# Supplementary material for: Regulation of chromatin modifications through coordination of nucleus size and epithelial cell morphology heterogeneity
Source: Commun Biol. 2025 Feb 20;8:269. doi: 10.1038/s42003-025-07677-w (PMC11842846; doi:10.1038/s42003-025-07677-w)
Supplement: Supplementary file 4 — Supplemental data 1 [file 42003_2025_7677_MOESM4_ESM.zip]

Archive with 2 entries (2 files):
- Supplemental_Data_1_Source_Data.xlsx
- __MACOSX/._Supplemental_Data_1_Source_Data.xlsx
