# Supplementary material for: Regulation of chromatin modifications through coordination of nucleus size and epithelial cell morphology heterogeneity
Source: Commun Biol. 2025 Feb 20;8:269. doi: 10.1038/s42003-025-07677-w (PMC11842846; doi:10.1038/s42003-025-07677-w)
Supplement: Supplementary file 4 — Supplemental data 1 [file 42003_2025_7677_MOESM4_ESM.zip › Supplemental_Data_1_Source_Data.xlsx]

## Sheet: fig 1b
24	64	72	104
303.894	270.724	34.5467	378.88
414.581	400.224	478.592	463.161
431.794	485.882	281.922	368.633
435.074	216.535	501.515	261.328
436.451	390.504	201.752	128.75
463.809	467.92	249.279	298.386
501.819	305.048	327.971	103.296
535.312	371.792	490.944	165.727
543.554	462.007	149.669	545.559
555.481	464.113	499.085	398.523
563.298	826.631	808.669	214.955
566.781	391.759	216.636	221.82
566.903	342.754	227.409	389.856
567.004	434.224	311.488	253.714
614.207	483.128	279.067	308.956
614.956	428.837	834.123	265.54
625.101	395.991	299.864	243.994
637.778	423.025	816.809	324.792
649.807	517.998	275.463	301.869
652.237	423.025	270.825	296.178
665.541	531.505	362.822	200.152
667.971	278.844	645.574	359.663
687.209	398.32	230.791	261.53
697.131	229.94	297.758	150.843
712.663	433.171	1143.61	249.603
713.716	285.608	199.099	355.856
716.875	486.833	221.496	429.89
720.581	963.096	309.159	237.453
728.6	841.616	149.669	238.931
736.842	360.189	698.711	302.092
753.528	322.159	223.825	213.902
775.499	315.072	249.38	284.98
805.611	294.376	268.395	385.542
814.683	293.526	465.814	393.764
818.814	299.034	435.499	225.931
845.524	576.501	421.446	317.826
847.549	1187.75	287.309	229.313
895.177	551.897	236.4	319.932
904.796	205.012	472.355	229.11
926.444	519.679	451.76	317.401
950.319	301.565	247.052	224.979
975.247	373.493	990.454	362.619
980.41	482.277	507.954	173.442
984.116	379.305	910.061	235.651
984.541	326.493	267.545	247.477
996.995	416.91	564.473	264.69
1012.53	660.58	219.491	256.873
1027.73	460.326	250.757	178.505
1032.59	548.941	262.482	258.898
1033.75	272.101	789.877	206.389
1041.57	519.153	516.824	171.539
1045.37	245.148	271.676	376.774
1050.23	451.234	416.485	496.23
1099.56	633.87	1000.7	325.44
1109.28	415.209	166.578	232.897
1110.56	429.586	418.813	320.357
1119.53	808.244	265.965	200.375
1131.03	335.889	288.463	312.966
1151.85	389.653	816.688	237.656
1156.08	169.838	665.338	206.713
1169.16	1098.19	320.681	1153.65
1207.84	412.252	322.686	213.355
1228.64	457.775	609.772	195.191
1245.65	546.814	334.836	383.416
1257.47	874.907	440.359	164.35
1278.17	260.903	365.049	263.738
1279.12	332.406	295.125	347.715
1297.08	507.752	309.159	186.848
1298.66	519.355	333.884	245.573
1310.28	404.962	201.327	161.07
1370.91	352.15	267.768	739.697
1371.97	374.445	346.237	200.8
1372.92	442.465	442.992	275.787
1376.83	557.709	266.289	386.595
1387.7	1283.88	423.248	420.494
1393.84	448.804	377.199	373.817
1410.75	320.782	321.208	260.781
1418.66	408.567	599.951	340.85
1432.82	649.807	284.454	354.377
1461.01	556.96	346.763	283.077
1475.81	365.049	470.876	197.722
1494.08	655.416	351.522	332.73
1511.94	651.386	982.962	524.114
1517.52	549.366	355.957	185.37
1526.07	884.931	936.467	190.858
1527.45	342.126	411.199	312.014
1555.66	925.593	1064.29	235.752
1555.98	560.767	354.904	225.83
1600.75	528.225	819.543	306.729
1614.38	465.915	250.008	261.328
1644.8	597.419	781.736	188.326
1684.83	677.165	351.623	246.95
1691.17	534.462	555.704	295.753
1696.35	253.714	406.764	170.162
1698.14	521.481	258.776	210.298
1706.28	476.06	391.131	123.364
1706.8	632.918	401.054	41.0875
1711.24	343.807	394.189	258.675
1720.33	431.49	316.773	219.167
1730.35	315.295	335.686	365.353
1783.81	258.999	426.306	352.798
1822.47	375.073	241.361	233.747
1822.57	661.43	388.701	393.987
1826.06	368.006	348.363	254.038
1858.38	710.759	224.128	364.401
1979.86	411.3	263.434	281.801
2031.49	579.154	437.18	181.461
2056.32	378.252	455.345	321.106
2068.9	599.323	342.025	276.313
2072.91	396.315	407.392	159.065
2093.72	479.118	230.163	786.697
2106.6	379.083	503.196	368.208
2114.09	597.419	331.353	365.576
2187.82	365.252	267.646	187.273
2276.66	613.782	381.634	266.289
2417.66	373.595	416.383	274.207
2500.89	450.809	594.888	261.854
2634.52	361.667	344.131	148.089
2671.6	555.805	428.533	262.685
2743.73	503.297	283.704	267.768
2885.16	545.336	511.539	260.781
2929.95	486.084	306.85	214.105
3034.1	572.492	278.115	480.799
3043.19	657.623	981.362	227.632
	464.761	398.847	296.806
	371.165	446.171	595.516
	1255.04	1096.61	436.876
	706.75	296.28	342.227
	494.549	593.714	262.259
	427.46	323.435	375.6
	411.827	428.412	414.055
	337.266	545.559	307.681
	276.637	448.176	293.222
	471.2	487.887	409.194
	967.632	351.846	427.359
	621.821	631.541	419.765
	346.46	415.108	384.368
	316.975	682.227	164.978
	656.671	389.653	234.274
	310.86	1114.47	323.01
	557.81	391.759	229.211
	384.267	449.431	267.545
	379.407	253.187	222.124
	892.221	207.766	206.288
	563.723	351.725	189.501
	656.995	789.452	296.604
	210.824	295.328	310.009
	635.024	205.438	227.834
	624.777	461.055	246.95
	283.826	353.628	200.8
	1664.14	297.96	307.255
	357.435	362.093	137.093
	405.711	428.412	184.317
	542.38	270.623	313.594
	619.593	218.013	320.155
	1255.89	324.691	316.145
	594.888	281.497	351.522
	625.729	413.305	163.925
	364.826	316.145	328.923
	423.977	424.625	187.8
	368.532	444.895	226.883
	380.358	682.976	261.632
	410.997	434.973	291.946
	386.069	325.966	351.522
	460.326	333.358	361.019
	565.728	317.725	316.672
	338.643	312.763	239.357
	594.139	361.343	353.628
	404.76	274.936	285.405
	285.831	322.362	272.202
	281.072	333.56	220.018
	246.221	391.233	309.584
	466.118	571.864	364.097
	387.851	215.158	217.588
	487.563	215.158	327.121
	595.617	277.164	225.607
	1282.93	369.788	238.931
	317.623	309.908	301.241
	433.495	572.917	244.419
	591.608	357.233	270.4
	586.322	326.169	251.183
	530.554	325.318	201.955
	1152.9	279.27	208.394
	465.814	317.725	172.592
	1175.82	309.28	332.183
	306.202	326.27	243.893
	490.317	304.299	175.123
	290.792	819.239	342.551
	590.757	459.05	359.015
	345.184	263.11	395.89
	282.651	483.978	269.124
	1053.29	284.555	317.198
	685.73	483.776	370.436
	549.467	212.201	219.39
	406.866	371.266	191.607
	899.713	237.028	306.425
	380.986	236.603	408.344
	247.173	790.606	242.313
	979.58	359.015	285.831
	248.125	694.073	302.821
	1361.52	241.361	304.522
	218.215	350.894	236.603
	577.129	785.32	330.826
	449.128	311.488	448.905
	487.461	421.871	235.55
	775.195	245.472	268.294
	504.046	295.551	280.849
	281.072	421.243	201.327
	567.834	256.67	363.773
	492.423	374.769	258.574
	571.013	480.272	314.019
	433.596	360.614	334.411
	361.667	408.668	243.893
	616.009	301.039	314.971
	346.561	395.141	276.313
	542.602	398.523	352.575
	470.147	499.186	218.438
	535.94	506.901	224.675
	773.818	407.19	399.798
	890.54	389.025	241.139
	691.319	448.601	209.994
	674.005	348.464	265.338
	469.722	254.99	265.439
	514.819	490.215	343.179
	319.527	512.916	297.029
	883.453	557.81	317.097
	622.347	306.526	170.79
	488.94	303.043	293.647
	679.696	355.43	369.261
	343.179	408.04	222.65
	342.551	474.359	374.344
	257.42	387.547	143.958
	181.461	782.465	269.874
	439.833	367.358	269.448
	450.91	450.707	380.682
	514.92	406.238	190.655
	475.311	678.44	145.862
	408.87	1026.05	256.144
	306.324	415.857	321.532
	471.727	353	283.502
	721.006	327.971	376.875
	878.269	407.716	190.027
	416.586	466.239	256.772
	675.484	343.503	229.211
	306.952	250.859	160.543
	508.278	436.755	161.394
	673.256	258.898	308.855
	554.104	356.18	321.106
	230.366	266.816	461.804
	380.358	306.729	198.573
	356.058	378.779	223.926
	341.478	377.604	202.38
	377.078	202.38	452.51
	421.648	564.473	192.559
	291.096	854.09	229.211
	259.424	570.811	335.16
	368.208	1504.52	301.768
	618.338	423.552	298.284
	954.753	203.008	266.715
	487.036	1040.41	313.594
	278.217	332.406	306.628
	313.918	162.244	203.656
	367.358	579.154	340.223
	419.016	279.492	253.289
	294.174	359.136	296.604
	365.252	297.13	266.289
	309.483	322.888	196.467
	337.468	136.04	191.384
	479.746	316.672	267.768
	482.277	455.041	279.371
	510.81	202.704	438.557
	424.402	361.445	225.08
	423.451	295.854	201.104
	337.793	427.987	226.781
	266.816	299.763	126.847
	478.369	780.258	203.109
	467.596	388.904	283.279
	424.504	222.245	164.978
	243.893	230.366	259.1
	385.117	307.579	280.545
	395.789	483.229	286.884
	532.457	199.099	150.195
	325.116	257.096	253.289
	343.382	192.761	388.6
	321.734	299.985	105.625
	497.181	523.689	396.315
	591.932	500.037	240.713
	243.265	527.172	189.076
	297.13	316.024	254.99
	276.212	452.084	322.888
	215.482	253.613	286.56
	306.526	537.945	297.029
	467.495	931.506	360.088
	240.511	268.193	242.09
	303.995	394.088	260.579
	364.928	534.361	276.212
	322.483	260.477	318.778
	454.616	359.663	348.667
	598.574	429.06	324.792
	381.634	200.679	246.1
	300.613	271.554	241.989
	250.433	239.559	340
	378.354	389.451	209.569
	326.493	276.738	221.921
	322.888	259.1	369.585
	266.816	201.104	402.957
	309.685	344.03	245.371
	332.082	394.088	338.319
	389.451	443.417	240.308
	517.776	329.551	295.956
	429.06	309.584	327.546
	618.763	1644.8	192.984
	427.784	250.535	338.846
	452.712	401.58	356.483
	411.199	453.988	289.84
	424.504	428.837	281.396
	292.797	270.825	267.869
	487.259	148.089	301.869
	435.175	261.429	277.893
	552.748	222.448	243.893
	469.297	243.467	139.422
	270.825	316.773	233.747
	351.522	370.638	545.336
	269.975	301.666	283.704
	320.58	500.988	123.364
	380.257	235.651	247.477
	342.977	341.478	206.612
	294.801	645.473	303.043
	395.141	524.316	163.925
	841.839	500.037	304.299
	767.48	312.338	245.573
	454.292	338.744	305.676
	485.031	360.189	400.001
	316.57	356.585	303.671
	445.645	414.784	264.285
	253.086	314.14	351.623
	255.293	372.44	321.633
	489.162	313.816	188.326
	380.156	317.927	253.086
	331.778	221.172	240.41
	266.715	357.435	263.637
	461.48	645.574	324.063
	354.681	600.801	403.808
	419.542	388.074	212.1
	740.325	307.802	326.594
	1133.16	534.563	222.549
	406.238	985.493	225.607
	701.141	297.859	277.062
	333.135	367.054	313.594
	357.111	377.604	262.057
	463.586	313.594	229.11
	761.871	322.483	269.975
	413.528	275.361	428.209
	328.275	398.421	277.589
	368.836	487.36	287.309
	561.192	427.035	377.199
	382.161	309.058	146.287
	466.239	506.577	197.945
	374.546	545.984	248.429
	432.219	405.61	540.172
	336.415	311.164	187.699
	372.339	354.58	198.796
	558.762	264.386	334.613
	761.871	529.602	244.844
	392.083	273.255	214.003
	371.266	420.292	174.597
	433.069	325.541	317.725
	329.348	476.587	171.863
	154.205	351.198	236.177
	444.369	393.885	207.139
	470.674	1106.22	282.348
	1205.19	461.906	178.829
	323.435	198.148	379.083
	391.881	426.306	235.327
	518.525	320.782	243.791
	410.349	236.704	367.054
	510.911	558.539	241.989
	415.735	888.515	168.785
	528.974	563.096	267.97
	379.731	549.366	249.178
	472.456	377.827	198.796
	462.756	423.349	334.613
	486.185	460.427	255.516
	784.895	403.18	315.72
	432.118	372.744	278.844
	461.804	269.124	251.183
	341.701	406.562	256.994
	694.802	428.108	290.569
	671.353	456.62	191.607
	602.057	535.94	167.003
	594.665	395.89	289.516
	510.06	379.832	564.999
	513.017	528.772	194.361
	340.749	316.672	225.202
	1196.52	380.156	372.643
	454.514	413.953	369.383
	404.861	526.119	424.2
	321.208	1043.69	395.991
	739.272	426.508	230.467
	361.343	807.94	379.204
	611.25	186.645	353.851
	601.125	1002.5	280.12
	350.044	398.219	405.61
	370.01	275.584	235.651
	187.699	386.697	330.705
	497.91	335.038	181.785
	497.384	213.781	227.105
	395.667	354.681	226.154
	460.103	464.761	252.337
	671.049	465.49	282.348
	544.081	469.621	414.257
	317.725	391.03	263.333
	443.093	355.754	285.405
	687.087	324.792	291.946
	384.368	354.377	243.143
	286.458	373.169	225.202
	552.322	408.243	301.869
	793.664	340.223	98.5574
	324.164	209.042	448.378
	295.854	328.498	263.434
	411.624	380.561	240.187
	1338.27	361.343	615.807
	333.135	1023.52	213.052
	410.997	1000.6	457.471
	249.056	314.343	383.74
	1075.59	147.765	307.681
	401.378	1042.11	701.566
	471.2	452.084	421.345
	482.5	434.325	242.516
	422.499	955.28	244.622
	573.342	325.865	303.57
	611.473	740.446	203.109
	879.544	1126.49	42.8898
	437.504	137.741	803.485
	287.613	363.996	361.87
	345.285	135.413	231.743
	507.003	1129.98	368.532
	381.634	702.194	440.359
	452.712	192.66	207.341
	1686.73	360.918	358.387
	383.416	424.726	488.413
	426.508	481.022	215.684
	442.567	358.063	213.679
	304.522	352.676	182.94
	375.6	296.28	204.587
	282.226	198.573	341.701
	419.239	414.055	449.553
	273.782	314.242	321.41
	566.153	511.012	453.664
	295.429	456.944	185.592
	571.54	294.801	179.355
	967.855	229.839	297.13
	519.355	414.905	252.438
	403.484	166.78	328.275
	799.374	1088.47	311.589
	356.909	305.473	420.393
	259.202	276.111	202.38
	874.057	380.682	382.991
	359.237	500.462	382.262
	626.053	180.51	308.632
	384.793	945.033	203.332
	418.915	535.211	452.287
	280.12	152.322	279.594
	256.67	208.192	259.424
	314.545	271.878	321.208
	302.416	214.429	259.1
	432.442	314.667	378.678
	307.681	190.027	434.021
	591.081	584.945	267.768
	281.801	458.949	263.11
	333.884	387.547	516.824
	799.273	364.097	305.899
	583.163	335.788	423.775
	552.95	466.118	291.845
	336.415	351.522	352.899
	677.165	307.802	184.418
	345.386	204.587	361.019
	471.504	296.482	335.99
	648.551	330.401	237.129
	783.538	301.99	366.629
	381.513	475.959	371.691
	590.231	655.416	285.081
	330.178	431.895	201.752
	413.002	247.052	364.097
	1869.9	629.739	246.1
	371.914	325.865	369.788
	260.68	488.737	284.98
	437.707	426.934	179.558
	774.446	328.396	294.903
	488.737	367.58	222.022
	440.663	211.573	289.415
	552.322	560.341	240.41
	340.85	503.418	393.46
	495.278	1014.96	203.534
	526.22	262.584	240.835
	636.927	1033.97	295.004
	590.352	487.684	351.522
	486.509	388.074	230.892
	225.931	360.817	276.84
	461.906	314.971	343.706
	815.756	219.289	288.362
	597.622	989.503	311.589
	514.819	369.16	197.621
	349.416	196.467	251.284
	485.456	250.859	513.442
	306.101	527.496	267.545
	531.404	176.925	333.034
	1073.91	470.876	261.206
	784.166	177.654	304.42
	284.757	281.922	350.044
	327.971	221.172	413.528
	187.597	382.464	325.217
	614.328	426.63	415.958
	241.989	388.6	227.105
	403.281	372.339	293.951
	406.339	213.254	359.44
	364.725	515.973	373.919
	529.177	469.196	221.496
	402.654	242.718	310.435
	692.474	316.773	371.914
	488.514	536.791	224.452
	793.785	314.14	205.863
	410.47	516.095	314.14
	397.368	581.037	370.962
	276.212	421.77	484.606
	638.932	330.705	541.327
	460.002	155.055	256.245
	226.559	443.944	363.348
	474.157	785.746	356.706
	420.292	469.196	275.787
	685.406	481.751	249.704
	578.729	288.362	373.817
	1295.28	623.826	385.644
	490.742	460.853	308.632
	347.513	239.235	338.117
	463.384	314.545	364.097
	325.217	473.529	261.206
	408.668	89.1411	294.7
	296.178	919.154	391.557
	633.748	260.781	333.034
	278.217	668.194	262.482
	496.23	413.953	176.399
	418.813	383.841	228.462
	295.956	265.965	188.428
	957.811	536.163	263.859
	620.545	236.805	457.673
	530.554	1146.26	317.097
	842.163	89.2626	464.437
	370.213	622.975	314.242
	299.864	146.084	308.956
	391.557	509.109	182.838
	426.934	609.043	306.729
	589.279	515.346	283.178
	481.022	579.032	288.666
	691.947	539.545	247.801
	747.412	250.535	303.57
	770.639	300.613	391.03
	1439.36	478.065	416.586
	1040.84	329.976	406.866
	321.835	300.613	345.184
	485.254	231.216	290.043
	464.437	445.321	305.777
	612.303	280.971	361.343
	783.316	688.262	377.726
	462.432	545.235	470.674
	589.805	595.415	472.051
	403.059	361.242	307.255
	291.318	439.509	195.718
	300.289	569.333	303.57
	428.837	387.648	238.931
	497.708	412.576	235.55
	532.133	617.163	205.762
	847.225	483.128	256.994
	467.92	808.892	517.674
	349.416	549.042	510.911
	406.44	281.922	231.743
	519.355	446.475	229.738
	1256.52	262.806	264.912
	517.148	573.545	423.248
	413.528	368.208	500.766
	739.596	278.439	448.601
	365.576	258.999	484.403
	412.779	378.779	108.905
	358.063	410.875	322.058
	228.786	296.907	291.845
	402.006	236.704	246.1
	442.668	232.269	266.816
	580.409	619.067	316.773
	419.968	205.336	494.124
	365.353	294.376	417.74
	481.346	413.629	283.502
	472.152	377.402	236.279
	527.698	460.002	310.961
	325.217	277.366	228.887
	337.043	300.512	373.291
	1824.68	430.214	257.825
	575.873	640.735	441.088
	494.751	680.87	323.84
	513.766	563.521	152.625
	412.05	760.089	297.333
	245.371	258.675	113.867
	1445.07	887.037	441.19
	356.18	279.168	229.515
	343.382	338.117	421.648
	369.16	400.953	400.224
	438.881	332.507	214.003
	453.866	492.321	467.495
	1698.03	368.957	307.478
	559.39	294.903	207.341
	385.745	330.705	509.534
	378.981	276.536	237.23
	351.846	338.319	433.596
	508.582	235.651	288.666
	639.783	479.442	278.439
	1508.96	292.27	397.672
	554.955	233.646	269.246
	373.493	235.448	253.815
	211.351	371.387	263.859
	222.245	430.012	224.452
	300.816	311.164	235.226
	260.477	283.077	301.14
	588.975	450.181	464.113
	501.292	221.293	302.092
	434.973	417.436	253.086
	502.467	394.938	383.214
	359.865	484.403	320.884
	594.362	192.883	336.942
	547.361	430.842	170.263
	351.623	316.145	288.99
	286.236	392.812	331.657
	380.156	304.42	307.903
	288.261	310.435	258.047
	451.659	354.479	208.921
	381.31	489.365	445.645
	400.426	488.312	367.358
	1073.78	313.492	213.902
	259.303	337.266	291.217
	1295.18	355.228	469.398
	690.59	339.271	538.37
	360.493	275.361	292.695
	1645.55	295.328	197.844
	500.563	248.429	330.604
	256.245	332.831	472.152
	707.904	200.476	301.869
	213.254	756.808	374.02
	345.508	444.895	270.076
	718.475	617.69	237.98
	1491.12	301.241	135.413
	550.723	322.888	362.396
	396.518	262.381	293.424
	559.815	376.653	303.671
	347.411	185.896	269.124
	592.033	911.864	193.936
	1448.13	362.093	352.373
	572.917	257.197	493.071
	234.902	805.186	215.158
	433.272	552.221	460.002
	747.615	379.083	354.803
	390.605	504.897	224.452
	254.24	355.754	436.978
	459.901	499.51	288.888
	425.03	308.956	174.273
	788.804	310.536	249.056
	264.69	326.918	280.849
	311.913	544.607	351.947
	411.098	457.046	279.594
	421.547	272.628	319.203
	240.612	293.85	383.943
	494.751	487.563	451.862
	320.155	312.966	331.13
	410.875	542.805	164.775
	415.33	467.393	389.451
	355.005	433.92	291.521
	483.229	332.406	355.957
	185.592	696.281	444.045
	1382.31	286.782	682.025
	266.289	380.986	372.015
	359.339	202.704	334.512
	711.914	616.637	470.876
	403.059	501.819	173.969
	374.546	264.487	561.293
	302.193	359.44	643.468
	289.091	500.664	259.951
	1295.4	327.87	234.902
	322.686	358.589	324.367
	359.339	452.611	252.438
	306.729	147.239	279.594
	394.837	285.081	335.261
	560.868	175.974	199.849
	424.625	433.069	514.394
	452.611	298.71	454.616
	269.124	394.513	733.035
	241.361	438.658	50.3823
	370.861	613.377	467.717
	751.746	621.294	270.198
	694.904	472.456	300.816
	515.67	369.484	270.198
	397.368	289.617	299.661
	387.547	274.106	335.889
	476.06	227.936	310.232
	802.331	396.72	472.355
	338.846	437.929	245.27
	346.561	264.487	295.753
	307.377	580.835	310.637
	615.26	329.976	370.213
	190.554	981.362	343.503
	355.005	220.22	375.397
	425.982	286.033	173.442
	547.665	339.473	478.592
	390.504	239.357	279.918
	482.702	436.552	64.0107
	419.866	264.062	477.64
	495.278	338.522	346.885
	580.207	334.613	311.285
	309.908	368.431	320.681
	286.458	928.347	296.178
	622.145	428.736	493.172
	584.115	583.366	387.75
	736.639	490.215	599.323
	436.978	465.713	303.772
	360.493	510.384	143.958
	257.521	604.71	469.621
	367.054	325.642	376.025
	394.513	359.966	435.702
	508.157	425.881	542.177
	346.662	201.631	201.955
	419.866	405.387	258.149
	212.1	391.334	335.038
	249.38	285.932	341.174
	259.303	181.461	376.126
	258.351	267.97	139.746
	265.763	385.117	321.532
		241.888	441.19
		559.187	209.042
		379.305	307.478
		269.246	441.19
		463.809	469.074
		267.646	367.783
		328.072	286.033
		892.423	169.838
		568.482	235.651
		330.401	272.202
		265.763	798.321
		668.396	381.735
		326.27	522.21
		471.626	173.22
		325.015	433.069
		380.682	323.435
		411.422	424.504
		243.366	132.233
		381.938	346.986
		262.908	314.971
		397.044	167.529
		251.081	367.054
		245.796	282.024
		282.874	224.979
		398.097	515.022
		292.047	149.041
		268.395	791.558
		331.353	358.488
		324.792	312.763
		436.654	430.417
		323.212	506.679
		312.115	267.646
		429.364	373.817
		284.98	251.81
		242.09	357.86
		567.429	175.771
		483.35	203.109
		299.763	335.889
		333.256	264.487
		464.963	363.571
		756.059	475.838
		388.701	341.478
		319.405	240.835
		278.642	271.676
		262.158	233.646
		264.912	228.26
		197.621	278.844
		322.261	267.342
		339.068	277.062
		406.44	340.223
		383.639	207.24
		285.081	892.221
		385.644	269.448
		384.368	319.729
		464.538	265.864
		490.519	326.797
		254.038	287.511
		693.952	550.318
		248.327	367.783
		390.281	333.884
		306.324	482.399
		204.283	297.333
		276.313	387.021
		302.942	255.82
		260.477	425.253
		231.115	447.427
		407.392	267.97
		536.467	278.743
		496.655	330.705
		246.323	383.416
		157.283	422.722
			317.502
			431.49
			326.392
			402.33
			416.687
			339.17
			231.115
			254.767
			276.738
			395.566
			294.174
			421.446
			405.489
			389.754
			440.886
			202.056
			256.245
			349.193
			297.333
			457.147
			273.984
			235.448
			380.46
			286.033
			319.203
			274.207
			289.314
			276.941
			373.696
			316.348
			285.507
			280.444
			279.371
			315.821
			197.196
			211.999
			423.552
			429.161
			422.823
			504.998
			500.239
			381.411
			391.455
			258.574
			675.261
			450.08
			395.141
			263.961
			419.866
			437.281
			545.559
			274.936
			275.159
			349.517
			446.576
			285.081
			175.123
			285.081
			408.668
			258.149
			508.157
			193.409
			444.47
			89.3638
			250.757
			238.506
			492.645
			392.934
			364.725
			412.9
			475.21
			409.62
			421.547
			222.974
			395.566
			208.293
			116.195
			275.058
			235.853
			198.573
			329.024
			295.004
			358.488
			276.536
			290.468
			274.207
			632.493
			308.754
			377.301
			652.034
			277.164
			375.498
			306.526
			300.937
			270.501
			376.349
			374.769
			201.752
			372.643
			405.813
			244.844
			251.912
			353
			260.579
			365.15
			535.636
			250.332
			180.084
			321.005
			292.797
			218.539
			277.488
			374.87
			346.662
			462.533
			109.533
			462.108
			203.656
			256.873
			226.984
			162.244
			593.187
			189.076
			344.333
			80.1703
			217.486
			274.531
			328.822
			537.317
			74.885
			547.888
			319.203
			115.021
			296.178
			218.013
			668.821
			270.825
			304.42
			104.997
			682.45
			246.221
			133.408
			258.047
			554.003
			352.474
			357.658
			243.366
			563.622
			323.962
			480.596
			247.902
			329.449
			337.57
			444.997
			417.538
			379.832
			151.572
			404.76
			350.145
			484.707
			242.192
			170.263
			144.91
			338.117
			186.544
			427.683
			114.596
			222.022
			269.975
			268.497
			337.793
			177.452
			363.449
			311.386
			456.62
			237.757
			301.464
			177.877
			186.119
			202.481
			225.83
			726.17
			246.626
			442.789
			214.105
			298.608
			309.908
			371.489
			352.676
			206.288
			389.856
			376.875
			730.827
			283.704
			396.842
			298.386
			257.521
			458.949
			454.514
			198.046
			509.757
			303.347
			296.806
			381.209
			263.738
			313.715
			271.453
			490.843
			312.966
			240.713
			224.878
			389.329
			224.027
			225.931
			408.04
			336.091
			275.058
			275.058
			268.193
			438.76
			344.03
			250.13
			213.254
			246.849
			263.859
			221.698
			37.1792
			406.764
			341.478
			237.554

## Sheet: fig1c
24	64	72	104
520.955	37.2805	65.1649	48.0536
341.174	67.0684	66.9672	87.6628
307.377	78.692	98.1322	90.8421
449.755	83.2281	108.055	91.9964
605.56	92.3204	112.915	92.7456
404.334	97.8082	114.393	93.0494
413.528	104.045	114.393	93.3734
408.567	105.625	118.625	93.7986
245.695	105.827	119.577	94.1226
412.576	106.9	120.529	95.6009
346.237	107.204	120.731	98.0107
362.619	109.108	125.369	99.5092
809.297	111.112	125.49	99.5092
278.541	113.765	126.118	103.195
273.883	114.494	126.118	103.721
253.815	116.398	127.07	104.248
302.517	122.412	127.495	104.572
542.501	125.49	128.224	104.896
291.845	125.693	130.451	105.199
257.298	127.596	132.78	106.05
281.598	127.92	133.185	106.252
325.116	131.079	134.258	106.374
300.289	133.185	134.562	106.779
568.685	133.833	134.785	107.204
386.069	135.615	135.413	107.204
284.757	136.364	137.417	107.629
315.619	136.79	137.417	108.48
222.346	137.215	137.417	108.581
349.295	137.417	137.64	110.059
254.038	138.693	137.944	110.161
274.308	139.118	137.944	110.383
308.632	140.799	138.572	110.687
341.276	140.9	140.05	110.687
257.096	143.553	140.273	111.335
245.796	144.383	141.123	111.538
859.051	145.335	142.176	111.538
254.24	146.186	142.48	113.016
469.297	147.563	142.601	113.34
794.312	147.563	144.181	114.494
305.149	148.089	144.282	114.717
435.277	149.142	144.91	115.446
277.062	149.669	145.335	116.195
402.431	149.77	145.76	116.621
409.397	149.993	146.388	116.924
617.811	150.094	146.611	117.552
248.429	150.418	146.611	118.099
958.56	150.945	146.712	118.301
341.6	151.471	147.563	119.03
370.436	152.727	147.664	119.354
575.448	153.476	148.292	119.78
340	154.104	148.616	119.881
369.16	157.283	149.142	119.881
344.333	157.911	150.297	119.982
640.188	158.235	150.418	120.104
742.451	158.964	150.722	120.205
321.633	158.964	150.843	120.529
397.044	159.915	150.843	120.529
300.937	160.543	151.572	121.258
355.957	161.292	151.572	122.311
502.365	161.292	152.099	122.534
294.7	161.819	152.099	122.534
346.034	162.345	152.2	123.364
373.068	162.973	152.2	124.012
410.571	163.398	153.152	124.316
435.702	164.046	154.428	124.437
509.23	164.451	154.63	124.64
369.261	164.674	154.63	125.591
572.816	166.254	154.954	125.693
324.265	166.679	155.379	125.915
338.117	166.78	156.007	126.543
504.674	167.003	156.108	126.543
422.722	167.529	156.756	126.543
452.287	167.529	157.161	127.171
470.573	168.157	157.485	127.171
334.836	168.785	157.485	127.272
324.589	169.008	157.809	127.394
399.697	169.109	159.713	127.394
530.027	169.635	159.814	127.495
419.34	169.838	160.138	127.799
497.283	169.959	160.442	127.92
169.534	170.061	160.968	128.123
500.462	170.486	161.495	128.345
289.516	170.688	161.718	128.548
274.207	170.911	161.819	128.75
353.102	170.911	161.92	128.973
161.718	171.438	161.92	129.074
459.374	171.741	162.143	129.074
535.515	172.389	162.345	129.824
644.521	173.118	162.669	130.026
423.127	173.341	163.095	130.35
665.116	173.442	163.095	130.451
463.586	173.442	163.196	130.755
278.439	173.868	163.297	130.755
336.091	173.969	163.398	130.755
547.665	174.273	163.621	131.079
480.698	174.273	163.621	131.828
396.194	174.921	163.722	131.93
383.639	174.921	164.35	131.93
406.967	175.022	164.573	131.93
324.792	175.123	164.573	132.132
357.111	175.65	164.877	132.355
275.26	175.65	164.978	132.456
357.86	175.65	165.201	132.78
399.576	175.872	165.201	132.881
543.129	175.974	165.525	132.881
632.796	176.075	165.727	133.307
549.042	176.176	165.727	133.509
309.159	176.601	166.254	133.732
408.567	176.601	166.456	133.833
333.985	176.703	166.456	134.461
440.663	176.925	166.456	134.562
368.309	176.925	166.578	134.663
450.606	177.249	166.679	134.886
54.9184	177.351	167.631	134.886
330.705	177.776	167.955	134.987
342.754	178.181	168.056	135.21
396.619	178.181	168.258	135.514
459.05	178.606	168.258	135.838
516.196	178.93	168.582	135.939
250.231	179.781	168.684	136.04
264.811	179.983	168.886	136.263
166.051	179.983	169.008	136.364
291.521	180.084	169.311	136.466
298.507	180.732	169.635	136.688
348.464	181.259	169.838	136.992
182.211	181.36	169.959	137.215
295.551	181.461	169.959	137.519
226.032	181.785	170.263	137.64
288.564	181.887	170.364	137.64
273.154	181.887	170.486	137.741
263.859	181.887	171.114	138.045
417.011	182.089	171.438	138.268
360.29	182.312	171.438	138.268
308.754	182.737	171.64	138.369
302.517	182.94	171.863	138.369
253.714	183.264	171.964	138.369
205.964	183.466	172.065	138.896
270.623	183.79	172.065	139.321
232.593	184.418	172.167	139.321
171.863	184.742	172.693	139.422
305.777	184.944	172.916	139.523
336.415	185.167	173.017	139.645
357.334	185.167	173.017	139.746
155.582	185.268	173.645	139.949
168.582	185.268	173.746	139.949
189.703	185.471	173.969	139.949
185.896	185.795	174.07	140.05
	185.896	174.07	140.597
	185.997	174.07	140.698
	186.423	174.171	140.799
	186.544	174.597	140.9
	186.544	174.698	141.123
	186.747	174.819	141.123
	187.071	174.921	141.224
	187.172	175.022	141.224
	187.374	175.123	141.326
	187.476	175.224	141.427
	187.8	175.974	141.427
	188.023	176.176	141.548
	188.225	176.298	141.751
	188.428	176.399	141.953
	188.65	176.703	142.176
	188.853	176.824	142.277
	188.853	177.553	142.277
	188.974	177.553	142.379
	189.076	177.978	142.379
	189.076	178.302	142.804
	189.177	178.606	142.804
	189.177	179.031	142.804
	189.278	179.133	142.804
	189.379	179.558	143.027
	189.501	179.679	143.128
	189.501	179.983	143.229
	189.703	180.51	143.33
	189.703	180.611	143.553
	189.906	180.611	143.654
	190.331	180.834	143.958
	190.756	181.461	144.181
	190.756	181.785	144.282
	190.979	181.785	144.383
	191.08	181.887	145.133
	191.283	181.988	145.234
	192.032	182.211	145.335
	192.235	182.312	145.558
	192.66	182.636	145.558
	192.761	182.737	145.659
	193.288	182.838	145.659
	193.288	182.94	145.76
	193.409	183.041	145.862
	193.814	183.041	146.186
	193.936	183.264	146.51
	194.037	183.365	146.51
	194.989	183.567	146.51
	195.09	183.993	147.137
	195.616	184.519	147.765
	195.94	184.519	147.765
	196.042	184.519	147.765
	196.143	184.641	148.089
	196.669	184.641	148.292
	196.791	185.167	148.413
	196.791	185.896	148.616
	196.791	185.997	148.818
	196.892	186.119	149.041
	197.317	186.22	149.041
	197.52	186.544	149.142
	197.621	186.645	149.345
	197.945	186.645	149.345
	198.148	187.071	149.345
	198.148	187.172	149.466
	198.37	187.273	149.466
	198.472	187.374	149.466
	198.674	187.476	149.669
	198.796	187.8	149.993
	198.897	188.023	150.094
	198.897	188.225	150.094
	199.099	188.428	150.195
	199.423	188.65	150.519
	199.525	188.752	150.519
	199.626	188.853	150.519
	199.849	188.974	150.722
	200.476	189.501	150.722
	200.8	189.703	150.722
	200.8	190.655	151.046
	200.902	190.979	151.046
	200.902	191.08	151.046
	201.003	191.182	151.046
	201.104	191.182	151.37
	201.631	191.809	151.37
	202.056	191.931	151.471
	202.279	192.032	151.572
	202.704	192.235	151.896
	202.906	192.336	151.998
	203.109	192.883	151.998
	203.109	193.085	151.998
	203.757	193.288	152.2
	203.959	193.288	152.2
	204.182	193.51	152.2
	204.182	193.612	152.322
	204.587	193.713	152.322
	204.587	193.713	152.423
	204.709	193.936	152.524
	204.709	194.037	152.524
	204.81	194.462	152.524
	204.81	194.665	152.625
	204.911	194.887	152.625
	205.134	195.515	152.727
	205.134	195.616	152.727
	205.235	195.616	152.848
	205.66	195.94	152.949
	206.086	196.143	153.152
	206.086	196.892	153.152
	206.187	196.993	153.253
	206.288	197.196	153.375
	206.389	197.844	153.476
	206.389	198.148	153.476
	206.491	198.674	153.577
	206.713	198.674	153.577
	207.24	198.796	153.678
	207.24	198.796	153.901
	207.24	199.322	153.901
	207.341	199.423	154.326
	207.341	199.525	154.428
	207.442	199.626	154.63
	207.665	199.849	154.63
	208.192	200.051	154.752
	208.293	200.152	154.752
	208.617	200.375	154.752
	208.819	200.375	154.853
	208.819	200.578	154.954
	209.872	200.679	154.954
	209.994	201.428	154.954
	210.298	201.529	155.157
	210.622	201.752	155.379
	210.622	201.752	155.379
	210.723	201.853	155.582
	210.723	202.056	156.23
	210.723	202.056	156.23
	211.148	202.38	156.23
	211.148	202.481	156.756
	211.351	202.481	156.756
	211.472	202.582	156.959
	211.472	202.704	156.959
	211.675	202.704	157.06
	211.776	202.906	157.161
	211.776	203.008	157.485
	212.302	204.182	157.485
	212.525	204.283	157.587
	212.626	204.709	157.587
	212.626	204.911	157.708
	212.728	205.012	157.708
	212.829	205.438	158.113
	213.153	205.762	158.336
	213.355	206.086	158.336
	213.355	206.187	158.437
	213.578	206.288	158.66
	213.781	206.491	158.761
	214.631	206.612	158.761
	214.834	206.815	158.761
	214.834	206.815	158.862
	215.38	206.815	158.862
	215.785	207.017	158.964
	215.907	207.017	158.964
	216.211	207.017	159.065
	216.433	207.139	159.186
	216.433	207.341	159.186
	216.636	207.665	159.288
	216.737	207.665	159.389
	216.737	207.766	159.49
	216.859	207.868	159.49
	217.264	207.868	159.591
	218.114	208.293	160.138
	218.337	208.394	160.138
	218.337	208.394	160.239
	218.438	208.617	160.341
	218.539	208.617	160.341
	218.641	208.718	160.442
	218.742	208.921	160.442
	218.863	208.921	160.543
	218.863	209.042	160.543
	218.863	209.346	160.665
	219.289	209.569	161.07
	219.39	209.771	161.292
	220.119	209.872	161.292
	220.22	210.095	161.495
	220.342	210.52	161.495
	220.544	210.622	161.495
	220.868	210.622	161.718
	221.172	210.723	161.819
	221.293	210.824	161.819
	221.395	210.824	161.92
	221.395	211.148	161.92
	221.395	211.351	162.021
	221.496	211.351	162.021
	221.496	211.472	162.568
	221.597	211.573	162.872
	221.698	211.776	163.095
	221.698	211.877	163.196
	221.698	211.877	163.297
	221.82	212.1	163.5
	222.245	212.1	163.5
	222.245	212.201	163.925
	222.245	212.302	164.046
	222.346	212.302	164.148
	222.448	212.404	164.249
	222.549	212.626	164.249
	222.65	212.728	164.775
	222.974	213.052	164.978
	223.075	213.254	165.099
	223.197	213.679	165.099
	223.298	214.105	165.727
	223.399	214.429	165.727
	223.501	214.429	165.828
	223.723	214.429	165.828
	223.723	214.955	166.578
	223.825	215.056	166.78
	223.926	216.008	166.78
	223.926	216.535	166.881
	224.128	216.636	167.003
	224.25	217.061	167.003
	224.25	217.264	167.104
	224.351	217.385	167.205
	224.351	217.486	167.307
	224.776	217.486	167.529
	224.776	217.689	167.631
	225.202	217.689	167.833
	225.506	217.79	167.833
	226.032	218.013	167.955
	226.032	218.013	167.955
	226.032	218.013	168.157
	226.255	218.337	168.157
	226.356	218.337	168.157
	226.457	218.337	168.157
	226.559	218.438	168.258
	226.883	218.438	168.258
	227.105	218.438	168.258
	227.207	218.965	168.36
	227.308	219.167	168.481
	227.51	219.167	168.582
	228.26	219.289	168.582
	228.685	219.289	168.785
	228.887	219.592	168.886
	228.887	219.694	168.886
	229.313	219.815	169.008
	229.313	219.815	169.008
	229.637	219.916	169.109
	230.163	219.916	169.21
	230.264	220.018	169.433
	230.264	220.018	169.433
	230.366	220.018	169.433
	230.588	220.119	169.635
	230.791	220.22	169.635
	231.014	220.443	169.737
	231.014	220.645	169.838
	231.641	220.767	169.959
	231.743	220.969	170.061
	231.743	221.496	170.061
	232.067	221.698	170.061
	232.067	222.022	170.162
	232.37	222.022	170.263
	232.593	222.124	170.263
	232.694	222.346	170.364
	233.018	222.549	170.364
	233.221	222.549	170.688
	233.322	222.772	170.79
	233.646	222.873	170.79
	233.97	223.399	170.79
	234.071	223.602	170.911
	234.375	223.602	171.438
	235.023	224.351	171.741
	235.023	224.351	171.741
	235.023	225.202	171.741
	235.124	225.728	171.741
	235.448	225.83	171.964
	235.752	225.83	171.964
	235.853	225.931	171.964
	236.279	226.255	171.964
	236.4	226.255	172.065
	236.501	226.457	172.268
	236.603	226.68	172.389
	236.704	226.68	172.389
	237.23	226.883	172.491
	237.332	227.207	172.592
	237.332	227.51	172.693
	237.554	227.632	172.794
	237.878	227.632	172.794
	237.98	227.834	173.017
	238.081	227.936	173.22
	238.283	227.936	173.341
	238.283	228.037	173.341
	238.405	228.037	173.544
	238.709	228.26	173.544
	238.81	228.584	173.645
	238.931	228.887	173.645
	239.033	228.989	173.746
	239.033	229.94	173.746
	239.033	230.264	173.868
	239.235	230.588	174.171
	239.357	230.69	174.273
	239.458	231.115	174.495
	239.984	231.115	174.495
	241.139	231.115	174.495
	241.139	231.216	174.597
	241.361	231.641	174.597
	241.665	232.067	174.597
	241.787	232.067	174.597
	241.787	232.168	174.597
	241.888	232.37	174.819
	242.09	232.897	174.819
	242.09	233.221	174.921
	242.313	233.545	175.022
	242.313	233.849	175.022
	242.617	234.071	175.022
	242.84	234.173	175.224
	242.941	234.375	175.224
	243.143	234.497	175.224
	243.366	234.598	175.447
	243.467	234.598	175.65
	243.791	234.699	175.65
	243.994	234.699	175.872
	244.095	234.902	175.872
	244.318	235.124	176.176
	245.27	235.124	176.298
	245.472	235.327	176.298
	245.472	235.55	176.399
	245.573	235.55	176.399
	245.695	235.651	176.824
	245.695	236.076	176.824
	246.1	236.076	176.925
	246.221	236.177	177.027
	246.424	236.177	177.128
	246.525	236.279	177.452
	246.525	236.4	177.452
	246.626	236.704	177.452
	246.626	236.805	177.553
	246.849	237.129	177.654
	246.95	237.129	177.978
	247.173	237.453	178.08
	247.376	237.554	178.302
	247.801	237.757	178.302
	248.003	237.98	178.505
	248.226	238.081	178.505
	248.327	238.506	178.606
	248.651	238.709	178.606
	248.651	238.931	178.606
	248.854	239.134	178.728
	249.279	239.134	178.93
	249.482	239.235	179.031
	249.704	239.235	179.031
	250.008	239.458	179.133
	250.231	239.458	179.133
	250.332	239.458	179.133
	250.332	239.559	179.254
	250.332	239.883	179.254
	250.757	240.41	179.558
	250.757	240.612	179.558
	251.183	240.612	179.679
	251.486	240.713	179.781
	251.608	241.037	179.983
	251.608	241.24	179.983
	251.608	241.564	179.983
	251.81	241.787	180.084
	251.912	241.787	180.084
	252.236	241.888	180.084
	252.337	242.192	180.408
	252.438	242.192	180.408
	252.56	242.313	180.732
	253.187	242.516	181.158
	253.39	242.718	181.158
	253.511	242.84	181.158
	253.815	242.84	181.259
	254.24	242.941	181.461
	254.342	243.042	181.563
	254.767	243.265	181.684
	254.868	243.366	181.887
	255.719	243.366	182.089
	255.82	243.67	182.312
	255.82	243.791	182.413
	256.144	243.893	182.413
	256.245	243.994	182.636
	256.245	243.994	182.737
	256.569	245.047	182.838
	256.569	245.27	182.838
	256.569	245.371	182.838
	256.569	245.573	182.94
	257.197	245.796	182.94
	257.298	246.626	183.162
	257.723	246.849	183.365
	258.149	247.052	183.365
	258.898	247.173	183.365
	258.999	247.477	183.466
	259.1	248.125	183.689
	259.728	248.226	183.79
	260.477	248.53	183.993
	260.68	248.753	184.114
	261.105	248.854	184.114
	261.854	248.854	184.215
	262.057	248.955	184.215
	262.381	249.056	184.215
	262.908	249.178	184.317
	265.014	249.279	184.317
	265.439	249.806	184.317
	265.864	250.231	184.418
	266.593	250.332	184.519
	266.917	250.433	184.519
	267.018	250.535	184.641
	267.12	251.385	184.742
	267.444	251.709	184.944
	267.97	252.337	184.944
	267.97	252.863	184.944
	268.071	253.289	185.066
	268.193	253.39	185.066
	268.922	254.342	185.066
	269.124	254.443	185.167
	269.448	254.767	185.268
	269.55	254.99	185.471
	269.975	254.99	185.592
	270.076	255.516	185.592
	270.198	255.719	185.592
	270.623	255.719	185.592
	270.724	256.043	185.592
	270.825	256.144	185.694
	270.825	256.873	185.694
	271.149	256.873	185.795
	271.251	257.096	185.795
	271.453	257.096	185.896
	271.453	257.197	185.896
	271.453	257.521	185.997
	272.405	257.825	186.119
	272.931	257.825	186.22
	273.357	258.047	186.321
	273.458	258.25	186.747
	273.458	258.25	186.747
	273.883	258.776	186.949
	274.106	258.898	186.949
	274.207	259.303	187.071
	274.308	259.424	187.172
	275.361	259.728	187.476
	275.361	259.728	187.476
	276.212	260.153	187.699
	276.212	260.903	187.8
	276.536	260.903	187.901
	277.062	261.004	188.023
	277.366	261.206	188.124
	277.69	261.328	188.124
	278.014	261.854	188.549
	278.439	262.158	188.549
	278.966	262.482	188.65
	279.492	262.584	188.65
	279.492	262.806	188.752
	279.492	263.009	188.853
	280.323	263.333	188.974
	280.647	263.434	188.974
	280.647	263.434	189.177
	280.647	263.637	189.379
	280.748	264.811	189.501
	280.748	264.912	189.501
	280.748	265.115	189.501
	280.849	265.236	189.501
	280.971	265.641	189.602
	281.072	266.067	189.602
	281.274	266.593	190.331
	281.7	267.018	190.453
	282.348	267.768	190.453
	282.449	267.869	190.554
	282.449	268.071	190.655
	282.55	268.071	190.655
	282.874	268.497	190.756
	282.874	269.023	190.858
	283.279	269.874	190.858
	283.502	269.975	190.979
	283.927	270.299	191.08
	283.927	270.501	191.08
	284.13	270.724	191.283
	284.13	270.724	191.384
	284.231	270.825	191.384
	285.304	271.149	191.506
	285.405	271.149	191.506
	285.608	271.777	191.607
	285.831	271.777	192.032
	286.033	271.878	192.032
	286.033	271.878	192.032
	286.661	272.202	192.133
	286.661	272.304	192.133
	286.884	272.405	192.457
	287.734	272.628	192.559
	288.139	272.628	192.66
	288.463	272.729	192.761
	288.666	272.83	192.883
	288.666	273.033	193.085
	288.99	273.255	193.186
	289.415	273.681	193.186
	289.84	274.106	193.409
	289.941	274.734	193.409
	290.043	274.835	193.409
	290.144	275.159	193.51
	290.367	275.584	193.612
	290.367	276.212	193.713
	290.792	276.637	193.713
	291.318	277.164	194.239
	291.42	277.164	194.239
	291.744	277.488	194.665
	291.946	277.791	194.766
	292.047	278.115	194.766
	292.27	278.541	194.766
	292.371	278.743	194.989
	292.371	279.168	195.191
	293.222	279.27	195.414
	293.323	280.12	195.414
	293.748	280.221	195.414
	293.951	280.545	195.414
	294.376	280.849	195.515
	294.477	280.971	195.515
	294.7	281.396	195.718
	295.125	281.598	195.839
	295.956	281.801	195.839
	295.956	281.801	196.042
	296.28	282.226	196.042
	296.28	282.449	196.042
	296.806	282.55	196.366
	298.082	282.651	196.467
	298.183	282.975	196.669
	298.183	282.975	196.892
	299.034	283.603	196.993
	299.034	285.081	196.993
	299.985	285.304	197.095
	300.087	285.709	197.095
	300.391	286.884	197.196
	300.391	286.985	197.196
	301.342	287.41	197.317
	301.666	287.613	197.317
	301.768	288.038	197.419
	302.193	288.139	197.52
	302.193	288.787	197.621
	302.294	288.888	197.621
	302.517	289.091	197.844
	302.821	291.217	198.046
	303.043	291.744	198.046
	303.043	291.946	198.148
	303.246	291.946	198.269
	303.246	292.473	198.37
	303.57	293.222	198.573
	303.671	294.052	198.573
	303.772	294.275	198.573
	303.894	294.599	198.674
	304.096	295.125	198.897
	304.299	295.227	198.897
	304.42	295.328	198.897
	304.846	295.854	198.998
	305.473	295.956	198.998
	305.777	296.077	199.201
	305.899	296.604	199.322
	307.377	298.082	199.747
	308.005	298.71	199.747
	308.106	299.034	199.849
	309.483	299.236	199.849
	309.584	300.613	199.95
	309.908	301.039	200.274
	311.812	301.464	200.375
	312.338	301.565	200.8
	312.338	301.768	200.902
	314.667	301.768	201.003
	314.971	302.092	201.003
	316.246	302.719	201.003
	316.874	302.821	201.226
	317.097	303.145	201.327
	317.927	303.347	201.529
	318.15	303.469	201.529
	318.251	305.372	201.752
	318.778	306.729	201.853
	319.102	306.85	202.805
	319.203	306.85	202.906
	320.357	306.952	202.906
	320.458	307.053	203.109
	321.309	307.903	203.23
	323.111	308.106	203.332
	324.488	308.106	203.433
	325.642	309.483	203.534
	326.169	310.232	203.656
	326.392	310.536	203.656
	326.493	312.014	203.757
	326.594	312.115	203.858
	326.695	313.29	203.858
	326.918	314.14	203.959
	327.87	314.242	204.182
	328.396	314.768	204.283
	328.396	314.971	204.486
	328.923	316.246	204.486
	328.923	316.57	204.587
	330.077	317.097	204.81
	330.178	317.198	204.81
	330.826	317.401	205.134
	331.029	317.725	205.235
	331.353	318.352	205.235
	331.879	319.527	205.235
	331.981	319.527	205.336
	332.082	320.155	205.336
	332.507	320.458	205.336
	332.608	320.681	205.539
	332.73	322.261	205.762
	333.034	322.362	205.863
	333.884	323.01	206.612
	334.836	323.84	206.612
	335.362	323.962	206.916
	337.367	324.265	207.442
	338.218	324.367	207.564
	338.42	325.865	207.665
	338.42	327.121	207.868
	338.744	327.546	207.868
	339.271	328.072	208.09
	340.121	328.822	208.192
	340.425	329.227	208.293
	341.377	330.604	208.293
	341.478	331.657	208.394
	342.227	331.879	208.495
	342.551	333.783	208.495
	342.754	334.735	208.718
	343.503	335.788	208.718
	343.807	337.995	208.819
	344.232	338.117	208.921
	344.657	338.744	208.921
	345.184	339.696	208.921
	345.508	340.425	208.921
	345.812	342.977	209.447
	346.885	348.566	209.569
	347.087	351.846	209.569
	347.29	352.474	209.569
	347.29	354.803	209.872
	348.89	356.706	210.095
	349.517	356.807	210.298
	349.619	357.86	210.399
	350.469	361.971	210.52
	351.32	364.928	210.52
	352.798	365.576	210.52
	353.102	366.406	210.824
	354.681	366.831	210.925
	355.106	369.059	210.925
	357.111	374.445	210.925
	358.488	374.972	211.047
	359.136	376.349	211.047
	361.87	376.551	211.249
	362.822	382.464	211.249
	367.054	389.552	211.351
	367.682	389.856	211.472
	369.16	392.286	211.675
	369.788	392.407	211.776
	372.116	398.624	212.201
	372.44	400.629	212.302
	373.392	405.185	212.302
	377.726	405.914	212.525
	378.455	406.562	212.626
	378.556	411.827	212.728
	379.407	412.9	212.829
	379.832	414.682	212.95
	379.832	415.108	212.95
	381.837	417.538	213.254
	387.426	419.968	213.254
	387.426	420.393	213.254
	388.803	430.315	213.477
	389.329	430.842	213.578
	390.18	432.644	213.578
	390.281	432.968	213.679
	394.189	434.548	213.781
	395.89	439.711	213.902
	396.619	442.668	213.902
	396.943	449.128	214.003
	399.373	456.519	214.105
	405.813	456.722	214.955
	411.827	457.572	215.158
	417.74	471.828	215.482
	420.818	471.828	215.583
	423.552	473.732	215.684
	430.315	481.123	215.785
	433.373	486.084	216.312
	433.596	488.089	216.433
	433.92	494.326	216.433
	436.755	500.239	216.535
	438.456	506.051	216.535
	455.345	507.205	216.636
	456.944	507.327	216.737
	467.495	516.399	216.96
	479.543	521.259	216.96
	483.654	522.21	216.96
	492.747	527.496	217.162
	500.037	536.365	217.264
	510.182	538.795	217.385
	511.012	539.545	217.588
	515.771	540.8	217.588
	526.443	548.414	217.79
	534.259	549.892	218.215
	535.636	556.656	218.337
	537.844	558.235	218.641
	545.66	559.714	218.863
	561.921	561.516	218.965
	563.926	569.11	219.167
	598.796	590.98	219.167
	632.594	596.569	219.289
	651.811	596.792	219.289
		604.71	219.289
		635.125	219.592
		705.474	219.916
			220.22
			220.342
			220.342
			220.443
			220.544
			220.645
			220.645
			220.868
			220.868
			221.071
			221.071
			221.172
			221.82
			221.82
			221.82
			222.022
			222.124
			222.245
			222.873
			222.873
			222.873
			222.873
			222.974
			222.974
			223.075
			223.399
			224.027
			224.128
			224.128
			224.128
			224.351
			224.351
			224.554
			224.675
			224.979
			225.202
			225.506
			225.506
			225.931
			226.032
			226.032
			226.154
			226.356
			226.68
			226.984
			226.984
			227.207
			227.834
			227.936
			228.26
			228.26
			228.786
			228.989
			229.11
			229.515
			229.637
			230.264
			230.588
			230.69
			230.892
			230.892
			231.014
			231.014
			231.115
			231.419
			231.641
			231.641
			232.168
			232.269
			232.269
			232.492
			232.593
			232.593
			232.796
			233.018
			233.12
			233.12
			233.322
			233.423
			233.545
			233.646
			233.97
			234.274
			234.699
			234.699
			235.226
			235.448
			236.177
			236.177
			236.279
			236.4
			236.603
			236.704
			236.805
			237.23
			237.554
			237.656
			237.878
			237.878
			237.878
			238.506
			238.81
			238.931
			239.134
			239.235
			239.458
			239.559
			239.559
			239.559
			239.883
			240.308
			240.41
			240.612
			241.037
			241.24
			241.361
			241.361
			241.463
			241.787
			241.989
			242.09
			242.414
			242.414
			242.718
			242.84
			242.84
			242.84
			242.941
			243.042
			243.67
			244.095
			244.743
			244.844
			245.897
			245.897
			246.323
			246.424
			246.525
			246.748
			247.173
			247.274
			247.477
			247.477
			247.477
			248.651
			248.753
			249.178
			249.482
			249.907
			251.081
			251.183
			251.284
			251.486
			252.236
			252.438
			252.661
			253.815
			253.916
			254.038
			254.443
			255.617
			255.719
			255.921
			256.043
			256.468
			257.622
			257.825
			258.25
			258.776
			259.303
			259.424
			260.255
			260.903
			261.206
			261.429
			261.53
			262.057
			262.381
			262.482
			263.009
			263.211
			263.738
			263.859
			265.338
			265.864
			266.168
			266.917
			267.646
			268.395
			268.821
			268.922
			268.922
			269.124
			269.671
			269.874
			271.251
			274.531
			274.632
			276.009
			276.009
			276.414
			276.536
			276.738
			277.589
			278.014
			278.439
			278.642
			279.067
			281.072
			282.651
			282.651
			282.753
			284.98
			285.081
			285.183
			285.831
			291.318
			291.642
			292.898
			293.85
			295.004
			296.178
			296.604
			297.333
			297.434
			298.386
			299.135
			299.985
			301.241
			304.42
			308.531
			310.333
			310.536
			311.71
			316.874
			317.826
			322.058
			323.111
			323.638
			329.348
			333.256
			334.309
			345.933
			350.793
			351.32
			359.136
			361.566
			366.406
			368.957
			374.546
			379.083
			380.46
			381.735
			385.421
			385.947
			387.223
			395.667
			405.185
			452.915
			463.06
			473.205
			480.394
			480.92
			516.399
			522.838
			524.316
			539.119

## Sheet: fig1d
Cell Area (um2)	24 hrs	64 hrs	72 hrs	104 hrs
1698.14	341.174
2417.66	605.56
716.875	307.377
1511.94	449.755
2671.6	413.528
847.549	859.051
2056.32	346.237
2743.73	809.297
1228.64	278.541
814.683	362.619
1822.57	362.619
2187.82	568.685
567.004	278.541
1119.53	273.883
1494.08	542.501
712.663	253.815
1041.57	291.845
649.807	257.298
1033.75	281.598
637.778	302.517
2276.66	274.308
697.131	300.289
713.716	315.619
1278.17	386.069
1696.35	308.632
652.237	349.295
566.903	222.346
563.298	254.038
566.781	257.096
1012.53	341.276
665.541	254.24
1257.47	469.297
2634.52	617.811
736.842	277.062
1410.75	794.312
1297.08	305.149
1099.56	277.062
1310.28	402.431
2072.91	958.56
2114.09	575.448
1207.84	370.436
805.611	340
980.41	344.333
1858.38	321.633
1691.17	640.188
2031.49	742.451
1169.16	344.333
895.177	321.633
1376.83	397.044
904.796	300.937
1393.84	373.068
1822.47	355.957
1045.37	346.034
543.554	294.7
1371.97	324.265
1461.01	435.702
2885.16	572.816
1156.08	410.571
1418.66	338.117
1555.66	509.23
1245.65	369.261
1783.81	504.674
1711.24	422.722
1826.06	452.287
2929.95	470.573
1109.28	334.836
687.209	324.589
1644.8	334.836
950.319	399.697
753.528	289.516
2500.89	535.515
1475.81	500.462
975.247	353.102
501.819	169.534
3043.19	644.521
614.207	274.207
667.971	161.718
2106.6	383.639
1151.85	278.439
303.894	423.127
1730.35	336.091
926.444	324.792
2068.9	480.698
1979.86	547.665
1110.56	463.586
1298.66	324.792
1706.8	549.042
2093.72	440.663
1517.52	406.967
818.814	275.26
1432.82	357.111
1720.33	399.576
984.541	309.159
3034.1	632.796
1372.92	357.86
1131.03	333.985
1279.12	342.754
1526.07	330.705
1555.98	408.567
1706.28	450.606
996.995	342.754
555.481	516.196
1684.83	396.619
1614.38	288.564
1027.73	250.231
1370.91	516.196
728.6	166.051
625.101	264.811
845.524	182.211
984.116	298.507
1050.23	263.859
1527.45	360.29
1600.75	417.011
535.312	288.564
1387.7	302.517
720.581	302.517
775.499	205.964
436.451	253.714
614.956	270.623
414.581	232.593
435.074	171.863
1032.59	357.334
463.809	155.582
431.794	185.896
453.036		222.65
197.317		136.79
760.19		308.106
916.724		394.189
220.645		246.525
254.767		148.089
233.423		122.412
242.09		182.089
504.998		213.355
547.766		256.569
749.316		390.281
364.097		169.635
303.145		135.615
310.759		144.383
364.928		225.506
294.174		150.094
346.763		176.925
298.386		189.379
813.954		298.183
158.336		246.525
537.641		296.28
567.429		326.169
332.183		136.79
868.346		238.405
267.646		149.142
313.189		135.615
838.781		387.426
381.735		199.099
731.253		332.082
349.619		222.346
606.917		326.918
590.879		220.22
145.659		246.525
462.331		224.776
504.37		265.014
246.525		154.104
297.859		183.79
690.692		298.183
396.194		213.355
413.528		216.859
297.434		176.601
490.418		219.289
290.893		167.003
367.904		188.974
624.453		242.941
341.174		239.357
290.893		171.741
410.875		212.728
667.444		369.788
376.126		183.466
393.035		238.283
749.316		338.42
374.769		239.984
453.461		248.651
460.326		239.033
345.812		231.014
536.791		282.55
605.439		291.744
812.678		372.44
730.827		309.584
187.8		147.563
374.769		194.037
569.535		207.665
481.346		245.27
472.152		268.071
665.662		300.087
224.554		137.417
211.999		150.418
260.255		176.075
440.785		194.989
270.825		187.071
501.819		246.849
474.785		193.288
488.413		218.539
610.521		252.337
538.269		279.492
431.267		258.149
492.949		283.927
364.523		211.776
612.202		280.748
340.324		125.693
189.906		143.553
284.352		147.563
427.359		218.438
286.985		185.167
428.533		216.211
447.953		223.723
707.054		281.7
693.324		299.985
408.04		241.787
263.009		226.883
407.919		197.317
312.439		145.335
127.596		226.883
462.533		286.661
297.758		185.268
303.043		170.061
246.748		159.915
598.796		318.251
709.281		243.467
419.34		243.791
323.638		173.442
497.283		267.12
571.965		274.207
249.704		163.398
420.393		186.423
534.988		325.642
418.287		212.302
209.143		139.118
488.089		303.043
385.947		200.476
160.867		177.249
314.869		176.703
925.168		515.771
660.904		359.136
409.518		222.245
337.691		193.814
465.713		208.293
168.481		177.249
362.295		225.202
314.343		175.022
419.016		208.617
386.899		280.748
448.804		196.143
354.58		221.597
266.917		181.461
410.997		198.897
595.192		235.023
418.692		226.032
470.249		280.748
455.041		232.694
299.135		189.076
290.144		196.042
655.72		345.508
657.097		353.102
386.697		204.709
115.77		167.529
295.004		158.964
372.967		195.94
437.605		204.587
329.773		226.255
299.459		208.819
705.15		289.415
558.235		277.366
493.374		211.472
677.063		342.754
510.911		251.608
484.606		242.313
977.879		526.443
650.333		268.193
278.217		105.625
431.368		237.332
612.951		270.724
335.565		179.781
216.535		157.911
398.624		214.631
276.84		164.046
467.393		242.09
387.648		227.51
667.546		350.469
329.024		212.626
438.456		241.787
97.8082		216.737
411.624		220.868
515.143		218.863
457.673		255.719
261.328		83.2281
446.171		233.018
383.214		190.756
702.315		312.338
245.27		149.669
619.391		269.124
1199.17		563.926
598.999		303.043
313.816		213.578
354.276		216.737
585.067		278.014
528.974		282.348
536.791		175.123
496.128		237.878
376.248		252.236
579.032		335.362
376.45		212.829
209.67		114.494
513.766		250.231
568.381		241.361
896.757		420.818
469.823		223.298
571.337		345.812
323.536		131.079
351.846		232.37
509.635		250.332
377.078		206.389
633.647		302.193
456.195		272.405
790.606		388.803
380.46		204.587
355.754		209.994
827.886		396.943
489.466		246.95
557.608		302.821
386.798		210.723
597.743		260.477
864.661		433.373
527.071		259.1
719.427		304.846
347.087		196.791
484.707		226.457
395.991		203.959
489.689		256.245
748.89		294.376
579.68		254.342
403.18		189.177
925.289		492.747
512.187		248.854
318.352		166.78
547.138		379.832
128.345		169.959
598.999		267.018
701.363		331.981
334.411		236.501
490.843		271.251
416.383		224.128
231.743		182.94
576.926		285.405
365.15		205.134
350.246		178.181
688.464		330.826
245.796		207.341
388.803		237.98
381.513		189.177
466.968		279.492
664.711		275.361
599.323		344.232
621.72		258.898
403.707		218.114
599.849		273.357
314.242		239.235
538.269		290.043
528.346		288.139
642.314		309.483
355.106		206.389
429.364		242.617
292.047		113.765
216.109		146.186
605.661		228.887
361.769		211.675
223.075		202.279
344.759		197.945
545.458		210.622
598.796		291.318
271.352		133.833
542.076		304.299
400.001		242.84
588.449		289.84
290.468		175.65
173.544		150.945
397.571		255.82
752.151		355.106
214.206		149.993
263.961		125.49
530.878		247.173
447.001		204.709
1096.93		511.012
299.985		193.409
251.81		168.785
541.327		286.661
411.098		276.212
446.698		262.057
546.814		278.966
498.862		338.218
525.491		246.1
331.13		173.969
446.475		235.023
500.766		251.486
634.599		236.603
251.608		181.259
268.497		106.9
488.94		217.264
476.06		243.366
350.894		211.351
246.1		136.364
731.556		300.391
636.705		304.42
245.897		140.9
417.862		200.902
528.448		286.033
519.153		285.831
445.098		249.482
868.67		433.596
249.907		107.204
688.363		340.425
487.36		211.148
324.691		193.288
324.488		169.008
347.411		175.65
325.015		178.606
252.013		92.3204
423.349		221.698
1248.81		479.543
1074.96		423.552
540.699		281.274
694.904		248.003
324.589		173.341
413.427		184.742
1262.13		545.66
387.972		210.298
368.735		218.641
343.706		205.66
210.52		252.438
208.09		252.438
979.459		534.259
367.358		253.187
364.523		206.086
301.768		199.849
504.37		250.757
341.478		185.471
1023.4		411.827
308.956		198.148
663.435		317.097
655.092		273.883
380.561		186.747
344.86		187.374
380.784		196.791
766.002		389.329
715.923		323.111
323.638		198.472
246.525		180.732
373.493		200.902
356.382		197.621
283.927		187.172
410.146		228.887
363.672		236.279
553.153		299.034
557.385		292.371
393.885		246.221
676.01		362.822
400.527		224.351
475.959		256.245
592.661		324.488
1481.72		632.594
338.947		210.723
432.968		280.323
470.674		254.24
478.49		250.008
402.856		249.279
273.154		175.974
409.397		207.341
713.817		236.704
420.494		231.743
343.078		177.776
481.224		282.449
507.853		246.626
744.354		319.102
644.42		342.227
475.109		216.433
666.189		262.381
405.711		211.148
676.314		378.455
461.258		239.033
530.776		245.573
591.608		256.569
441.615		215.785
732.306		381.837
401.904		231.641
502.568		232.593
474.886		222.974
504.249		280.971
288.463		174.921
479.645		246.424
479.645		251.608
596.569		345.184
351.725		185.896
314.019		172.389
358.488		208.819
453.239		237.23
380.561		175.872
362.72		295.956
538.168		290.144
531.202		245.472
358.589		181.887
171.863		137.215
362.822		199.423
314.343		226.032
377.604		198.37
595.739		311.812
718.252		372.116
314.971		188.428
588.854		284.13
378.03		216.737
506.274		267.444
346.46		182.737
313.816		207.24
564.473		305.473
488.514		245.695
317.198		185.268
823.775		348.89
471.828		223.926
340.121		195.616
816.587		405.813
497.384		253.815
587.173		303.57
352.373		202.704
569.11		326.493
486.185		232.067
820.92		338.42
427.987		271.453
604.912		298.183
496.756		256.569
544.506		302.193
278.217		330.077
525.066		259.728
556.231		288.463
562.447		303.772
485.78		272.931
335.565		202.704
384.267		192.761
328.396		209.872
271.251		173.118
891.593		387.426
277.69		302.193
350.368		204.182
525.066		293.951
449.654		290.367
1027.21		535.636
741.276		417.74
872.254		390.18
416.059		218.863
1007.04		344.657
472.577		231.743
497.607		282.449
389.451		229.637
789.654		377.726
319.102		169.838
295.429		201.104
352.899		218.337
400.325		233.646
671.353		347.29
279.695		330.077
378.981		290.367
483.128		301.768
566.052		328.923
358.589		210.622
515.568		301.342
540.071		299.034
360.493		181.36
744.658		291.42
537.115		307.377
409.296		213.355
512.814		277.69
427.885		253.511
771.591		331.353
694.802		343.503
300.937		185.167
454.292		280.647
376.349		221.172
337.691		178.181
384.064		283.927
541.975		305.777
480.799		248.327
344.981		193.936
574.82		292.047
810.896		438.456
651.082		184.418
336.415		207.24
420.292		283.927
595.415		271.149
698.184		436.755
610.623		349.517
297.231		181.785
283.401		184.418
445.847		224.776
569.211		314.971
725.441		192.235
243.994		160.543
616.758		303.894
334.208		188.65
569.11		288.666
436.451		231.014
365.15		235.124
384.368		233.221
352.373		216.636
324.488		221.698
461.156		300.391
987.073		510.182
477.215		285.608
303.57		187.476
608.942		332.507
263.637		162.973
616.536		286.884
312.439		160.543
427.683		223.723
355.329		206.288
242.09		161.292
301.039		223.825
432.32		252.56
433.495		189.076
425.03		191.08
281.396		180.084
528.549		270.825
370.962		211.776
315.72		189.906
273.579		174.921
537.641		268.922
387.324		179.983
503.621		292.371
436.876		328.396
421.021		251.81
843.114		455.345
235.226		158.964
228.786		171.438
452.388		258.999
221.395		133.185
701.89		318.778
437.281		238.709
342.126		213.153
323.962		189.278
334.208		203.757
622.55		328.396
989.503		561.921
428.108		243.994
323.111		174.273
533.733		250.332
282.753		176.601
583.062		270.198
358.488		191.283
576.602		250.332
380.682		223.501
356.706		226.559
281.801		184.944
374.87		224.351
589.704		328.923
363.773		189.703
329.227		190.756
229.211		151.471
459.05		270.825
426.205		232.067
333.358		192.032
250.433		164.451
219.289		170.911
471.504		332.73
405.185		251.608
394.088		258.999
543.757		254.767
477.842		266.917
355.005		206.713
420.595		227.308
450.809		230.264
856.52		430.315
339.899		189.501
407.615		227.105
417.214		233.97
520.833		318.778
364.523		208.192
609.772		104.045
362.295		218.742
568.158		279.492
398.624		227.207
487.137		283.502
511.66		253.39
686.257		302.517
206.389		166.254
520.833		223.075
368.309		223.075
747.615		341.377
321.106		216.433
615.381		308.005
342.754		198.796
410.673		247.801
666.715		295.125
511.964		257.298
434.973		282.874
383.112		238.931
731.779		378.556
317.927		206.491
932.681		483.654
458.099		274.106
407.817		248.651
448.277		246.626
958.864		456.944
376.45		233.322
425.779		245.472
614.207		351.32
175.447		104.045
644.319		342.551
296.806		188.853
524.438		247.376
521.36		271.453
181.988		116.398
803.91		395.89
244.419		190.331
346.034		205.134
302.294		181.887
473.104		293.222
515.447		181.887
329.773		205.235
318.454		221.82
424.2		251.183
457.673		303.671
261.105		173.868
476.688		270.623
719.305		341.478
397.895		221.698
340.425		241.139
273.782		188.225
294.801		196.669
1281.25		168.157
380.257		223.926
429.688		235.448
532.984		274.308
441.088		221.496
473.833		257.197
606.917		347.29
237.656		170.911
273.883		343.807
602.28		267.97
381.209		244.095
252.762		177.351
731.982		396.619
351.198		210.723
372.542		238.81
367.783		243.143
370.861		200.8
486.509		369.16
813.853		343.807
382.363		214.834
356.382		212.525
329.227		343.807
470.775		320.458
319.831		198.897
638.406		326.392
138.794		166.679
314.14		196.892
547.138		245.695
417.963		230.791
607.464		379.832
434.446		288.666
109.533		288.666
222.022		168.157
310.435		222.549
391.881		314.667
1041.16		537.844
446.576		251.912
451.963		249.704
597.318		318.15
336.091		352.798
392.407		238.283
366.527		215.907
408.567		204.911
381.209		222.245
378.779		189.501
246.626		178.93
508.582		303.246
596.792		294.477
180.084		138.693
659		331.029
450.181		352.798
479.118		281.072
927.395		433.92
215.684		236.4
288.362		199.626
509.109		242.313
446.374		235.853
352.049		204.81
314.14		189.703
328.275		170.688
778.678		399.373
1593.26		651.811
248.955		190.979
452.388		161.819
345.184		207.442
683.078		320.357
308.855		188.023
411.948		255.82
402.431		244.318
305.473		153.476
485.983		224.25
475.311		303.246
1442.11		598.796
434.851		176.925
554.003		257.723
417.335		260.68
453.664		221.395
278.217		161.819
588.327		337.367
405.185		105.827
356.281		222.448
676.537		326.695
702.72		317.927
318.352		195.09
336.314		204.81
732.508		332.608
525.694		294.7
556.656		290.367
244.419		226.032
583.062		276.536
678.015		265.439
470.026		367.054
570.588		288.99
405.185		202.056
714.445		347.087
538.37		234.375
312.966		357.111
527.172		292.27
436.127		214.834
465.814		293.748
473.104		276.212
295.004		185.997
371.165		105.827
316.348		234.071
278.966		197.52
571.965		256.569
521.907		273.458
683.705		361.87
597.095		270.076
522.534		284.231
635.024		309.908
425.455		220.342
375.498		201.003
474.258		218.863
349.72		206.086
327.748		198.674
465.287		319.203
611.352		187.8
437.079		293.323
445.219		289.941
476.486		256.144
398.624		203.109
548.313		290.792
501.94		266.593
598.574		333.884
309.058		296.806
373.817		222.245
375.701		230.264
428.635		212.626
266.593		192.66
386.069		226.356
452.813		296.806
387.426		218.337
355.329		230.366
647.802		316.874
360.918		186.544
487.461		269.448
599.748		265.864
374.344		262.908
590.129		218.337
405.084		261.105
671.778		338.744
361.019		238.081
348.039		221.293
316.145		182.312
216.211		176.176
486.408		280.647
637.981		349.619
477.012		201.631
533.085		285.304
304.42		186.544
535.94		301.666
487.461		280.647
380.257		223.399
351.32		207.24
204.709		246.525
298.912		181.887
382.89		271.453
425.455		241.665
554.226		302.294
485.355		283.279
256.468		202.906
634.396		326.594
611.048		354.681
514.09		273.458
311.488		188.853
286.236		179.983
433.495		254.868
516.824		330.178
320.053		241.888
395.667		229.313
405.084		269.975
592.661		295.956
441.088		239.458
396.417		248.226
862.332		237.554
354.155		235.023
578.081		275.361
378.556		221.395
441.311		316.246
492.747		296.28
719.953		334.836
284.028		267.97
339.17		241.665
305.575		199.525
399.15		277.062
283.279		327.87
528.65		261.854
537.115		287.734
357.86		200.8
428.635		241.139
417.335		204.182
575.023		339.271
575.023		291.946
726.595		312.338
291.521		183.264
493.8		331.879
292.999		157.283
342.025		109.108
437.605		221.496
245.148		78.692
272.202		127.596
478.592			219.167
281.922			193.713
501.515			234.699
201.752			137.417
249.279			144.181
327.971			223.602
490.944			228.887
149.669			119.577
499.085			351.846
808.669			439.711
216.636			156.756
227.409			168.258
311.488			261.004
279.067			204.911
834.123			432.968
299.864			166.254
816.809			414.682
275.463			172.916
270.825			193.612
362.822			218.013
645.574			291.744
230.791			166.679
297.758			215.056
1143.61			506.051
199.099			157.809
221.496			163.722
309.159			205.012
149.669			134.258
698.711			432.644
223.825			140.05
249.38			171.964
268.395			210.622
465.814			219.815
435.499			210.723
421.446			272.202
287.309			146.388
236.4			165.201
472.355			287.613
451.76			317.725
247.052			182.94
990.454			471.828
507.954			232.067
910.061			457.572
267.545			182.636
564.473			262.482
219.491			126.118
250.757			186.119
262.482			172.065
789.877			169.959
516.824			250.231
271.676			291.946
416.485			406.562
1000.7			449.128
166.578			154.428
418.813			207.341
265.965			187.071
288.463			356.807
816.688			507.205
665.338			405.914
320.681			213.052
322.686			406.562
609.772			288.888
334.836			174.171
440.359			267.768
365.049			227.936
295.125			202.481
309.159			200.152
333.884			270.299
201.327			160.968
267.768			214.429
346.237			234.173
442.992			356.807
266.289			172.693
423.248			236.177
377.199			218.013
321.208			222.772
599.951			243.042
284.454			240.713
346.763			207.017
470.876			256.144
351.522			157.485
982.962			488.089
355.957			231.115
936.467			500.239
411.199			281.598
1064.29			538.795
354.904			230.264
819.543			357.86
250.008			163.621
781.736			369.059
351.623			267.869
555.704			320.155
406.764			247.477
258.776			170.486
391.131			277.164
401.054			222.873
394.189			253.39
316.773			246.626
335.686			254.443
426.306			246.849
241.361			201.752
388.701			241.888
348.363			267.018
224.128			210.095
263.434			187.476
437.18			271.149
455.345			217.689
342.025			242.313
407.392			249.806
230.163			156.108
503.196			209.771
331.353			161.92
267.646			188.65
381.634			269.023
416.383			214.429
594.888			398.624
344.131			182.737
428.533			258.047
283.704			220.119
511.539			376.349
306.85			188.428
278.115			181.785
981.362			556.656
398.847			242.941
446.171			238.931
1096.61			549.892
296.28			198.674
593.714			328.072
323.435			192.032
428.412			239.559
545.559			277.791
448.176			260.153
487.887			236.177
351.846			216.008
631.541			238.506
415.108			187.374
682.227			310.232
389.653			228.037
1114.47			527.496
391.759			221.698
449.431			236.4
253.187			183.041
207.766			173.017
351.725			207.665
789.452			361.971
295.328			196.892
205.438			196.143
461.055			329.227
353.628			199.525
297.96			228.037
362.093			198.148
428.412			222.346
270.623			142.601
218.013			173.017
324.691			268.497
281.497			178.302
413.305			237.757
316.145			221.698
424.625			209.872
444.895			236.076
682.976			354.803
434.973			294.052
325.966			211.877
333.358			187.273
317.725			168.684
312.763			169.959
361.343			222.022
274.936			165.201
322.362			232.897
333.56			195.616
391.233			230.69
571.864			247.052
215.158			128.224
215.158			108.055
277.164			163.297
369.788			176.298
309.908			179.133
572.917			352.474
357.233			195.94
326.169			184.641
325.318			193.288
279.27			181.887
317.725			172.167
309.28			188.225
326.27			281.396
304.299			163.095
819.239			473.732
459.05			307.903
263.11			125.369
483.978			177.553
284.555			161.495
483.776			309.483
212.201			183.993
371.266			271.149
237.028			120.529
236.603			161.819
790.606			392.407
359.015			204.283
694.073			405.185
241.361			166.456
350.894			174.698
785.32			296.077
311.488			202.056
421.871			212.728
245.472			175.123
295.551			160.138
421.243			186.645
256.67			207.017
374.769			218.337
480.272			120.529
360.614			168.056
408.668			200.578
301.039			183.567
395.141			254.99
398.523			282.449
499.186			169.635
506.901			302.719
407.19			301.768
389.025			258.898
448.601			276.212
348.464			252.337
254.99			161.718
490.215			266.593
512.916			256.873
557.81			274.106
306.526			179.983
303.043			127.495
355.43			192.883
408.04			242.516
474.359			239.458
387.547			200.679
782.465			415.108
367.358			243.67
450.707			223.399
406.238			144.282
678.44			412.9
1026.05			382.464
415.857			227.51
353			302.821
327.971			266.593
407.716			280.221
466.239			273.681
343.503			162.669
250.859			150.418
436.755			263.434
258.898			184.519
356.18			243.791
266.816			176.703
306.729			257.521
378.779			219.694
377.604			224.351
202.38			130.451
564.473			430.842
854.09			559.714
570.811			278.115
1504.52			540.8
423.552			214.429
203.008			207.868
1040.41			561.516
332.406			211.351
162.244			177.553
579.154			314.14
279.492			145.335
359.136			202.582
297.13			254.342
322.888			220.969
136.04			154.63
316.672			180.834
455.041			208.718
202.704			185.997
361.445			217.689
295.854			168.258
427.987			248.53
299.763			279.27
780.258			430.842
388.904			323.962
222.245			165.727
230.366			212.404
307.579			150.722
483.229			220.443
199.099			173.969
257.096			137.64
192.761			142.48
299.985			206.187
523.689			257.096
500.037			364.928
527.172			239.134
316.024			211.573
452.084			248.226
253.613			152.099
537.945			245.047
931.506			323.84
268.193			166.456
394.088			272.83
534.361			234.375
260.477			164.978
359.663			226.68
429.06			265.115
200.679			185.167
271.554			171.64
239.559			140.273
389.451			239.883
276.738			170.364
259.1			241.787
201.104			198.796
344.03			213.679
394.088			241.24
443.417			202.481
329.551			218.013
309.584			234.598
1644.8			260.903
250.535			212.201
401.58			374.972
453.988			260.903
428.837			262.806
270.825			174.921
148.089			150.297
261.429			180.611
222.448			188.853
243.467			171.438
316.773			217.385
370.638			192.235
301.666			209.042
500.988			237.98
235.651			176.824
341.478			233.221
645.473			308.106
524.316			171.438
500.037			235.55
312.338			210.824
338.744			193.085
360.189			245.796
356.585			236.704
414.784			266.067
314.14			208.921
372.44			231.115
313.816			233.545
317.927			211.472
221.172			245.573
357.435			217.264
645.574			376.551
600.801			314.242
388.074			228.584
307.802			206.815
534.563			256.873
985.493			442.668
297.859			218.337
367.054			212.302
377.604			256.043
313.594			178.606
322.483			181.988
275.361			176.176
398.421			238.709
487.36			271.878
427.035			239.458
309.058			240.612
506.577			270.724
545.984			263.333
405.61			243.893
311.164			188.974
354.58			243.994
264.386			199.849
529.602			317.198
273.255			219.815
420.292			230.588
325.541			226.255
476.587			225.728
351.198			227.207
393.885			286.884
1106.22			316.57
461.906			210.622
198.148			231.216
426.306			242.84
320.782			238.081
236.704			197.844
558.539			263.333
888.515			486.084
563.096			299.236
549.366			334.735
377.827			252.863
423.349			258.776
460.427			229.94
403.18			263.637
372.744			261.328
269.124			150.843
406.562			263.009
428.108			227.632
456.62			292.473
535.94			305.372
395.89			306.952
379.832			220.22
528.772			278.743
316.672			213.254
380.156			220.767
413.953			288.038
526.119			324.367
1043.69			569.11
426.508			257.096
807.94			471.828
186.645			152.099
1002.5			240.41
398.219			255.719
275.584			218.337
386.697			243.994
335.038			259.728
213.781			181.461
354.681			255.516
464.761			278.743
465.49			342.977
469.621			306.85
391.03			295.227
355.754			211.776
324.792			226.883
354.377			234.071
373.169			235.124
408.243			323.01
340.223			240.41
209.042			182.312
328.498			211.351
380.561			241.564
361.343			277.488
1023.52			596.792
1000.6			590.98
314.343			301.039
147.765			164.35
1042.11			516.399
452.084			278.541
434.325			269.975
955.28			420.393
325.865			287.41
740.446			507.327
1126.49			604.71
137.741			147.563
363.996			285.304
135.413			150.843
1129.98			635.125
702.194			430.315
192.66			175.022
360.918			293.222
424.726			306.85
481.022			389.552
358.063			300.613
352.676			233.849
296.28			237.129
198.573			183.264
414.055			243.366
314.242			218.438
511.012			327.121
456.944			286.985
294.801			218.438
229.839			187.172
414.905			223.602
166.78			148.292
1088.47			521.259
305.473			220.645
276.111			206.491
380.682			322.261
500.462			295.328
180.51			168.582
945.033			539.545
535.211			337.995
152.322			227.936
208.192			163.398
271.878			216.535
214.429			207.017
314.667			232.168
190.027			227.936
584.945			288.139
458.949			275.584
387.547			274.734
364.097			248.753
335.788			248.125
466.118			268.071
351.522			227.834
307.802			239.458
204.587			195.616
296.482			225.83
330.401			250.535
301.99			270.724
475.959			245.371
655.416			330.604
431.895			294.599
247.052			200.375
629.739			271.777
325.865			201.529
488.737			317.097
426.934			310.536
328.396			188.023
367.58			247.173
211.573			151.572
560.341			275.159
503.418			273.255
1014.96			522.21
262.584			193.288
1033.97			536.365
487.684			254.99
388.074			261.206
360.817			250.332
314.971			254.767
219.289			156.007
989.503			548.414
369.16			265.641
196.467			225.202
250.859			232.37
527.496			338.117
176.925			220.018
470.876			314.768
177.654			134.562
281.922			291.946
221.172			199.423
382.464			265.236
426.63			280.849
388.6			212.1
372.339			237.129
213.254			164.573
515.973			317.401
469.196			248.955
242.718			199.626
316.773			208.394
536.791			282.55
314.14			137.944
516.095			272.405
581.037			280.12
421.77			261.854
330.705			206.612
155.055			154.954
443.944			274.835
785.746			392.286
469.196			365.576
481.751			243.366
288.362			196.993
623.826			313.29
460.853			320.681
239.235			208.394
314.545			191.809
473.529			307.053
919.154			417.538
260.781			319.527
668.194			318.352
413.953			234.598
383.841			137.944
265.965			172.065
536.163			239.134
236.805			191.08
1146.26			558.235
622.975			298.082
146.084			184.641
509.109			259.728
609.043			301.768
515.346			264.912
579.032			271.878
539.545			333.783
250.535			175.224
300.613			303.469
478.065			301.565
329.976			208.921
300.613			234.497
231.216			316.246
445.321			258.25
280.971			241.037
688.262			456.519
545.235			282.226
595.415			356.706
361.242			180.51
439.509			245.27
569.333			294.275
387.648			219.916
412.576			241.787
617.163			411.827
483.128			271.878
808.892			312.014
549.042			273.033
281.922			174.819
446.475			294.275
262.806			173.645
573.545			366.406
368.208			193.936
278.439			165.727
258.999			228.26
378.779			235.651
410.875			257.825
296.907			259.303
236.704			227.632
232.269			212.302
619.067			340.425
205.336			163.621
294.376			126.118
413.629			219.592
377.402			250.433
460.002			257.825
277.366			240.612
300.512			188.752
430.214			212.302
640.735			303.347
680.87			325.865
563.521			268.071
760.089			174.07
258.675			271.777
887.037			126.118
279.168			184.519
338.117			225.931
400.953			249.178
332.507			204.182
492.321			296.604
368.957			222.022
294.903			207.665
330.705			224.351
276.536			201.752
338.319			182.838
235.651			191.182
479.442			320.458
292.27			179.031
233.646			152.2
235.448			145.76
371.387			222.124
430.012			291.217
311.164			212.626
283.077			191.182
450.181			217.486
221.293			155.379
417.436			236.279
394.938			202.704
484.403			366.831
192.883			237.554
430.842			237.554
316.145			234.902
392.812			209.346
304.42			183.365
310.435			219.167
354.479			216.636
489.365			299.034
488.312			280.971
313.492			231.115
337.266			218.965
355.228			174.07
339.271			218.438
275.361			171.863
295.328			186.22
248.429			263.434
332.831			217.061
200.476			135.413
756.808			389.856
444.895			262.158
617.69			270.825
301.241			191.931
322.888			283.603
262.381			202.704
376.653			243.265
185.896			118.625
911.864			242.84
362.093			220.018
257.197			226.457
805.186			295.125
552.221			289.091
379.083			210.52
504.897			285.709
355.754			204.709
499.51			285.081
308.956			175.974
310.536			189.703
326.918			192.336
544.607			237.453
457.046			220.018
272.628			214.955
293.85			169.311
487.563			249.056
312.966			194.462
542.805			335.788
467.393			253.289
433.92			222.549
332.406			225.83
696.281			314.971
286.782			186.544
380.986			212.1
202.704			138.572
616.637			374.445
501.819			303.145
264.487			133.185
359.44			169.008
500.664			324.265
327.87			162.345
358.589			219.916
452.611			276.637
147.239			200.375
285.081			159.814
175.974			112.915
433.069			217.79
298.71			163.196
394.513			195.515
438.658			234.699
613.377			160.442
621.294			133.185
472.456			258.25
369.484			205.438
289.617			167.631
274.106			171.438
227.936			137.417
396.72			161.92
437.929			298.71
264.487			179.558
580.835			279.168
329.976			206.815
981.362			147.664
220.22			141.123
286.033			185.896
339.473			207.868
239.357			142.176
436.552			282.975
264.062			127.07
338.522			181.785
334.613			239.235
368.431			193.713
928.347			331.657
428.736			190.655
490.215			322.362
465.713			206.815
510.384			331.879
604.71			137.417
325.642			127.07
359.966			214.105
425.881			255.719
201.631			159.713
405.387			202.056
391.334			174.07
285.932			194.665
181.461			114.393
267.97			146.611
385.117			209.569
241.888			132.78
559.187			231.641
379.305			249.279
269.246			137.944
463.809			280.545
267.646			173.746
328.072			157.485
892.423			434.548
568.482			308.106
330.401			208.617
265.763			186.645
668.396			312.115
326.27			147.664
471.626			295.854
325.015			169.838
380.682			194.037
411.422			235.124
243.366			151.572
381.938			203.008
262.908			164.877
397.044			210.824
251.081			157.161
245.796			194.887
282.874			206.086
398.097			259.424
292.047			202.906
268.395			164.573
331.353			236.805
324.792			207.139
436.654			248.854
323.212			206.288
312.115			174.07
429.364			248.854
284.98			219.289
242.09			189.501
567.429			270.501
483.35			282.975
299.763			190.979
333.256			211.877
464.963			235.55
756.059			306.729
388.701			187.8
319.405			222.549
278.642			154.63
262.158			197.196
264.912			201.428
197.621			120.731
322.261			184.519
339.068			166.578
406.44			257.197
383.639			198.796
285.081			163.095
385.644			200.051
384.368			219.289
464.538			232.067
490.519			272.304
254.038			198.674
693.952			419.968
248.327			176.399
390.281			251.709
306.324			202.38
204.283			146.712
276.313			180.611
302.942			120.731
260.477			152.2
231.115			162.143
407.392			183.041
536.467			260.903
496.655			295.956
246.323			260.903
157.283			200.051
378.88				200.375
463.161				184.519
368.633				228.989
261.328				158.761
128.75				87.6628
298.386				147.137
103.296				171.741
165.727				111.538
545.559				196.669
398.523				242.84
214.955				133.307
221.82				153.678
389.856				176.399
253.714				140.597
308.956				175.224
265.54				176.824
243.994				171.741
324.792				187.699
301.869				153.375
296.178				190.554
200.152				114.494
359.663				174.921
261.53				128.75
150.843				106.05
249.603				151.998
355.856				183.993
429.89				204.81
237.453				156.756
238.931				122.534
302.092				117.552
213.902				141.123
284.98				147.765
385.542				181.684
393.764				216.535
225.931				154.954
317.826				173.868
229.313				152.524
319.932				190.453
229.11				114.494
317.401				204.81
224.979				190.554
362.619				216.636
173.442				107.204
235.651				139.949
247.477				130.755
264.69				170.061
256.873				161.292
178.505				119.354
258.898				144.181
206.389				132.456
171.539				92.7456
376.774				211.472
496.23				228.26
325.44				160.665
232.897				138.268
320.357				130.35
200.375				125.693
312.966				169.635
237.656				156.756
206.713				167.955
1153.65				333.256
213.355				118.099
195.191				138.268
383.416				149.466
164.35				93.3734
263.738				160.442
347.715				179.983
186.848				153.901
245.573				130.755
161.07				125.591
739.697				127.171
200.8				127.171
275.787				166.578
386.595				156.23
420.494				185.592
373.817				188.974
260.781				175.022
340.85				188.124
354.377				220.868
283.077				169.433
197.722				119.881
332.73				168.157
524.114				268.922
185.37				110.059
190.858				110.161
312.014				158.66
235.752				137.519
225.83				150.094
306.729				183.79
261.328				134.886
188.326				105.199
246.95				151.046
295.753				182.312
170.162				103.721
210.298				150.094
123.364				99.5092
41.0875				160.442
258.675				150.519
219.167				137.741
365.353				195.839
352.798				192.66
233.747				128.345
393.987				208.09
254.038				144.282
364.401				208.921
281.801				158.336
181.461				98.0107
321.106				166.881
276.313				211.249
159.065				104.572
786.697				181.259
368.208				139.949
365.576				209.447
187.273				119.881
266.289				142.379
274.207				145.335
261.854				173.544
148.089				111.538
262.685				170.911
267.768				168.157
260.781				188.65
214.105				152.423
480.799				276.536
227.632				150.195
296.806				132.355
595.516				282.753
436.876				133.833
342.227				214.003
262.259				155.379
375.6				216.312
414.055				184.317
307.681				158.964
293.222				167.307
409.194				190.858
427.359				152.524
419.765				187.071
384.368				209.569
164.978				125.915
234.274				168.36
323.01				169.008
229.211				141.427
267.545				139.321
222.124				128.123
206.288				168.481
189.501				113.34
296.604				152.524
310.009				172.389
227.834				155.379
246.95				180.084
200.8				122.534
307.255				172.491
137.093				154.326
184.317				153.476
313.594				176.176
320.155				174.597
316.145				172.693
351.522				174.597
163.925				130.451
328.923				195.718
187.8				184.317
226.883				164.978
261.632				127.495
291.946				171.964
351.522				194.665
361.019				168.157
316.672				174.819
239.357				159.49
353.628				224.351
285.405				133.509
272.202				159.591
220.018				131.828
309.584				178.505
364.097				268.821
217.588				106.374
327.121				211.047
225.607				262.057
238.931				140.698
301.241				177.452
244.419				145.659
270.4				164.249
251.183				141.224
201.955				145.558
208.394				136.04
172.592				110.687
332.183				170.061
243.893				151.046
175.123				104.248
342.551				213.781
359.015				171.741
395.89				110.687
269.124				160.138
317.198				205.762
370.436				231.419
219.39				213.578
191.607				127.394
306.425				173.341
408.344				208.192
242.313				193.713
285.831				165.828
302.821				154.63
304.522				150.722
236.603				164.148
330.826				141.953
448.905				259.424
235.55				134.663
268.294				138.369
280.849				157.587
201.327				127.272
363.773				152.2
258.574				90.8421
314.019				141.224
334.411				176.925
243.893				90.8421
314.971				197.844
276.313				172.794
352.575				220.645
218.438				135.838
224.675				136.466
399.798				186.949
241.139				161.292
209.994				111.335
265.338				134.987
265.439				176.824
343.179				187.901
297.029				191.384
317.097				210.52
170.79				157.485
293.647				197.317
369.261				198.998
222.65				137.215
374.344				224.128
143.958				149.041
269.874				143.027
269.448				202.906
380.682				231.014
190.655				99.5092
145.862				132.881
256.144				131.93
321.532				198.897
283.502				118.301
376.875				232.168
190.027				118.301
256.772				152.322
229.211				182.636
160.543				203.433
161.394				115.446
308.855				154.752
321.106				205.134
461.804				229.11
198.573				149.466
223.926				184.742
202.38				142.804
452.51				225.931
192.559				120.529
229.211				169.737
335.16				186.949
301.768				186.119
298.284				138.896
266.715				236.4
313.594				195.191
306.628				169.433
203.656				148.089
340.223				173.22
253.289				142.379
296.604				180.408
266.289				169.959
196.467				135.21
191.384				126.543
[truncated: 765 more rows]

## Sheet: fig 1e
Bin Center	HaCat cell area norm	HaCat nuc area norm	embryo cell area norm	embryo nuc area norm	nuc 24h	nuc 64h	nuc 72h	nuc 104h	cell 24h	cell 64h	cell 72h	cell 104h	fit
0.2	0	0.00387597	0.00155763	0	0	0	0	0	0.00806452	0.00742574	0	0.00774443	0.00238902
0.4	0.00581395	0.0193798	0.0451713	0.0373832	0.0564516	0.0185644	0.0112641	0.0106486	0.137097	0.0408416	0.057572	0.0300097	0.0391831
0.6	0.0949612	0.0949612	0.130841	0.115265	0.0887097	0.0903465	0.137672	0.089061	0.169355	0.170792	0.195244	0.135528	0.126061
0.8	0.292636	0.25969	0.244548	0.249221	0.330645	0.320545	0.297872	0.285576	0.169355	0.251238	0.262829	0.267183	0.269278
1	0.304264	0.28876	0.222741	0.28972	0.25	0.256188	0.276596	0.330106	0.145161	0.204208	0.20025	0.239109	0.250592
1.2	0.168605	0.20155	0.193146	0.138629	0.0967742	0.170792	0.146433	0.180058	0.112903	0.148515	0.118899	0.155857	0.15268
1.4	0.0930233	0.0872093	0.0778816	0.0919003	0.0725806	0.0866337	0.0500626	0.0590513	0.104839	0.0779703	0.057572	0.0871249	0.0788207
1.6	0.0271318	0.0310078	0.0529595	0.0498442	0.0564516	0.0272277	0.0250313	0.0212972	0.0725806	0.0445545	0.0312891	0.0416263	0.0400835
1.8	0.00775194	0.00581395	0.0202492	0.0202492	0.00806452	0.00990099	0.020025	0.00677638	0.016129	0.0235149	0.00750939	0.0145208	0.0133754
2	0.00193798	0.00387597	0.0046729	0	0.00806452	0.00742574	0.0112641	0.00871249	0.0241935	0.00990099	0.0212766	0.00580833	0.00892776
2.2	0.00387597	0.00193798	0.0046729	0.00778816	0.0241935	0.00866337	0.0162703	0.000968054	0.0241935	0.00990099	0.0125156	0.00580833	0.0100657
2.4	0	0.00193798	0.00155763	0	0	0.00123762	0.00625782	0.00290416	0.016129	0.00247525	0.0162703	0.00387222	0.00438684
2.6	0	0	0	0	0.00806452	0.00247525	0.00125156	0.00290416	0	0.00247525	0.0100125	0.00387222	0.00258796
2.8	0	0	0	0	0	0	0	0.00193611	0	0.00247525	0.00625782	0.000968054	0.000969769
3	0	0	0	0	0	0	0	0	0	0	0	0	0
3.2	0	0	0	0	0	0	0	0	0	0.00247525	0	0	0.000206271
3.4	0	0	0	0	0	0	0	0	0	0.00123762	0	0	0.000103135
3.6	0	0	0	0	0	0	0	0	0	0	0.00125156	0	0.000104297
3.8	0	0	0	0	0	0	0	0	0	0	0	0.000968054	8.06712e-05
4	0	0	0	0	0	0	0	0	0	0	0.00125156	0	0.000104297

## Sheet: fig1f
24	64	72	104
1.5	1.082	1.854	1.196
2.394	1.258	1.184	1.631
2.68	1.479	1.306	1.594
1.266	1.342	1.437	1.32
2.034	2.512	1.172	1.335
3.197	1.419	1.523	1.415
2.42	1.644	1.386	1.294
1.304	1.72	2.154	1.439
1.565	1.096	1.059	2.324
1.563	1.343	1.344	1.323
1.917	1.075	1.274	1.161
3.24	1.777	1.162	1.605
1.673	2.06	1.311	1.44
1.892	1.922	1.394	2.476
1.348	1.534	1.14	1.251
2.112	1.195	1.389	1.26
2.462	1.234	1.36	1.797
1.544	1.137	1.204	2.048
1.195	1.419	1.672	2.015
1.84	1.581	1.314	1.836
1.514	1.228	1.324	1.37
1.744	1.117	1.356	1.848
1.475	1.498	1.026	1.221
1.897	1.722	1.789	1.516
1.869	1.727	1.337	2.14
1.283	2.098	1.636	1.821
2.009	2.047	1.207	1.424
1.424	1.07	1.284	1.513
1.553	1.473	1.618	1.945
2.411	2.434	1.328	1.204
1.87	1.908	1.114	1.522
2.365	1.543	1.473	1.443
1.856	1.291	1.256	1.406
1.315	1.158	1.135	1.196
1.914	2.782	1.564	1.323
2.149	4.077	1.393	1.984
2.032	1.701	1.257	1.518
1.591	1.686	1.288	1.266
1.204	2.278	1.407	2.068
1.392	1.397	1.437	1.867
1.459	1.826	1.548	1.527
1.673	1.142	1.187	1.539
1.987	1.492	1.589	1.397
5.88	1.442	1.786	2.37
2.035	1.881	2.24	1.929
2.498	2.131	2.133	1.496
1.61	1.328	1.114	1.596
2.486	1.371	1.603	2.19
2.327	1.217	1.527	1.403
1.876	1.09	2.255	1.355
1.541	1.271	1.434	1.486
1.139	1.245	1.512	1.878
1.455	1.355	2.228	1.626
1.544	1.254	1.568	1.485
5.18	1.343	1.896	1.689
1.459	1.137	1.149	1.899
2.89	1.187	3.366	1.819
1.74	1.344	1.481	2.44
2.698	1.464	1.305	1.582
1.751	1.483	1.575	1.144
1.309	1.545	1.335	1.909
1.523	1.421	1.772	1.976
1.317	1.498	1.274	1.338
1.234	1.53	1.106	2.29
1.581	1.688	1.613	1.794
1.489	2.491	2.114	1.622
1.467	1.395	1.59	1.767
3.183	1.155	2.731	2.505
1.546	1.314	1.276	1.86
1.161	1.453	1.672	1.664
1.365	2.346	1.495	2.17
1.328	1.541	1.848	1.195
1.328	1.068	1.342	1.217
1.962	1.416	1.803	3.527
2.221	1.176	2.377	1.268
2.599	1.041	1.56	1.751
2.122	2.626	1.026	1.553
2.439	1.293	1.398	1.37
1.876	1.756	1.256	1.154
1.738	1.194	1.188	1.382
1.57	1.084	1.233	2.057
2.705	1.297	1.321	1.038
1.835	2.624	1.842	1.479
2.573	1.154	1.716	1.512
2.489	1.526	1.061	1.618
1.263	1.275	1.605	1.298
2.714	1.605	1.409	2.451
2.801	1.158	1.235	1.545
1.093	1.314	1.668	1.955
3.55	1.425	1.256	2.181
1.498	1.126	1.093	2.446
1.374	2.269	1.115	2.683
3.766	1.095	1.062	1.258
2.631	1.063	1.032	1.224
3.399	1.287	1.321	1.636
3.246	1.43	1.307	2.743
1.816	1.469	1.43	1.911
3.067	1.1	1.068	1.635
1.44	1.273	1.404	1.243
2.038	1.186	1.493	1.765
1.586	1.261	1.916	1.94
2.094	1.401	1.653	1.285
1.152	1.496	1.4	1.693
1.439	2.027	1.357	1.403
1.804	1.773	2.379	2.349
2.79	1.437	1.359	1.299
1.658	1.228	1.165	1.724
1.663	1.567	1.425	1.421
1.242	3.415	1.446	1.305
1.971	1.092	1.298	1.961
1.108	1.172	1.565	2.044
1.563	1.277	1.977	1.467
2.663	2.262	1.349	2.689
1.844	1.135	1.445	3.284
1.927	1.782	1.5	2.003
1.468	1.195	1.051	1.532
1.722	1.163	2.458	1.743
1.282	1.651	1.264	2.079
1.484	3.989	1.652	1.053
1.335	2.143	1.704	1.799
1.252	1.803	1.421	1.475
1.658	1.877	1.492	1.486
2.707	2.379	2.14	1.51
1.512	1.383	1.542	1.336
	1.613	1.25	1.351
	1.56	1.476	1.23
	1.519	1.63	1.802
	1.504	2.453	1.207
	1.722	1.073	1.145
	1.809	1.583	1.587
	1.431	1.041	2.39
	1.111	1.231	1.597
	1.552	2.291	1.37
	1.59	1.41	2.55
	1.268	1.062	2.067
	1.927	2.104	1.89
	2.053	2.613	1.828
	1.364	1.315	1.388
	1.23	1.245	1.71
	1.407	2.6	2.998
	1.048	1.363	1.429
	1.898	1.455	1.813
	1.406	1.607	2.568
	3.193	1.475	1.816
	1.162	1.981	1.026
	2.044	1.574	1.488
	1.22	1.811	1.141
	1.634	2.466	1.095
	3.362	1.501	1.308
	1.839	1.494	2.286
	1.573	1.302	1.092
	1.166	1.789	1.112
	1.429	1.544	1.642
	3.441	1.386	2.383
	3.067	1.283	1.533
	1.413	1.613	2.293
	1.665	1.443	2.616
	1.718	1.717	1.619
	2.101	2.865	2.511
	1.343	1.114	1.5
	1.645	1.092	1.611
	2.508	2.708	2.909
	1.314	1.616	1.631
	1.902	1.515	1.858
	1.482	1.751	1.499
	1.771	1.281	1.865
	1.316	1.037	1.106
	2.749	1.553	1.983
	1.477	1.96	1.825
	1.214	1.24	3.064
	1.22	1.874	1.734
	2.381	1.196	1.534
	1.229	1.693	2.022
	1.305	2.366	1.498
	1.683	1.436	2.055
	1.769	1.451	1.872
	1.194	1.456	1.433
	1.443	1.367	1.82
	1.977	1.903	1.097
	1.585	1.198	1.405
	1.664	1.103	1.176
	2.018	1.575	1.459
	2.232	1.254	1.4
	1.302	1.197	2.082
	2.064	1.357	2.975
	1.156	1.802	1.233
	1.416	1.454	1.538
	1.63	1.729	1.696
	1.838	1.471	2.382
	1.683	2.35	1.082
	1.315	1.209	3.506
	1.191	2.373	1.308
	2.39	1.439	4.996
	1.365	1.276	2.854
	1.612	1.341	2.246
	1.209	1.328	2.198
	1.266	1.18	1.766
	1.113	2.261	1.89
	1.527	1.237	1.168
	1.447	1.534	3.072
	2.645	1.15	1.185
	1.705	1.823	2.261
	1.136	1.179	1.465
	1.766	1.464	2.834
	1.699	2.224	1.155
	1.429	1.467	1.595
	2.468	1.181	2.194
	2.463	2.725	1.376
	1.693	1.443	2.971
	2.573	1.614	1.361
	2.579	1.149	3.503
	1.759	1.952	1.686
	1.135	1.672	1.507
	1.882	1.542	1.911
	3.218	1.529	1.436
	1.947	1.742	1.453
	1.934	1.717	1.488
	1.412	1.543	1.711
	1.668	1.457	2.042
	1.529	1.118	1.776
	2.426	1.238	1.568
	1.594	1.464	1.87
	1.485	1.207	1.763
	2.267	1.982	1.6
	1.292	1.93	4.325
	1.446	1.268	1.813
	1.644	1.428	3.281
	1.295	1.981	1.644
	1.264	1.479	2.114
	2.143	1.181	1.989
	1.763	2.069	1.759
	1.096	2.155	2.645
	2.154	1.39	1.565
	1.463	1.995	2.366
	1.314	1.603	1.951
	1.704	1.965	1.351
	2.041	1.073	1.094
	1.363	1.58	1.272
	3.059	1.639	1.273
	1.366	1.884	1.09
	1.115	1.124	2.235
	1.986	1.232	1.757
	1.618	1.545	1.388
	1.386	1.5	2.227
	1.552	1.436	1.477
	1.404	1.665	1.499
	1.164	1.734	1.978
	1.439	1.478	1.923
	1.679	1.269	1.851
	1.281	1.789	2.15
	2.25	1.006	1.687
	1.027	1.269	1.699
	1.115	1.904	2.258
	1.23	1.301	1.901
	1.181	1.484	1.799
	1.534	1.181	1.329
	1.339	3.494	1.765
	1.077	1.759	1.01
	1.567	1.859	1.855
	1.95	1.426	2.594
	1.492	1.357	1.615
	1.346	2.439	1.276
	1.392	2.19	1.659
	1.32	1.356	1.357
	1.705	1.505	1.892
	1.4	1.579	2.58
	1.26	1.415	1.265
	1.36	1.43	1.337
	1.428	1.188	1.08
	1.313	1.413	2.707
	2.611	1.781	2.966
	1.309	1.126	1.221
	1.313	1.782	1.412
	1.568	1.28	2.05
	2.3	1.365	1.795
	1.438	2.057	1.476
	2.035	1.213	1.655
	2.188	1.587	1.482
	1.84	1.995	1.979
	1.456	1.758	2.173
	1.987	1.415	1.138
	2.203	1.423	1.837
	1.447	1.562	1.298
	1.304	1.126	2.11
	1.163	1.529	1.653
	2.049	1.581	1.68
	2.166	1.898	1.419
	1.414	1.237	1.565
	1.474	1.068	2.427
	1.293	1.648	1.787
	1.663	2.992	2.182
	1.278	1.329	1.542
	1.514	1.39	1.616
	1.37	1.466	1.072
	1.334	1.248	1.599
	1.604	1.966	1.049
	1.429	1.226	1.362
	1.478	1.508	2.767
	1.654	1.351	2.05
	1.752	1.927	1.661
	1.523	1.643	1.554
	1.097	1.242	2.302
	1.661	1.085	1.363
	2.041	1.187	1.787
	1.826	1.524	1.945
	1.606	1.6	1.297
	1.186	1.297	1.62
	1.595	1.62	1.542
	1.896	1.51	1.128
	1.524	1.81	1.247
	1.491	1.702	1.108
	1.462	1.134	1.916
	1.015	1.638	1.33
	1.358	2.193	1.656
	1.236	1.376	1.586
	1.61	1.323	1.235
	1.451	1.544	2.54
	1.618	1.213	1.556
	1.477	1.241	1.176
	1.18	1.496	1.254
	1.725	3.498	2.496
	1.358	1.381	1.855
	1.723	1.244	3.227
	1.406	3.002	1.354
	1.809	1.89	1.529
	1.415	1.329	2.03
	1.712	1.938	1.151
	1.376	1.7	1.487
	1.139	2.598	1.738
	2.879	1.858	1.957
	1.338	1.253	1.85
	1.529	1.285	1.515
	1.517	2.217	1.628
	1.181	1.462	1.934
	1.634	1.539	2.65
	1.297	1.354	2.316
	1.173	2.217	1.261
	1.159	1.685	1.491
	1.398	1.636	1.554
	1.601	1.507	1.455
	1.193	1.653	1.242
	2.227	1.342	1.671
	1.331	1.382	1.814
	1.38	2.523	1.274
	1.136	2.738	1.241
	1.32	1.612	1.299
	1.177	2.661	1.671
	1.382	2.448	1.706
	1.063	1.025	1.937
	1.465	1.364	1.859
	1.683	2.075	1.367
	1.478	2.527	1.326
	1.283	1.284	1.996
	1.837	1.2	1.483
	1.236	1.311	2.034
	2.093	1.529	1.49
	1.855	1.763	1.69
	1.24	1.431	1.341
	1.427	1.226	1.589
	1.909	1.623	1.415
	1.795	1.763	1.194
	1.407	1.334	2.588
	1.113	1.539	1.598
	1.188	1.779	1.326
	2.01	1.886	2.087
	1.413	1.396	1.082
	1.53	1.129	1.109
	1.235	2.183	1.123
	1.474	2.727	1.834
	1.468	2.025	1.818
	1.403	1.557	2.33
	1.593	2.245	1.433
	1.063	1.322	1.849
	1.16	1.207	1.509
	1.435	1.342	1.241
	1.386	1.305	1.348
	1.252	1.084	2.064
	1.602	1.992	1.574
	1.45	1.333	1.516
	1.388	1.5	1.504
	1.5	3.015	1.998
	1.706	1.511	1.581
	1.38	1.968	2.022
	1.282	1.417	1.262
	1.208	2.563	1.354
	1.109	1.249	1.376
	1.497	1.353	1.179
	1.315	1.638	1.482
	1.683	1.099	1.352
	2.472	1.111	1.371
	1.226	1.366	1.212
	1.155	1.949	1.464
	1.169	1.395	1.126
	1.127	1.404	1.376
	1.284	1.394	1.441
	1.708	1.594	1.092
	1.401	1.262	1.209
	1.092	1.628	1.149
	1.304	1.475	1.367
	1.423	1.81	1.858
	1.432	1.657	1.397
	2.322	1.08	1.483
	1.457	1.54	2.168
	1.605	2.331	1.182
	2.166	1.261	1.963
	1.363	1.455	1.676
	2.363	1.468	1.66
	1.597	1.76	1.646
	1.207	2.14	1.284
	2.02	1.485	2.068
	1.343	1.427	1.256
	2.027	1.582	1.752
	1.235	2.609	1.064
	1.476	1.674	2.55
	1.552	1.72	2.6
	1.517	1.939	1.346
	1.619	1.363	1.771
	1.934	1.69	1.425
	1.593	2.078	1.445
	1.845	1.758	1.343
	1.255	2.75	1.155
	1.501	2.58	1.701
	1.051	1.533	1.814
	1.714	1.176	1.694
	3.008	2.252	2.231
	2.131	1.447	1.471
	1.937	1.449	1.131
	1.388	1.279	1.875
	1.2	1.556	1.642
	1.449	2.047	1.622
	1.244	1.604	1.691
	1.683	1.457	3.138
	1.429	1.584	1.636
	1.439	1.237	1.656
	1.338	2.175	1.087
	1.037	1.124	1.187
	1.422	1.206	1.447
	2.081	1.298	1.537
	1.724	1.145	1.17
	1.3	2.318	1.257
	1.26	1.274	1.741
	1.729	1.689	1.143
	1.162	1.594	1.31
	1.603	2.224	1.292
	1.476	1.723	1.306
	1.268	3.165	1.73
	1.577	2.17	1.58
	1.34	1.589	1.321
	1.276	1.415	1.339
	1.387	1.655	1.538
	1.335	1.303	1.226
	1.417	1.413	1.282
	1.16	2.092	1.136
	1.436	1.263	1.531
	1.396	1.168	1.388
	1.267	1.874	1.226
	1.067	1.578	1.417
	1.169	2.091	1.516
	1.615	1.267	2.17
	1.202	1.32	1.704
	1.334	1.376	1.077
	1.379	1.147	2.504
	1.521	1.67	2.372
	1.333	1.417	2.239
	1.966	1.088	1.792
	1.198	2.479	4.605
	1.47	1.291	1.13
	1.842	1.87	1.266
	1.76	3.696	1.593
	2.249	1.329	2.816
	1.395	1.885	1.775
	1.222	2.006	1.602
	1.313	1.249	2.281
	2.213	1.392	1.17
	1.116	1.321	1.612
	1.827	1.312	1.505
	1.33	1.561	1.448
	1.609	1.486	1.088
	1.376	1.335	1.631
	1.241	2.029	1.273
	1.239	4.287	1.437
	1.161	1.378	1.624
	1.238	2.232	1.665
	1.145	1.812	2.198
	1.522	1.392	1.563
	1.663	1.218	2.039
	1.303	1.353	1.664
	2.196	2.584	2.468
	1.577	1.567	1.548
	1.237	2.161	1.197
	2.119	1.754	1.268
	1.29	1.69	1.733
	1.958	2.423	1.083
	1.311	1.232	2.382
	1.531	1.691	1.199
	1.335	1.597	1.401
	1.481	1.945	3.245
	1.464	1.476	2.182
	1.705	1.179	1.315
	1.443	1.227	1.383
	1.724	1.605	1.456
	2.075	2.068	1.358
	1.485	1.719	2.866
	1.292	2.013	2.816
	1.062	1.476	1.282
	1.205	1.518	1.101
	1.127	1.258	1.598
	1.523	1.642	1.395
	1.418	1.633	1.487
	2.069	1.618	1.224
	1.574	1.325	1.881
	1.488	1.201	1.588
	1.201	1.758	1.505
	1.463	1.391	1.096
	1.41	2.092	1.426
	1.27	1.511	1.574
	1.384	2.172	2.885
	1.734	1.56	1.305
	1.742	1.284	2.49
	1.45	1.035	2.559
	1.28	2.016	1.378
	1.375	1.503	1.332
	1.179	1.482	1.313
	1.49	1.61	1.409
	1.211	1.162	1.404
	2.751	1.466	1.733
	3.454	1.331	1.288
	1.482	2.236	2.831
	1.258	1.892	2.188
	1.131	1.968	1.86
	1.541	2.103	1.784
	1.324	1.674	1.464
	2.051	1.868	1.773
	2.107	1.09	1.634
	1.857	1.337	1.711
	1.522	1.369	1.323
	1.675	1.31	1.565
	1.094	1.483	1.384
	1.145	1.393	1.372
	1.963	1.436	1.501
	1.266	2.659	1.423
	2.913	2.063	1.337
	1.487	1.092	1.34
	1.359	1.145	1.285
	1.462	1.362	2.844
	1.021	1.425	1.404
	1.259	1.533	1.878
	1.333	1.699	1.521
	2.197	1.405	2.202
	1.488	1.845	1.455
	2.619	2.028	1.265
	1.137	2.122	1.25
	1.027	1.169	1.764
	1.564	1.485	1.643
	1.749	2.287	2.342
	1.821	1.17	1.122
	1.039	1.366	2.104
	1.273	1.36	1.402
	1.288	1.371	1.615
	1.075	1.572	2.049
	2.093	1.1	1.261
	1.211	1.183	1.321
	1.71	1.462	2.085
	1.306	1.233	1.786
	1.998	2.21	1.634
	1.144	1.455	1.28
	1.939	1.313	2.288
	2.421	1.343	2.152
	1.232	1.216	1.357
	2.092	2.25	1.323
	1.62	1.651	1.325
	1.605	1.458	2.498
	2.471	1.084	1.476
	1.455	1.629	1.961
	1.424	2.224	1.869
	1.172	1.156	1.552
	1.419	1.478	2.092
	2.58	1.66	1.434
	2.719	2.049	1.731
	2.528	1.659	2.538
	1.106	2.058	1.601
	1.366	1.126	1.47
	2.17	1.437	1.646
	1.36	1.171	1.943
	1.134	1.69	1.418
	1.07	1.624	1.471
	1.87	1.158	2.07
	1.313	1.266	2.13
	1.746	1.341	1.168
	1.762	2.049	1.292
	1.353	2.101	1.234
	2.236	1.514	1.758
	1.998	1.257	1.516
	2.857	1.818	1.353
	1.155	1.323	1.673
	1.57	1.155	1.3
	1.677	1.902	1.036
	1.857	1.718	1.04
	1.364	1.735	1.11
	1.26	1.141	1.39
	1.494	1.607	1.318
	1.304	1.387	1.577
	1.769	1.419	3.089
	1.64	1.288	1.224
	1.26	1.052	1.263
	1.115	1.184	1.142
	1.727	2.15	1.576
	1.756	1.755	1.566
	1.565	1.153	1.174
	1.318	2.952	1.434
	1.35	2.086	1.145
	1.232	1.065	1.442
	1.091	1.924	1.708
	1.079	1.161	2.229
	2.193	2.035	2.041
	2.7	2.914	1.327
	1.092	2.978	2.439
	2.092	1.71	1.504
	1.969	1.279	1.115
	1.301	1.45	2.277
	1.25	1.809	1.381
	1.438	1.573	2.152
	1.114	1.393	1.232
	1.622	1.619	1.43
	1.432	1.49	1.712
	1.403	1.496	1.205
	1.997	1.818	2.345
	2.335	1.058	1.614
	1.432	1.734	1.254
	2.576	1.639	2.088
	1.792	1.494	1.887
	1.13	1.946	2.659
	1.517	2.522	1.332
	1.111	2.046	1.324
	1.547	1.432	1.619
	1.182	1.736	2.308
	3.313	1.306	1.404
	1.869	1.059	1.757
	1.384	1.501	1.551
	3.025	1.693	1.066
	2.036	1.668	1.686
	1.455	1.8	1.696
	1.523	1.395	1.481
	1.362	2.173	1.389
	1.746	1.252	1.447
	1.288	1.301	1.607
	1.342	2.029	1.141
	2.336	1.781	1.582
	1.265	2.355	1.77
	1.95	2.143	1.294
	2.014	1.1	1.171
	1.667	1.414	1.057
	1.229	1.055	1.53
	1.427	1.15	1.257
	1.381	2.039	1.57
	1.043	2.313	1.385
	1.785	1.701	1.855
	1.548	1.753	2.403
	2.516	2.727	1.922
	2.196	1.296	1.378
	1.189	1.215	2.219
	1.371	1.544	1.729
	1.921	1.438	1.608
	1.343	2.29	1.375
	1.604	1.687	1.168
	1.504	1.963	1.31
	1.996	2.406	1.79
	1.242	1.593	1.41
	1.731	1.835	1.447
	2.004	1.635	1.591
	1.595	1.894	1.151
	1.81	1.795	1.491
	1.332	1.477	1.669
	2.338	1.159	1.376
	1.877	1.46	1.422
	1.669	1.609	1.911
	1.505	1.307	2.375
	1.029	1.499	1.964
	1.789	1.762	1.142
	2.093	1.162	2.363
	1.181	2.028	1.249
	1.874	1.543	1.304
	1.5	1.989	1.541
	1.976	1.366	1.481
	1.736	1.8	1.442
	1.248	1.609	1.691
	1.236	2.021	1.239
	1.107	1.886	2.058
	1.631	1.67	1.502
	1.349	1.63	1.913
	1.386	1.744	1.644
	1.886	1.739	1.55
	1.752	1.124	1.287
	2.128	2.736	1.518
	1.439	1.787	1.486
	1.343	1.287	1.295
	1.425	1.44	2.289
	1.72	2.875	1.666
	1.442	2.159	1.948
	1.196	1.866	1.754
	2.758	1.25	1.922
	1.6	1.772	1.595
	1.121	1.862	1.062
	2.147	1.602	1.83
	1.808	1.741	1.69
	2.597	2.004	2.056
	1.822	1.355	1.421
	1.564	1.738	1.669
	1.593	1.615	2.345
	1.366	1.524	1.897
	2.413	1.251	2.117
	1.382	2.451	2.037
	1.096	1.221	1.234
	1.613	1.516	1.397
	1.392	1.595	1.292
	1.625	2.121	1.069
	1.331	2.568	1.652
	1.78	1.496	1.304
	1.89	1.461	1.209
	1.298	1.562	1.886
	1.791	1.332	1.198
	1.394	1.94	1.307
	1.491	2.152	2.148
	1.26	2.146	1.315
	1.596	1.162	1.448
	1.163	1.389	1.464
	1.587	2.547	1.625
	1.44	1.805	1.512
	1.383	1.444	2.086
	1.3	1.59	1.572
	1.27	1.401	1.609
	1.603	1.41	1.283
		1.402	1.584
		1.319	1.276
		1.661	1.71
		1.243	1.099
		1.062	1.25
		1.164	1.236
		1.678	1.873
		1.536	1.704
		1.95	2.151
		1.225	1.758
		1.273	1.037
		1.628	1.708
		1.474	1.309
		1.12	1.528
		1.575	1.248
		1.631	1.108
		1.076	1.337
		1.817	1.363
		1.803	1.146
		1.106	1.537
		1.37	1.246
		1.598	1.637
		1.815	1.842
		1.303	1.409
		1.734	1.262
		1.396	1.26
		1.877	2.716
		1.551	1.292
		1.714	1.741
		2.015	1.032
		1.392	1.237
		1.552	1.076
		1.307	1.307
		1.529	1.541
		2.182	1.636
		2.914	1.169
		1.186	1.943
		1.158	1.438
		1.456	1.577
		1.786	1.152
		2.432	1.452
		1.453	1.044
		1.33	1.406
		2.042	1.873
		1.331	1.55
		1.335	1.381
		1.402	1.492
		1.555	1.691
		1.972	1.363
		2.66	1.188
		2.592	1.41
		1.376	2.026
		1.859	1.807
		1.793	1.579
		1.327	1.263
		1.722	1.476
		1.184	1.3
		2.553	1.086
		1.397	1.902
		1.369	1.735
		1.988	1.344
		1.372	1.064
		1.258	1.823
		1.248	1.11
		1.27	1.124
		1.284	1.337
		1.061	1.89
		1.482	1.237
		1.622	1.502
		2.067	1.35
		1.527	1.442
			1.573
			2.418
			1.886
			1.733
			2.491
			1.571
			1.424
			2.083
			1.336
			1.071
			1.393
			1.347
			2.054
			3.637
			1.731
			2.406
			2.533
			1.275
			1.791
			1.277
			1.571
			1.689
			1.307
			1.568
			2.148
			1.716
			1.123
			1.106
			1.367
			1.183
			1.054
			2.316
			1.254
			1.089
			1.442
			1.691
			1.024
			1.378
			1.276
			1.192
			1.337
			1.161
			1.93
			1.302
			1.27
			2.791
			1.256
			1.419
			1.452
			1.658
			1.898
			1.15
			1.154
			1.684
			1.504
			1.204
			1.475
			1.589
			1.388
			1.846
			1.618
			1.072
			1.682
			1.445
			3.12
			1.702
			2.255
			1.033
			1.767
			1.872
			1.819
			3.269
			1.653
			1.673
			1.138
			1.616
			2.537
			1.204
			3.333
			2.775
			1.327
			1.599
			4.343
			2.554
			1.404
			2.711
			2.112
			1.158
			1.803
			2.854
			1.602
			1.732
			1.503
			1.52
			1.431
			1.284
			2.034
			1.631
			1.827
			1.104
			2.166
			1.161
			1.668
			1.754
			3.074
			2.291
			1.433
			1.131
			1.625
			2.27
			1.504
			1.24
			1.94
			1.55
			1.625
			2.03
			1.201
			1.373
			1.256
			1.21
			1.074
			1.493
			1.519
			1.452
			1.598
			1.577
			1.854
			1.403
			1.782
			2.019
			2.669
			1.553
			1.986
			1.347
			1.285
			1.408
			2.782
			1.783
			1.312
			2.065
			1.352
			1.492
			1.196
			1.2
			1.41
			1.782
			2.274
			1.186
			1.974
			1.84
			1.787
			1.484
			1.11
			1.722
			1.384
			1.217
			1.287
			1.314
			2.193
			1.296
			1.842
			1.557
			1.355
			1.446
			1.432
			1.616
			1.491
			1.125
			1.905
			1.409
			2.372
			2.151
			2.451
			1.329
			1.902
			1.893
			1.523
			1.633
			1.24
			1.703
			1.214
			1.42
			1.425
			1.327
			1.2
			1.235
			1.828
			1.419
			1.109
			1.501
			1.642
			2.233
			1.437
			1.573
			2.113
			2.129
			1.351
			1.924
			2.053
			1.299
			1.383
			1.639
			1.362
			1.287
			1.848
			2.752
			1.537
			1.736
			1.927
			2.923
			1.783
			2.003
			1.061
			2.3
			2.102
			1.927
			1.887
			1.657
			1.268
			1.108
			1.001
			1.395
			1.848
			1.441
			1.661
			1.209
			1.879
			1.422
			1.354
			1.07

## Sheet: fig1g
24	64	72	104
1.289	1.278	1.197	1.491
1.494	1.692	1.453	1.547
1.579	1.09	1.217	2.019
1.043	1.615	1.199	1.241
1.172	1.479	1.315	1.704
1.859	2.311	1.768	1.585
1.32	1.126	1.236	1.601
1.372	1.489	1.671	2.178
1.408	1.058	1.31	2.242
1.104	1.459	1.504	1.484
1.104	1.344	1.126	1.295
1.827	1.643	1.51	1.298
1.408	1.973	1.212	1.381
1.417	2.341	1.531	2.089
1.25	1.504	1.318	1.633
1.738	1.391	1.251	1.706
1.108	1.657	1.201	1.601
1.384	1.529	1.074	2.25
1.203	1.387	1.697	1.888
1.476	1.479	1.514	1.452
1.447	1.142	1.799	1.941
1.189	1.723	1.701	2.414
1.67	1.692	1.174	2.02
1.313	1.459	1.195	1.136
1.364	1.914	1.746	2.174
1.424	1.973	1.521	1.453
1.704	1.403	1.438	1.285
1.285	2.155	1.118	1.184
1.246	1.281	1.351	1.969
1.337	1.533	1.706	1.449
1.305	1.449	1.438	1.441
1.657	1.388	1.801	1.28
1.371	1.479	1.479	1.325
1.718	1.449	1.284	1.291
1.347	1.658	1.412	1.634
1.484	1.164	1.417	1.799
1.718	1.536	1.341	1.633
1.216	1.387	1.254	1.657
1.297	1.058	1.587	1.941
1.116	1.714	1.16	2.117
1.659	1.243	1.711	1.452
1.672	1.463	1.658	1.222
1.244	1.133	1.647	1.549
1.402	1.557	1.15	2.083
1.508	1.249	2.239	2.127
1.373	1.589	1.376	1.249
1.244	1.337	1.429	1.975
1.402	1.239	2.074	2.343
1.068	1.025	1.624	1.641
1.242	1.22	1.573	1.303
1.275	1.652	1.216	1.59
1.04	1.247	1.11	1.823
1.117	1.295	1.425	1.708
1.026	1.074	1.549	1.598
1.911	1.671	1.461	1.719
1.137	1.134	1.595	1.88
1.275	1.86	2.735	1.504
1.435	1.571	1.568	2.192
1.432	1.348	1.484	1.581
1.483	1.559	1.685	1.23
1.201	1.054	1.578	1.289
1.317	1.54	1.425	2.051
1.088	1.318	1.274	1.421
1.541	1.543	1.354	2.087
1.414	1.11	1.102	1.85
1.394	1.149	1.348	1.659
1.223	1.675	1.797	1.776
1.394	1.637	1.62	2.293
1.165	1.099	1.117	1.852
1.25	1.505	1.419	1.275
1.495	1.331	1.053	1.066
1.059	1.425	1.787	1.486
1.671	1.506	1.568	1.319
1.224	1.737	1.578	2.164
1.192	1.735	1.907	1.222
1.934	1.506	1.426	1.4
1.449	1.224	1.112	1.3
1.329	1.58	1.411	1.568
1.529	1.056	1.149	1.518
1.223	1.046	1.254	1.41
1.065	2.062	1.492	1.609
1.258	1.393	1.48	1.577
1.252	1.68	2.237	1.495
1.385	1.668	1.896	1.835
1.789	1.318	1.183	1.705
1.258	1.68	1.531	1.546
1.298	1.592	1.23	2.058
1.613	1.142	1.238	1.788
1.317	1.484	1.57	1.955
1.407	1.361	1.739	2.475
1.325	1.756	1.189	2.225
1.289	1.305	1.246	1.434
1.889	1.46	1.31	1.493
1.095	1.756	1.3	1.333
1.39	1.133	1.922	1.927
1.343	1.843	1.418	1.442
1.309	1.53	1.481	1.659
1.193	2.118	1.187	1.657
1.339	1.55	1.273	1.329
1.196	1.545	1.292	1.352
1.309	1.258	1.457	2.066
1.199	1.563	1.349	1.41
1.393	1.266	1.284	1.682
1.505	1.376	1.527	1.413
1.657	1.602	1.706	2.091
1.199	1.926	1.183	1.422
1.689	1.122	1.337	1.57
1.177	1.201	1.212	1.573
1.275	1.745	1.836	1.326
1.518	1.795	1.255	2.417
1.868	1.836	1.486	1.97
1.011	1.508	1.264	1.126
1.175	1.177	1.548	2.027
1.505	1.139	1.491	3.279
1.425	1.037	1.688	2.019
1.425	1.108	1.436	1.296
1.704	1.386	1.325	1.395
1.166	1.444	1.114	1.8
1.268	1.508	1.778	1.349
1.221	1.481	1.7	1.38
1.333	1.097	1.698	1.236
1.237	1.863	1.092	1.278
1.9	1.321	1.82	1.539
1.485	1.577	1.295	1.275
	1.778	1.764	1.928
	1.447	1.263	1.177
	1.334	1.69	1.212
	1.108	1.803	1.212
	1.141	1.194	1.475
	1.574	1.32	1.805
	1.363	1.249	2.227
	1.624	1.224	2.15
	1.133	1.797	1.392
	1.083	1.676	2.883
	1.221	1.366	1.834
	1.394	1.278	2.197
	2.341	1.744	1.489
	1.524	1.445	1.606
	1.297	1.368	1.426
	1.436	1.567	2.117
	1.244	1.512	1.748
	1.664	1.744	1.081
	1.239	1.978	1.886
	1.756	1.507	1.511
	1.266	1.439	1.025
	1.109	1.519	1.488
	2.274	1.468	1.353
	1.77	1.752	1.045
	1.458	1.203	1.266
	1.467	1.389	1.528
	1.374	1.195	1.416
	1.251	1.233	1.498
	1.285	1.254	1.687
	1.155	1.147	1.5
	1.244	1.79	1.635
	1.299	2.189	2.173
	1.559	1.271	1.733
	1.783	1.562	1.542
	1.39	1.512	1.714
	1.517	1.448	1.55
	1.239	1.216	2.194
	1.363	1.67	2.324
	1.374	1.149	1.615
	1.314	1.525	1.515
	1.246	1.951	1.985
	1.371	1.892	1.757
	1.949	1.533	1.464
	1.539	1.679	1.969
	1.951	1.181	1.407
	1.679	1.09	2.644
	1.12	1.314	1.397
	1.276	1.444	1.69
	1.134	1.458	2.419
	1.183	1.635	1.63
	1.467	1.294	1.383
	1.374	1.278	1.122
	1.108	1.722	1.291
	1.596	1.419	1.943
	1.382	1.259	1.51
	1.776	1.273	1.788
	1.257	1.386	1.423
	1.253	2.124	1.609
	1.654	1.493	1.659
	1.148	1.163	1.263
	1.1	1.149	2.215
	1.352	1.053	1.652
	1.583	1.272	1.824
	2.028	1.408	1.756
	1.259	1.778	1.766
	1.528	1.528	1.263
	1.913	1.732	3.228
	1.427	1.815	1.42
	1.395	1.325	3.104
	1.573	1.499	1.549
	1.515	1.604	2.546
	1.179	1.608	2.081
	2.27	1.425	1.964
	1.66	1.935	1.784
	1.415	1.268	1.46
	1.451	1.495	2.98
	1.499	1.369	1.76
	1.412	2.085	1.773
	1.686	1.436	1.45
	1.237	1.339	2.379
	1.453	1.916	1.183
	1.557	1.56	1.53
	1.289	1.332	1.76
	1.706	1.609	1.526
	1.256	1.382	2.084
	1.388	1.308	1.891
	1.294	1.608	2.491
	1.558	1.554	1.722
	1.637	1.523	1.891
	1.26	1.251	2.103
	1.537	1.301	1.694
	1.435	1.76	1.738
	1.556	1.424	1.288
	1.629	1.17	1.741
	1.476	1.579	1.585
	1.347	1.154	1.171
	1.616	1.658	1.489
	1.289	1.336	1.907
	1.319	1.266	1.634
	1.962	1.199	1.851
	1.19	2.041	2.691
	1.221	1.163	1.885
	1.652	1.59	2.225
	1.384	1.689	1.78
	1.203	1.286	2.384
	2.278	1.427	2.161
	1.551	1.706	1.638
	1.868	1.512	1.712
	1.516	1.875	1.615
	1.179	1.503	1.925
	1.292	1.564	1.426
	1.276	1.689	1.267
	1.386	1.025	2.15
	1.274	1.283	1.121
	1.562	1.291	1.31
	2.119	1.781	1.74
	1.302	1.199	1.76
	1.117	1.337	1.74
	1.739	1.587	1.285
	1.362	1.485	2.058
	1.71	1.366	1.724
	1.495	1.466	1.727
	1.281	1.562	1.893
	1.173	1.306	1.724
	2.025	1.126	1.865
	1.163	2.415	2.106
	1.322	1.258	1.197
	1.498	1.364	1.67
	1.258	1.651	1.369
	1.664	1.424	1.658
	2.1	1.593	1.876
	1.966	1.069	1.105
	1.214	1.65	1.306
	1.317	1.429	1.656
	1.031	1.086	1.516
	1.597	1.544	1.519
	1.484	1.585	1.854
	1.684	1.838	1.414
	1.371	1.557	1.572
	1.128	1.184	1.253
	1.452	1.467	1.941
	2.04	1.304	1.937
	1.257	1.415	1.445
	1.33	1.568	1.581
	1.223	1.435	1.089
	1.23	1.4	2.184
	2.367	1.691	1.829
	1.585	1.406	1.247
	1.651	1.417	1.419
	1.308	1.378	1.612
	1.571	1.516	1.996
	1.628	1.424	1.383
	1.263	1.088	1.394
	1.133	1.488	1.629
	1.186	1.989	2.196
	1.095	1.151	2.512
	1.42	1.546	1.15
	1.641	1.551	1.996
	1.497	1.486	1.629
	1.48	1.216	1.561
	1.93	1.497	1.388
	1.563	1.131	1.925
	1.263	1.51	1.643
	1.327	1.368	1.636
	1.913	1.331	2.117
	1.652	1.63	1.8
	2.02	2.61	2.112
	1.885	1.818	1.259
	1.97	1.676	1.553
	1.129	1.416	1.336
	1.763	1.369	1.25
	1.224	1.097	1.096
	1.39	1.17	1.154
	2.014	1.329	2.247
	1.709	1.616	2.305
	1.518	1.437	1.378
	1.775	1.706	1.299
	1.14	1.6	2.105
	1.018	1.347	2.268
	1.125	1.287	1.614
	2.688	1.343	1.862
	1.562	1.435	1.383
	1.947	1.17	1.39
	1.63	1.83	1.968
	1.114	1.42	1.354
	1.383	1.902	1.26
	1.383	1.671	1.342
	1.359	1.359	1.782
	1.242	1.665	1.797
	2.294	1.725	1.319
	1.64	1.359	1.902
	1.42	1.992	1.848
	1.759	1.856	1.968
	1.257	1.522	1.437
	1.218	1.311	1.837
	1.969	1.557	1.613
	1.095	2.47	2.4
	1.523	1.423	2.086
	1.565	1.294	1.655
	1.237	2.215	1.833
	1.883	1.397	1.639
	1.162	1.086	2.268
	1.275	2.182	1.598
	1.521	1.226	1.67
	1.457	2.47	1.522
	1.093	1.459	2.14
	1.602	1.809	2.093
	1.285	1.462	1.656
	1.518	1.545	1.241
	1.214	1.39	2.14
	1.418	1.466	2.828
	1.34	1.264	2.471
	1.445	1.454	1.238
	1.585	1.092	2.4
	1.542	1.334	1.912
	1.793	1.052	1.206
	1.089	1.308	1.11
	1.056	1.303	1.531
	1.146	1.563	1.756
	1.548	2.648	1.97
	1.735	2.152	1.499
	1.633	1.551	1.343
	1.989	1.379	1.337
	2.03	1.937	1.438
	1.675	1.304	1.626
	1.461	1.161	1.729
	2.459	1.576	1.553
	1.351	1.592	1.293
	1.557	1.223	1.753
	1.763	1.241	1.945
	1.655	1.636	2.128
	2.028	1.264	1.097
	1.413	1.202	1.453
	1.673	1.782	1.519
	1.18	1.802	1.152
	1.319	1.714	1.686
	1.44	1.476	1.452
	1.579	1.602	2.473
	2.59	1.521	1.388
	1.418	1.785	1.841
	1.216	2.179	1.583
	1.76	1.531	1.657
	1.328	1.403	1.094
	1.685	1.737	1.092
	1.828	2.041	1.921
	1.481	1.794	1.538
	1.59	1.5	1.835
	1.693	1.736	1.833
	1.804	1.575	1.649
	1.424	1.334	1.864
	1.597	1.292	1.31
	1.533	1.102	1.435
	1.1	1.802	1.646
	1.767	1.536	1.588
	1.432	1.161	1.444
	1.62	1.356	1.497
	1.214	1.77	2.279
	1.25	1.386	1.647
	1.503	1.322	1.703
	1.121	1.211	1.52
	1.597	1.719	1.741
	1.6	1.129	1.322
	1.452	1.586	1.438
	1.507	1.429	1.49
	1.537	1.417	1.428
	1.604	1.19	1.465
	1.648	1.927	1.838
	1.517	1.487	1.412
	1.158	1.321	1.715
	1.434	1.291	1.644
	1.347	1.278	1.476
	1.347	1.386	1.49
	1.279	1.538	1.723
	1.452	1.267	1.27
	1.408	1.28	1.578
	1.512	1.442	2.155
	1.978	1.645	1.534
	1.204	1.217	1.671
	1.103	1.406	1.751
	1.574	1.357	1.295
	1.547	1.447	2.076
	1.102	1.328	1.655
	1.543	1.543	1.463
	1.464	1.611	2.294
	1.497	1.321	1.483
	1.449	1.588	1.53
	1.511	1.638	1.333
	1.417	1.479	1.849
	1.052	2.046	1.333
	1.306	1.372	2.882
	2.011	1.459	2.352
	1.103	1.236	1.436
	1.466	1.294	1.693
	1.411	1.217	1.252
	2.035	1.606	1.578
	1.279	1.632	1.296
	1.449	1.38	1.236
	1.358	1.691	2.083
	1.636	1.139	1.709
	1.736	1.241	1.14
	1.888	1.717	1.643
	1.281	1.616	1.483
	1.501	1.197	1.381
	1.239	1.389	1.182
	1.301	1.705	2.212
	1.481	1.849	1.988
	1.299	1.139	1.052
	1.866	1.241	1.987
	1.197	1.364	1.693
	1.556	1.459	1.971
	1.914	1.457	1.226
	1.406	1.03	1.422
	1.693	1.115	1.375
	1.326	1.473	2.015
	1.511	1.298	1.776
	1.736	1.615	1.426
	1.479	1.434	1.661
	1.545	1.325	1.078
	1.7	1.643	1.435
	1.285	1.384	1.782
	1.048	1.29	1.399
	1.359	2.054	2.404
	1.561	1.897	1.334
	1.113	1.304	1.511
	1.678	1.331	1.383
	1.712	1.546	1.336
	1.573	1.447	1.356
	1.212	1.541	1.29
	1.218	1.541	1.134
	1.021	1.3	1.393
	1.21	1.34	1.36
	1.691	2.206	1.65
	1.358	1.795	1.578
	1.285	1.239	1.712
	1.149	1.392	2.4
	1.772	1.462	1.785
	1.358	1.506	1.193
	1.501	1.425	1.722
	1.089	1.54	2.447
	1.408	1.16	1.788
	1.464	1.147	1.399
	1.285	2.29	1.103
	1.328	2.058	1.356
	1.211	1.54	1.528
	1.344	1.997	1.488
	1.312	1.346	2.042
	1.408	1.656	1.843
	1.854	1.327	1.475
	1.103	1.479	1.103
	1.561	1.485	1.221
	1.501	1.081	1.448
	1.376	1.31	2.03
	1.221	1.786	1.648
	1.522	1.402	1.326
	1.525	1.445	1.367
	1.334	1.324	1.174
	1.376	1.731	1.794
	1.373	1.306	1.49
	1.516	2.112	1.62
	1.615	1.649	1.58
	1.225	1.197	1.636
	1.323	1.883	1.113
	1.546	1.242	1.374
	1.796	1.953	1.742
	1.235	1.32	1.44
	1.487	1.323	1.242
	1.501	1.313	1.85
	1.952	1.473	1.453
	1.572	1.619	1.452
	1.244	1.602	2.163
	1.612	1.76	1.541
	1.476	1.38	1.215
	1.877	1.781	2.163
	1.517	1.65	1.661
	1.164	1.19	1.334
	1.425	1.355	1.576
	1.335	1.351	1.417
	1.599	1.848	1.632
	1.419	1.559	3.06
	1.391	1.564	1.845
	1.7	1.523	1.394
	1.188	1.113	1.103
	1.294	1.219	1.431
	1.412	1.855	1.474
	1.639	1.808	1.406
	1.698	1.308	1.307
	1.735	1.687	1.382
	1.287	1.184	1.944
	1.41	1.462	1.911
	1.104	1.637	1.378
	1.412	1.834	1.25
	1.498	1.705	1.366
	2.115	1.043	2.309
	1.09	1.685	1.329
	1.192	1.188	2.279
	1.433	1.022	1.445
	1.151	1.429	1.516
	1.652	1.945	1.329
	1.658	1.499	1.587
	1.463	1.541	1.317
	1.122	1.292	1.4
	1.414	1.798	1.585
	1.967	1.603	1.355
	1.587	1.615	2.371
	1.434	1.902	2.443
	1.455	1.118	1.262
	1.179	1.341	1.913
	1.464	2.025	1.391
	1.44	1.663	1.768
	1.242	1.289	1.373
	1.094	1.79	1.439
	1.461	1.263	1.58
	1.278	1.42	1.762
	1.768	1.848	1.576
	1.506	1.979	1.293
	1.518	2.049	1.568
	1.35	1.27	1.617
	1.212	2.1	1.146
	1.287	1.945	1.659
	2.68	1.507	1.944
	1.282	1.556	2.066
	2.004	1.563	1.326
	1.502	1.533	1.997
	1.151	1.118	1.706
	1.282	1.305	1.604
	1.619	1.608	1.195
	1.351	1.585	1.786
	1.126	1.222	1.522
	1.104	1.086	1.65
	1.765	1.329	1.595
	1.836	1.534	1.966
	1.088	1.445	1.102
	1.74	1.89	1.284
	1.568	1.377	1.318
	1.538	1.578	1.734
	1.716	1.367	2.019
	1.418	1.181	2.109
	1.618	1.433	1.62
	1.502	1.738	1.649
	1.502	1.36	1.481
	1.397	1.24	1.258
	1.441	1.491	1.087
	1.698	1.268	2.068
	1.46	1.896	1.341
	1.112	1.705	1.255
	1.188	1.309	1.135
	1.465	1.465	1.563
	1.511	1.177	1.26
	1.635	1.329	2.043
	1.647	1.234	1.591
	1.3	1.509	1.711
	1.323	1.586	1.372
	1.539	1.705	1.413
	2.132	1.865	1.546
	1.425	1.495	1.43
	1.48	2.11	1.53
	1.806	1.52	1.579
	1.4	1.09	1.625
	1.188	1.608	1.355
	1.836	1.318	1.562
	1.714	1.83	1.719
	1.301	1.468	1.606
	1.89	1.531	2.043
	1.052	1.195	2.208
	1.951	1.301	1.415
	1.152	1.83	1.341
	1.999	1.595	1.367
	1.34	1.309	1.52
	1.112	1.378	1.493
	1.457	1.979	1.458
	1.112	1.726	2.023
	2.023	1.531	1.394
	1.443	1.26	1.316
	1.225	1.48	1.317
	1.758	1.316	1.546
	1.692	1.879	1.629
	1.793	1.553	1.118
	1.396	1.83	1.574
	1.49	1.029	2.213
	1.29	1.291	1.227
	1.981	1.399	1.232
	1.89	1.657	1.589
	1.599	1.735	2.072
	1.399	1.764	1.385
	1.434	1.094	1.135
	1.67	2.106	1.785
	1.989	1.743	1.249
	2.139	1.446	1.162
	1.235	1.893	2.005
	1.489	1.163	1.711
	1.528	1.17	1.976
	1.293	3.01	1.732
	1.656	2.241	2.179
	1.378	1.491	1.339
	1.927	1.375	1.237
	1.31	1.843	1.874
	1.226	2.103	1.178
	1.491	1.654	1.168
	1.946	1.649	1.24
	1.449	1.305	1.141
	1.528	1.459	1.395
	1.563	1.433	1.74
	1.468	1.614	1.691
	1.528	1.614	1.82
	1.342	1.403	1.276
	1.079	2.309	1.362
	1.479	1.567	1.564
	1.727	1.819	2.294
	1.325	1.819	1.016
	1.678	1.368	1.456
	1.483	1.473	1.679
	1.618	1.425	1.762
	1.256	1.503	1.402
	1.256	1.879	1.784
	1.599	1.656	1.363
	1.878	2.12	1.637
	1.275	1.695	1.694
	1.373	1.458	2.36
	1.268	2.06	1.699
	1.627	1.937	1.255
	1.223	1.389	1.38
	1.481	1.395	1.319
	1.577	1.081	1.26
	1.457	1.491	1.435
	1.394	1.21	1.74
	1.147	1.205	1.458
	1.648	1.205	1.254
	1.48	1.347	1.193
	2.006	1.419	1.406
	1.744	1.764	1.511
	1.336	1.206	1.056
	1.645	1.669	1.875
	1.481	1.528	2.027
	1.934	1.354	2.082
	1.307	2.064	1.453
	2.296	1.577	1.292
	1.047	1.381	1.453
	2.018	1.983	1.374
	1.444	1.654	1.219
	1.797	2.126	2.029
	1.593	1.595	1.51
	1.584	1.573	1.437
	1.145	1.901	1.164
	1.192	1.514	1.367
	1.286	1.756	1.537
	1.297	1.376	1.609
	1.826	1.402	1.658
	1.672	1.576	1.969
	1.577	1.367	1.539
	1.558	1.507	1.592
	1.877	1.548	1.624
	1.24	1.824	1.497
	2.381	1.31	2.327
	2.006	1.6	2.275
	1.221	1.602	1.399
	1.434	1.265	1.723
	1.308	1.798	1.355
	1.329	1.939	1.593
	1.777	1.245	1.436
	1.297	1.554	1.334
	1.147	1.362	1.325
	1.919	1.192	1.486
	2.14	2.653	1.12
	1.495	1.799	1.906
	1.17	1.803	1.439
	1.806	1.731	2.055
	1.428	1.431	1.153
	1.413	1.287	1.453
	1.353	1.382	1.532
	1.309	1.411	1.187
	1.188	1.798	1.396
	1.524	1.333	1.145
	1.563	1.837	2.343
	1.305	2.448	1.636
	1.614	1.828	2.115
	1.712	1.564	1.785
	1.471	1.781	1.835
	1.663	1.342	2.029
	2.209	1.846	1.442
	1.458	1.247	1.438
	1.625	1.175	1.739
	1.612	1.837	1.493
	1.067	1.346	1.415
	1.457	1.689	1.532
	1.919	2.126	1.689
	1.379	1.451	1.71
	1.394	1.476	1.493
	1.624	2.122	1.703
	1.316	1.388	1.234
	1.336	1.094	1.515
	1.658	1.779	1.144
	1.583	1.607	1.609
	1.383	1.169	1.429
	1.11		1.58
	1.696	1.482	1.265
	1.476	1.9	1.537
	2.091	1.984	1.496
	1.457	1.46	1.137
	1.832	2.122	1.627
	1.4	2.343	1.816
	1.165	1.456	1.52
	1.349	1.421	1.128
	1.516	2.513	1.348
	1.667	1.925	1.353
	1.687	1.94	1.805
	1.514	1.51	1.493
	1.511	1.806	1.373
	1.039	1.285	1.583
	1.838	1.206	1.572
	1.129	1.126	1.733
	1.051	1.793	1.36
	1.46	1.326	1.165
	1.404	1.122	1.253
	1.039	1.237	1.116
	1.513	1.514	1.809
	1.175	2.146	1.883
	1.203	1.433	1.703
	1.416	1.246	1.57
	1.318	1.51	1.611
	1.489	1.257	1.85
	1.245	1.837	1.169
	1.513	1.319	1.11
	1.507	1.717	1.428
	1.307	1.43	1.391
	1.682	1.385	1.095
	1.76	2.124	1.295
	1.751	1.864	1.348
	2.199	1.525	1.874
	1.217	1.613	1.627
	1.3	1.785	1.494
	1.35	1.362	1.392
	1.266	1.95	1.603
	1.813	1.737	1.161
	1.287	1.767	1.733
	1.409	1.48	1.941
	1.254	1.695	1.908
	1.126	1.621	2.109
	1.382	1.442	1.315
	1.354	1.701	1.506
	1.227	1.401	1.166
	1.502	1.389	1.546
	1.237	1.941	2.066
	1.622	1.672	1.346
	1.162	1.638	1.12
	1.478	1.164	1.411
	1.322	1.234	1.204
	1.496	1.022	1.755
	1.482	1.603	1.189
	1.414	1.754	1.512
	1.423	1.87	1.176
	1.554	1.101	1.932
	1.538	1.806	1.785
	1.573	1.349	1.63
	1.386	1.36	1.871
	1.813	1.285	1.26
	1.44	1.585	1.195
	1.522	1.601	1.886
	1.661	1.953	1.364
	1.083	2.207	1.35
	1.285	1.122	1.501
	1.609	2.236	1.497
	1.448	1.108	1.324
	1.717	1.378	1.294
	1.308	1.733	1.41
	1.489	1.147	1.65
	1.502	1.944	1.299
	1.168	1.607	1.776
	1.236	1.364	1.705
	1.465	2.182	1.271
	1.256	1.016	1.247
	1.612	1.518	1.841
	1.563	1.285	1.444
	1.174	1.313	1.598
	1.17	1.691	1.392
	1.37	1.185	2.026
	1.496	1.439	1.354
	1.246	1.604	1.472
	1.362	1.439	1.142
	1.476	2.236	1.318
	1.37		1.731
	1.808		2.251
	1.216		2.056
	2.199		1.34
	1.585		2.169
			1.502
			1.063
			1.427
			1.413
			1.23
			1.504
			1.544
			1.355
			2.367
			1.7
			2.699
			2.898
			1.372
			1.55
			1.53
			1.204
			1.733
			1.273
			1.6
			1.653
			1.123
			1.285
			1.23
			1.41
			1.309
			1.175
			2.388
			1.187
			1.053
			2
			1.851
			1.457
			1.597
			1.62
			1.483
			1.44
			1.07
			1.764
			1.588
			1.178
			1.7
			1.325
			1.259
			1.505
			1.279
			1.719
			1.575
			1.775
			1.346
			1.459
			1.255
			1.775
			1.322
			2.283
			1.446
			1.872
			1.483
			1.446
			2.281
			1.898
			2.196
			1.326
			1.232
			1.902
			1.181
			1.627
			1.635
			1.73
			1.778
			1.414
			2.157
			1.805
			1.53
			1.244
			2.201
			1.555
			1.143
			1.717
			1.908
			1.405
			1.868
			1.71
			1.359
			1.683
			1.831
			1.248
			1.541
			1.159
			1.143
			1.666
			1.364
			1.678
			1.534
			1.537
			1.641
			1.893
			1.129
			1.882
			1.354
			1.858
			2.152
			1.343
			1.142
			1.367
			1.843
			1.45
			1.358
			1.565
			1.353
			1.408
			1.541
			1.872
			1.241
			1.677
			1.088
			1.143
			1.767
			1.224
			1.727
			1.604
			1.728
			1.905
			1.834
			1.028
			1.905
			2.635
			1.364
			1.706
			1.448
			1.814
			1.555
			2.272
			1.855
			1.899
			2.15
			1.347
			1.899
			1.649
			1.598
			1.584
			1.674
			2.337
			1.644
			1.342
			1.044
			2.044
			1.293
			1.194
			1.784
			1.366
			1.525
			1.095
			1.315
			1.943
			1.659
			1.232
			1.456
			1.154
			1.072
			1.203
			1.177
			1.738
			1.209
			1.489
			1.33
			2.254
			2.298
			2.488
			1.504
			1.484
			2.06
			1.129
			1.73
			1.325
			1.738
			1.212
			1.263
			1.291
			1.369
			1.678
			1.647
			1.214
			1.419
			1.426
			1.498
			1.662
			2.293
			1.725
			1.091
			1.287
			1.552
			1.255
			1.56
			1.483
			1.443
			1.528
			1.342
			1.25
			1.308
			2.126
			2.063
			1.687
			2.14
			1.35
			1.895
			1.916
			1.788
			1.282
			1.594
			2.192
			2.355
			1.86
			2.025
			1.217
			1.817
			1.265
			1.84
			1.574
			1.329
			1.829
			1.733
			1.863
			1.564
			1.208
			1.318

## Sheet: fig1H
cell AR	T1	T3	T4	T5
1.5	1.289
2.394	1.494
2.68	1.579
1.266	1.043
2.034	1.172
3.197	1.859
2.42	1.32
1.304	1.372
1.565	1.408
1.563	1.104
1.917	1.104
3.24	1.827
1.673	1.408
1.892	1.417
1.348	1.25
2.112	1.738
2.462	1.108
1.544	1.384
1.195	1.203
1.84	1.476
1.514	1.447
1.744	1.189
1.475	1.67
1.897	1.313
1.869	1.364
1.283	1.424
2.009	1.704
1.424	1.285
1.553	1.246
2.411	1.337
1.87	1.305
2.365	1.657
1.856	1.371
1.315	1.718
1.914	1.347
2.149	1.484
2.032	1.718
1.591	1.216
1.204	1.297
1.392	1.116
1.459	1.659
1.673	1.672
1.987	1.244
5.88	1.402
2.035	1.508
2.498	1.373
1.61	1.244
2.486	1.402
2.327	1.068
1.876	1.242
1.541	1.275
1.139	1.04
1.455	1.117
1.544	1.026
5.18	1.911
1.459	1.137
2.89	1.275
1.74	1.435
2.698	1.432
1.751	1.483
1.309	1.201
1.523	1.317
1.317	1.088
1.234	1.541
1.581	1.414
1.489	1.394
1.467	1.223
3.183	1.394
1.546	1.165
1.161	1.25
1.365	1.495
1.328	1.059
1.328	1.671
1.962	1.224
2.221	1.192
2.599	1.934
2.122	1.449
2.439	1.329
1.876	1.529
1.738	1.223
1.57	1.065
2.705	1.258
1.835	1.252
2.573	1.385
2.489	1.789
1.263	1.258
2.714	1.298
2.801	1.613
1.093	1.317
3.55	1.407
1.498	1.325
1.374	1.289
3.766	1.889
2.631	1.095
3.399	1.39
3.246	1.343
1.816	1.309
3.067	1.193
1.44	1.339
2.038	1.196
1.586	1.309
2.094	1.199
1.152	1.393
1.439	1.505
1.804	1.657
2.79	1.199
1.658	1.689
1.663	1.177
1.242	1.275
1.971	1.518
1.108	1.868
1.563	1.011
2.663	1.175
1.844	1.505
1.927	1.425
1.468	1.425
1.722	1.704
1.282	1.166
1.484	1.268
1.335	1.221
1.252	1.333
1.658	1.237
2.707	1.9
1.512	1.485
1.317		1.278
1.402		1.692
1.649		1.09
2.05		1.615
2.717		1.479
2.022		2.311
1.574		1.126
1.235		1.489
1.457		1.058
1.454		1.459
1.152		1.344
1.396		1.643
1.303		1.973
1.675		2.341
1.998		1.504
1.164		1.391
1.618		1.657
1.553		1.529
1.847		1.387
1.954		1.479
1.231		1.142
2.185		1.723
1.683		1.692
1.895		1.459
1.449		1.914
1.498		1.973
1.437		1.403
1.782		2.155
1.97		1.281
1.461		1.533
1.216		1.449
1.306		1.388
1.977		1.479
1.434		1.449
1.895		1.658
1.338		1.164
1.631		1.536
1.749		1.387
1.256		1.058
1.586		1.714
1.1		1.243
1.656		1.463
1.172		1.133
1.92		1.557
2.642		1.249
1.768		1.589
1.314		1.337
1.481		1.239
1.115		1.025
1.144		1.22
2.268		1.652
1.62		1.247
1.413		1.295
1.128		1.074
1.791		1.671
1.061		1.134
2.105		1.86
1.757		1.571
1.282		1.348
2.096		1.559
1.597		1.054
1.352		1.54
1.744		1.318
1.441		1.543
1.307		1.11
2.242		1.149
2.111		1.675
1.074		1.637
1.65		1.099
2.024		1.505
1.216		1.331
1.721		1.425
1.398		1.506
1.67		1.737
1.21		1.735
1.452		1.506
1.215		1.224
2.196		1.58
1.38		1.056
1.096		1.046
1.14		2.062
1.227		1.393
2.082		1.68
2.017		1.668
1.336		1.318
2.037		1.68
1.555		1.592
1.498		1.142
1.386		1.484
1.245		1.361
2.704		1.756
1.309		1.305
1.671		1.46
1.857		1.756
1.219		1.133
2.309		1.843
1.908		1.53
2.518		2.118
1.426		1.55
1.822		1.545
2.02		1.258
1.714		1.563
1.182		1.266
1.489		1.376
1.449		1.602
2.134		1.926
1.369		1.122
1.293		1.201
2.092		1.745
1.485		1.795
2.224		1.836
1.179		1.508
1.189		1.177
1.421		1.139
1.439		1.037
1.06		1.108
1.142		1.386
1.389		1.444
1.12		1.508
1.717		1.481
1.32		1.097
2.495		1.863
1.399		1.321
1.863		1.577
1.658		1.778
1.652		1.447
1.807		1.334
1.783		1.108
1.343		1.141
2.202		1.574
1.26		1.363
1.928		1.624
1.52		1.133
1.158		1.083
1.508		1.221
1.465		1.394
1.873		2.341
1.847		1.524
1.603		1.297
2.382		1.436
1.238		1.244
2.897		1.664
2.294		1.239
1.518		1.756
1.666		1.266
1.593		1.109
3.4		2.274
1.628		1.77
1.553		1.458
1.902		1.467
2.342		1.374
1.816		1.251
1.528		1.285
1.229		1.155
1.488		1.244
1.083		1.299
1.542		1.559
3.057		1.783
1.641		1.39
2.51		1.517
1.432		1.239
1.546		1.363
1.607		1.374
1.216		1.314
1.62		1.246
1.763		1.371
1.225		1.949
1.206		1.539
2.399		1.951
1.725		1.679
1.107		1.12
2.269		1.276
1.763		1.134
1.342		1.183
1.797		1.467
1.259		1.374
1.371		1.108
1.782		1.596
2.209		1.382
1.96		1.776
1.307		1.257
1.565		1.253
1.978		1.654
1.486		1.148
1.961		1.1
1.971		1.352
1.49		1.583
2.882		2.028
1.494		1.259
1.543		1.528
2.009		1.913
1.777		1.427
1.167		1.395
1.616		1.573
2.084		1.515
1.22		1.179
2.312		2.27
2.45		1.66
1.794		1.415
2.63		1.451
1.401		1.499
1.665		1.412
2.076		1.686
2.172		1.237
2.42		1.453
2.376		1.557
2.287		1.289
2.636		1.706
1.499		1.256
1.736		1.388
2.157		1.294
2.711		1.558
3.874		1.637
1.312		1.26
1.861		1.537
1.204		1.435
1.454		1.556
1.423		1.629
3.492		1.476
1.293		1.347
2.855		1.616
1.711		1.289
1.417		1.319
2.552		1.962
1.303		1.19
1.557		1.221
2.726		1.652
1.992		1.384
1.156		1.203
4.068		2.278
1.15		1.551
2.075		1.868
1.727		1.516
1.244		1.179
1.746		1.292
1.171		1.276
1.819		1.386
1.18		1.274
1.203		1.562
2.923		2.119
1.997		1.302
1.309		1.117
1.841		1.739
1.492		1.362
1.57		1.71
2.279		1.495
1.151		1.281
2.249		1.173
1.71		2.025
1.237		1.163
1.373		1.322
1.564		1.498
1.943		1.258
1.485		1.664
2.719		2.1
1.731		1.966
2.084		1.214
1.232		1.317
1.271		1.031
1.238		1.597
1.594		1.484
2.192		1.684
2.047		1.371
1.749		1.128
1.565		1.452
2.039		2.04
1.491		1.257
1.596		1.33
1.849		1.223
1.233		1.23
1.84		2.367
3.666		1.585
2.041		1.651
1.735		1.308
2.141		1.571
2.228		1.628
1.708		1.263
1.417		1.133
1.272		1.186
1.24		1.095
2.073		1.42
1.967		1.641
1.518		1.497
2.272		1.48
1.383		1.93
1.03		1.563
1.706		1.263
1.568		1.327
2.68		1.913
1.739		1.652
2.444		2.02
1.115		1.885
3.541		1.97
1.197		1.129
1.764		1.763
1.3		1.224
1.32		1.39
1.946		2.014
1.769		1.709
2.538		1.518
2.72		1.775
1.565		1.14
1.704		1.018
1.419		1.125
1.336		2.688
1.347		1.562
1.632		1.947
1.329		1.63
1.12		1.114
2.387		1.383
3.269		1.383
1.253		1.359
1.233		1.242
3.254		2.294
2.264		1.64
1.341		1.42
3.202		1.759
1.741		1.257
1.163		1.218
1.702		1.969
1.547		1.095
1.926		1.523
1.68		1.565
1.526		1.237
1.436		1.883
1.466		1.162
1.424		1.275
1.527		1.521
1.373		1.457
1.336		1.093
1.312		1.602
1.152		1.285
1.558		1.518
1.589		1.214
1.914		1.418
1.34		1.34
1.24		1.445
2.131		1.585
1.552		1.542
2.122		1.793
1.447		1.089
1.066		1.056
1.488		1.146
1.416		1.548
2.533		1.735
1.556		1.633
1.64		1.989
2.011		2.03
1.401		1.675
1.478		1.461
2.172		2.459
1.22		1.351
1.491		1.557
2.459		1.763
1.692		1.655
1.192		2.028
1.015		1.413
1.749		1.673
1.274		1.18
1.333		1.319
1.746		1.44
1.49		1.579
3.13		2.59
1.895		1.418
1.813		1.216
2.073		1.76
2.079		1.328
1.46		1.685
1.859		1.828
1.467		1.481
1.37		1.59
1.753		1.693
1.862		1.804
1.794		1.424
1.776		1.597
1.47		1.533
1.504		1.1
1.603		1.767
1.808		1.432
2.078		1.62
1.376		1.214
1.164		1.25
2.208		1.503
2.008		1.121
1.905		1.597
1.555		1.6
1.622		1.452
1.352		1.507
1.457		1.537
1.717		1.604
1.21		1.648
1.3		1.517
1.09		1.158
1.177		1.434
1.468		1.347
1.259		1.347
1.087		1.279
1.556		1.452
1.407		1.408
1.189		1.512
1.874		1.978
1.351		1.204
1.281		1.103
1.575		1.574
1.835		1.547
1.13		1.102
1.821		1.543
2.287		1.464
1.192		1.497
1.51		1.449
1.942		1.511
1.989		1.417
1.393		1.052
1.651		1.306
1.875		2.011
1.177		1.103
1.328		1.466
1.191		1.411
2.06		2.035
1.635		1.279
1.176		1.449
1.247		1.358
1.388		1.636
1.688		1.736
2.713		1.888
1.609		1.281
2.442		1.501
1.502		1.239
1.4		1.301
1.587		1.481
1.229		1.299
2.129		1.866
1.991		1.197
1.361		1.556
2.889		1.914
1.227		1.406
1.453		1.693
1.401		1.326
1.168		1.511
1.22		1.736
1.315		1.479
1.125		1.545
2.223		1.7
1.795		1.285
2.881		1.048
1.324		1.359
1.236		1.561
1.433		1.113
1.433		1.678
2.331		1.712
1.38		1.573
1.819		1.212
1.92		1.218
1.213		1.021
1.392		1.21
1.516		1.691
1.765		1.358
1.438		1.285
1.236		1.149
2.128		1.772
1.242		1.358
2.611		1.501
1.214		1.089
1.411		1.408
1.554		1.464
1.698		1.285
1.213		1.328
1.238		1.211
1.826		1.344
1.195		1.312
1.506		1.408
1.707		1.854
1.281		1.103
2.518		1.561
2.128		1.501
1.291		1.376
1.216		1.221
1.655		1.522
1.788		1.525
1.269		1.334
1.435		1.376
1.651		1.373
1.183		1.516
1.386		1.615
1.483		1.225
1.482		1.323
1.66		1.546
1.721		1.796
1.54		1.235
2.431		1.487
1.13		1.501
1.618		1.952
1.098		1.572
1.692		1.244
1.123		1.612
1.124		1.476
2.988		1.877
1.438		1.517
1.121		1.164
2.843		1.425
1.339		1.335
1.492		1.599
1.868		1.419
2.832		1.391
1.093		1.7
1.746		1.188
2.87		1.294
1.589		1.412
1.692		1.639
1.773		1.698
1.811		1.735
1.4		1.287
1.328		1.41
1.287		1.104
1.619		1.412
1.285		1.498
2.33		2.115
1.542		1.09
1.658		1.192
1.219		1.433
1.294		1.151
1.263		1.652
2.037		1.658
1.746		1.463
1.658		1.122
2.15		1.414
1.972		1.967
1.536		1.587
1.693		1.434
1.305		1.455
1.432		1.179
1.374		1.464
1.833		1.44
1.148		1.242
1.385		1.094
1.92		1.461
1.433		1.278
2.13		1.768
2.209		1.506
1.546		1.518
1.249		1.35
1.308		1.212
1.645		1.287
2.709		2.68
1.484		1.282
1.963		2.004
1.668		1.502
1.129		1.151
1.616		1.282
1.151		1.619
1.83		1.351
1.532		1.126
1.213		1.104
2.446		1.765
1.227		1.836
1.224		1.088
1.791		1.74
1.261		1.568
1.587		1.538
2.427		1.716
1.056		1.418
1.331		1.618
1.087		1.502
1.535		1.502
1.243		1.397
1.125		1.441
1.619		1.698
1.76		1.46
1.711		1.112
1.701		1.188
1.196		1.465
1.301		1.511
1.662		1.635
1.506		1.647
1.418		1.3
1.703		1.323
1.487		1.539
1.825		2.132
1.748		1.425
1.113		1.48
1.724		1.806
1.545		1.4
1.845		1.188
1.867		1.836
1.478		1.714
2.056		1.301
2.29		1.89
2.072		1.052
1.61		1.951
1.514		1.152
2.245		1.999
1.091		1.34
1.468		1.112
1.024		1.457
1.248		1.112
2.439		2.023
1.321		1.443
1.209		1.225
2.12		1.758
1.588		1.692
1.715		1.793
1.443		1.396
1.421		1.49
1.162		1.29
2.193		1.981
1.798		1.89
1.401		1.599
1.379		1.399
1.716		1.434
2.085		1.67
1.915		1.989
1.554		2.139
1.118		1.235
1.494		1.489
1.532		1.528
1.522		1.293
1.34		1.656
1.266		1.378
1.732		1.927
1.358		1.31
1.077		1.226
1.438		1.491
1.847		1.946
1.214		1.449
1.333		1.528
1.729		1.563
1.316		1.468
1.291		1.528
1.345		1.342
1.091		1.079
1.404		1.479
1.53		1.727
1.603		1.325
1.324		1.678
1.52		1.483
2.072		1.618
1.105		1.256
2.147		1.256
1.757		1.599
1.923		1.878
1.459		1.275
1.558		1.373
1.173		1.268
1.941		1.627
1.129		1.223
1.836		1.481
1.252		1.577
1.719		1.457
1.413		1.394
1.238		1.147
1.722		1.648
1.805		1.48
2.272		2.006
1.621		1.744
1.099		1.336
1.655		1.645
1.303		1.481
1.928		1.934
1.843		1.307
2.671		2.296
1.093		1.047
1.903		2.018
1.533		1.444
1.416		1.797
1.448		1.593
1.836		1.584
1.197		1.145
1.671		1.192
1.091		1.286
1.146		1.297
1.92		1.826
1.24		1.672
1.811		1.577
1.689		1.558
1.975		1.877
1.381		1.24
3.246		2.381
1.457		2.006
1.106		1.221
2.359		1.434
1.813		1.308
1.731		1.329
1.817		1.777
1.265		1.297
1.46		1.147
1.274		1.919
1.87		2.14
1.83		1.495
1.554		1.17
1.584		1.806
1.167		1.428
2.138		1.413
1.157		1.353
1.349		1.309
2.139		1.188
1.318		1.524
1.932		1.563
1.866		1.305
1.115		1.614
1.11		1.712
1.178		1.471
2.127		1.663
1.419		2.209
1.84		1.458
1.606		1.625
1.83		1.612
1.162		1.067
1.435		1.457
1.29		1.919
1.727		1.379
1.28		1.394
1.65		1.624
1.287		1.316
1.162		1.336
2.677		1.658
1.246		1.583
2.129		1.383
1.432		1.11
2.077		1.696
1.805		1.476
1.891		2.091
1.22		1.457
1.906		1.832
2.884		1.4
1.206		1.165
1.838		1.349
2.448		1.516
2.052		1.667
2.08		1.687
1.366		1.514
1.477		1.511
2.214		1.039
1.811		1.838
1.152		1.129
1.559		1.051
1.382		1.46
1.244		1.404
1.705		1.039
1.076		1.513
1.093		1.175
1.213		1.203
1.384		1.416
1.091		1.318
1.615		1.489
1.24		1.245
1.587		1.513
1.554		1.507
1.068		1.307
1.762		1.682
1.793		1.76
1.586		1.751
2.946		2.199
1.222		1.217
1.167		1.3
1.472		1.35
1.355		1.266
1.737		1.813
1.734		1.287
1.486		1.409
1.274		1.254
1.162		1.126
2.021		1.382
1.502		1.354
1.333		1.227
1.733		1.502
1.611		1.237
1.53		1.622
1.393		1.162
1.587		1.478
1.73		1.322
1.039		1.496
1.62		1.482
1.576		1.414
1.855		1.423
1.51		1.554
1.538		1.538
1.36		1.573
1.506		1.386
2.116		1.813
1.45		1.44
1.353		1.522
1.313		1.661
1.48		1.083
1.734		1.285
1.374		1.609
1.594		1.448
1.535		1.717
1.044		1.308
3.164		1.489
1.354		1.502
1.36		1.168
1.36		1.236
1.165		1.465
1.573		1.256
1.432		1.612
1.948		1.563
1.311		1.174
1.248		1.17
1.962		1.37
1.376		1.496
1.184		1.246
1.397		1.362
1.63		1.476
1.37		1.37
1.178		1.808
1.338		1.216
1.07		2.199
1.176		1.585
1.854			1.197
1.184			1.453
1.306			1.217
1.437			1.199
1.172			1.315
1.523			1.768
1.386			1.236
2.154			1.671
1.059			1.31
1.344			1.504
1.274			1.126
1.162			1.51
1.311			1.212
1.394			1.531
1.14			1.318
1.389			1.251
1.36			1.201
1.204			1.074
1.672			1.697
1.314			1.514
1.324			1.799
1.356			1.701
1.026			1.174
1.789			1.195
1.337			1.746
1.636			1.521
1.207			1.438
1.284			1.118
1.618			1.351
1.328			1.706
1.114			1.438
1.473			1.801
1.256			1.479
1.135			1.284
1.564			1.412
1.393			1.417
1.257			1.341
1.288			1.254
1.407			1.587
1.437			1.16
1.548			1.711
1.187			1.658
1.589			1.647
1.786			1.15
2.24			2.239
2.133			1.376
1.114			1.429
1.603			2.074
1.527			1.624
2.255			1.573
1.434			1.216
1.512			1.11
2.228			1.425
1.568			1.549
1.896			1.461
1.149			1.595
3.366			2.735
1.481			1.568
1.305			1.484
1.575			1.685
1.335			1.578
1.772			1.425
1.274			1.274
1.106			1.354
1.613			1.102
2.114			1.348
1.59			1.797
2.731			1.62
1.276			1.117
1.672			1.419
1.495			1.053
1.848			1.787
1.342			1.568
1.803			1.578
2.377			1.907
1.56			1.426
1.026			1.112
1.398			1.411
1.256			1.149
1.188			1.254
1.233			1.492
1.321			1.48
1.842			2.237
1.716			1.896
1.061			1.183
1.605			1.531
1.409			1.23
1.235			1.238
1.668			1.57
1.256			1.739
1.093			1.189
1.115			1.246
1.062			1.31
1.032			1.3
1.321			1.922
1.307			1.418
1.43			1.481
1.068			1.187
1.404			1.273
1.493			1.292
1.916			1.457
1.653			1.349
1.4			1.284
1.357			1.527
2.379			1.706
1.359			1.183
1.165			1.337
1.425			1.212
1.446			1.836
1.298			1.255
1.565			1.486
1.977			1.264
1.349			1.548
1.445			1.491
1.5			1.688
1.051			1.436
2.458			1.325
1.264			1.114
1.652			1.778
1.704			1.7
1.421			1.698
1.492			1.092
2.14			1.82
1.542			1.295
1.25			1.764
1.476			1.263
1.63			1.69
2.453			1.803
1.073			1.194
1.583			1.32
1.041			1.249
1.231			1.224
2.291			1.797
1.41			1.676
1.062			1.366
2.104			1.278
2.613			1.744
1.315			1.445
1.245			1.368
2.6			1.567
1.363			1.512
1.455			1.744
1.607			1.978
1.475			1.507
1.981			1.439
1.574			1.519
1.811			1.468
2.466			1.752
1.501			1.203
1.494			1.389
1.302			1.195
1.789			1.233
1.544			1.254
1.386			1.147
1.283			1.79
1.613			2.189
1.443			1.271
1.717			1.562
2.865			1.512
1.114			1.448
1.092			1.216
2.708			1.67
1.616			1.149
1.515			1.525
1.751			1.951
1.281			1.892
1.037			1.533
1.553			1.679
1.96			1.181
1.24			1.09
1.874			1.314
1.196			1.444
1.693			1.458
2.366			1.635
1.436			1.294
1.451			1.278
1.456			1.722
1.367			1.419
1.903			1.259
1.198			1.273
1.103			1.386
1.575			2.124
1.254			1.493
1.197			1.163
1.357			1.149
1.802			1.053
1.454			1.272
1.729			1.408
1.471			1.778
2.35			1.528
1.209			1.732
2.373			1.815
1.439			1.325
1.276			1.499
1.341			1.604
1.328			1.608
1.18			1.425
2.261			1.935
1.237			1.268
1.534			1.495
1.15			1.369
1.823			2.085
1.179			1.436
1.464			1.339
2.224			1.916
1.467			1.56
1.181			1.332
2.725			1.609
1.443			1.382
1.614			1.308
1.149			1.608
1.952			1.554
1.672			1.523
1.542			1.251
1.529			1.301
1.742			1.76
1.717			1.424
1.543			1.17
1.457			1.579
1.118			1.154
1.238			1.658
1.464			1.336
1.207			1.266
1.982			1.199
1.93			2.041
1.268			1.163
1.428			1.59
1.981			1.689
1.479			1.286
1.181			1.427
2.069			1.706
2.155			1.512
1.39			1.875
1.995			1.503
1.603			1.564
1.965			1.689
1.073			1.025
1.58			1.283
1.639			1.291
1.884			1.781
1.124			1.199
1.232			1.337
1.545			1.587
1.5			1.485
1.436			1.366
1.665			1.466
1.734			1.562
1.478			1.306
1.269			1.126
1.789			2.415
1.006			1.258
1.269			1.364
1.904			1.651
1.301			1.424
1.484			1.593
1.181			1.069
3.494			1.65
1.759			1.429
1.859			1.086
1.426			1.544
1.357			1.585
2.439			1.838
2.19			1.557
1.356			1.184
1.505			1.467
1.579			1.304
1.415			1.415
1.43			1.568
1.188			1.435
1.413			1.4
1.781			1.691
1.126			1.406
1.782			1.417
1.28			1.378
1.365			1.516
2.057			1.424
1.213			1.088
1.587			1.488
1.995			1.989
1.758			1.151
1.415			1.546
1.423			1.551
1.562			1.486
1.126			1.216
1.529			1.497
1.581			1.131
1.898			1.51
1.237			1.368
1.068			1.331
1.648			1.63
2.992			2.61
1.329			1.818
1.39			1.676
1.466			1.416
1.248			1.369
1.966			1.097
1.226			1.17
1.508			1.329
1.351			1.616
1.927			1.437
1.643			1.706
1.242			1.6
1.085			1.347
1.187			1.287
1.524			1.343
1.6			1.435
1.297			1.17
1.62			1.83
1.51			1.42
1.81			1.902
1.702			1.671
1.134			1.359
1.638			1.665
2.193			1.725
1.376			1.359
1.323			1.992
1.544			1.856
1.213			1.522
1.241			1.311
1.496			1.557
3.498			2.47
1.381			1.423
1.244			1.294
3.002			2.215
1.89			1.397
1.329			1.086
1.938			2.182
1.7			1.226
2.598			2.47
1.858			1.459
1.253			1.809
1.285			1.462
2.217			1.545
1.462			1.39
1.539			1.466
1.354			1.264
2.217			1.454
1.685			1.092
1.636			1.334
1.507			1.052
1.653			1.308
1.342			1.303
1.382			1.563
2.523			2.648
2.738			2.152
1.612			1.551
2.661			1.379
2.448			1.937
1.025			1.304
1.364			1.161
2.075			1.576
2.527			1.592
1.284			1.223
1.2			1.241
1.311			1.636
1.529			1.264
1.763			1.202
1.431			1.782
1.226			1.802
1.623			1.714
1.763			1.476
1.334			1.602
1.539			1.521
1.779			1.785
1.886			2.179
1.396			1.531
1.129			1.403
2.183			1.737
2.727			2.041
2.025			1.794
1.557			1.5
2.245			1.736
1.322			1.575
1.207			1.334
1.342			1.292
1.305			1.102
1.084			1.802
1.992			1.536
1.333			1.161
1.5			1.356
3.015			1.77
1.511			1.386
1.968			1.322
1.417			1.211
2.563			1.719
1.249			1.129
1.353			1.586
1.638			1.429
1.099			1.417
1.111			1.19
1.366			1.927
1.949			1.487
1.395			1.321
1.404			1.291
1.394			1.278
1.594			1.386
1.262			1.538
1.628			1.267
1.475			1.28
1.81			1.442
1.657			1.645
1.08			1.217
1.54			1.406
2.331			1.357
1.261			1.447
1.455			1.328
1.468			1.543
1.76			1.611
2.14			1.321
1.485			1.588
1.427			1.638
1.582			1.479
2.609			2.046
1.674			1.372
1.72			1.459
1.939			1.236
1.363			1.294
1.69			1.217
2.078			1.606
1.758			1.632
2.75			1.38
2.58			1.691
1.533			1.139
1.176			1.241
2.252			1.717
1.447			1.616
1.449			1.197
1.279			1.389
1.556			1.705
2.047			1.849
1.604			1.139
1.457			1.241
1.584			1.364
1.237			1.459
2.175			1.457
1.124			1.03
1.206			1.115
1.298			1.473
1.145			1.298
2.318			1.615
1.274			1.434
1.689			1.325
1.594			1.643
2.224			1.384
1.723			1.29
3.165			2.054
2.17			1.897
1.589			1.304
1.415			1.331
1.655			1.546
1.303			1.447
1.413			1.541
2.092			1.541
1.263			1.3
1.168			1.34
1.874			2.206
1.578			1.795
2.091			1.239
1.267			1.392
1.32			1.462
1.376			1.506
1.147			1.425
1.67			1.54
1.417			1.16
1.088			1.147
2.479			2.29
1.291			2.058
1.87			1.54
3.696			1.997
1.329			1.346
1.885			1.656
2.006			1.327
1.249			1.479
1.392			1.485
1.321			1.081
1.312			1.31
1.561			1.786
1.486			1.402
1.335			1.445
2.029			1.324
4.287			1.731
1.378			1.306
2.232			2.112
1.812			1.649
1.392			1.197
1.218			1.883
1.353			1.242
2.584			1.953
1.567			1.32
2.161			1.323
1.754			1.313
1.69			1.473
2.423			1.619
1.232			1.602
1.691			1.76
1.597			1.38
1.945			1.781
1.476			1.65
1.179			1.19
1.227			1.355
1.605			1.351
2.068			1.848
1.719			1.559
2.013			1.564
1.476			1.523
1.518			1.113
1.258			1.219
1.642			1.855
1.633			1.808
1.618			1.308
1.325			1.687
1.201			1.184
1.758			1.462
1.391			1.637
2.092			1.834
1.511			1.705
2.172			1.043
1.56			1.685
1.284			1.188
1.035			1.022
2.016			1.429
1.503			1.945
1.482			1.499
1.61			1.541
1.162			1.292
1.466			1.798
1.331			1.603
2.236			1.615
1.892			1.902
1.968			1.118
2.103			1.341
1.674			2.025
1.868			1.663
1.09			1.289
1.337			1.79
1.369			1.263
1.31			1.42
1.483			1.848
1.393			1.979
1.436			2.049
2.659			1.27
2.063			2.1
1.092			1.945
1.145			1.507
1.362			1.556
1.425			1.563
1.533			1.533
1.699			1.118
1.405			1.305
1.845			1.608
2.028			1.585
2.122			1.222
1.169			1.086
1.485			1.329
2.287			1.534
1.17			1.445
1.366			1.89
1.36			1.377
1.371			1.578
1.572			1.367
1.1			1.181
1.183			1.433
1.462			1.738
1.233			1.36
2.21			1.24
1.455			1.491
1.313			1.268
1.343			1.896
1.216			1.705
2.25			1.309
1.651			1.465
1.458			1.177
1.084			1.329
1.629			1.234
2.224			1.509
1.156			1.586
1.478			1.705
1.66			1.865
2.049			1.495
1.659			2.11
2.058			1.52
1.126			1.09
1.437			1.608
1.171			1.318
1.69			1.83
1.624			1.468
1.158			1.531
1.266			1.195
1.341			1.301
2.049			1.83
2.101			1.595
1.514			1.309
1.257			1.378
1.818			1.979
1.323			1.726
1.155			1.531
1.902			1.26
1.718			1.48
1.735			1.316
1.141			1.879
1.607			1.553
1.387			1.83
1.419			1.029
1.288			1.291
1.052			1.399
1.184			1.657
2.15			1.735
1.755			1.764
1.153			1.094
2.952			2.106
2.086			1.743
1.065			1.446
1.924			1.893
1.161			1.163
2.035			1.17
2.914			3.01
2.978			2.241
1.71			1.491
1.279			1.375
1.45			1.843
1.809			2.103
1.573			1.654
1.393			1.649
1.619			1.305
1.49			1.459
1.496			1.433
1.818			1.614
1.058			1.614
1.734			1.403
1.639			2.309
1.494			1.567
1.946			1.819
2.522			1.819
2.046			1.368
1.432			1.473
1.736			1.425
1.306			1.503
1.059			1.879
1.501			1.656
1.693			2.12
1.668			1.695
1.8			1.458
1.395			2.06
2.173			1.937
1.252			1.389
1.301			1.395
2.029			1.081
1.781			1.491
2.355			1.21
2.143			1.205
1.1			1.205
1.414			1.347
1.055			1.419
1.15			1.764
2.039			1.206
2.313			1.669
1.701			1.528
1.753			1.354
2.727			2.064
1.296			1.577
1.215			1.381
1.544			1.983
1.438			1.654
2.29			2.126
1.687			1.595
1.963			1.573
2.406			1.901
1.593			1.514
1.835			1.756
1.635			1.376
1.894			1.402
1.795			1.576
1.477			1.367
1.159			1.507
1.46			1.548
1.609			1.824
1.307			1.31
1.499			1.6
1.762			1.602
1.162			1.265
2.028			1.798
1.543			1.939
1.989			1.245
1.366			1.554
1.8			1.362
1.609			1.192
2.021			2.653
1.886			1.799
1.67			1.803
1.63			1.731
1.744			1.431
1.739			1.287
1.124			1.382
2.736			1.411
1.787			1.798
1.287			1.333
1.44			1.837
2.875			2.448
2.159			1.828
1.866			1.564
1.25			1.781
1.772			1.342
1.862			1.846
1.602			1.247
1.741			1.175
2.004			1.837
1.355			1.346
1.738			1.689
1.615			2.126
1.524			1.451
1.251			1.476
2.451			2.122
1.221			1.388
1.516			1.094
1.595			1.779
2.121			1.607
2.568			1.169
1.496
1.461			1.482
1.562			1.9
1.332			1.984
1.94			1.46
2.152			2.122
2.146			2.343
1.162			1.456
1.389			1.421
2.547			2.513
1.805			1.925
1.444			1.94
1.59			1.51
1.401			1.806
1.41			1.285
1.402			1.206
1.319			1.126
1.661			1.793
1.243			1.326
1.062			1.122
1.164			1.237
1.678			1.514
1.536			2.146
1.95			1.433
1.225			1.246
1.273			1.51
1.628			1.257
1.474			1.837
1.12			1.319
1.575			1.717
1.631			1.43
1.076			1.385
1.817			2.124
1.803			1.864
1.106			1.525
1.37			1.613
1.598			1.785
1.815			1.362
1.303			1.95
1.734			1.737
1.396			1.767
1.877			1.48
1.551			1.695
1.714			1.621
2.015			1.442
1.392			1.701
1.552			1.401
1.307			1.389
1.529			1.941
2.182			1.672
2.914			1.638
1.186			1.164
1.158			1.234
1.456			1.022
1.786			1.603
2.432			1.754
1.453			1.87
1.33			1.101
2.042			1.806
1.331			1.349
1.335			1.36
1.402			1.285
1.555			1.585
1.972			1.601
2.66			1.953
2.592			2.207
1.376			1.122
1.859			2.236
1.793			1.108
1.327			1.378
1.722			1.733
1.184			1.147
2.553			1.944
1.397			1.607
1.369			1.364
1.988			2.182
1.372			1.016
1.258			1.518
1.248			1.285
1.27			1.313
1.284			1.691
1.061			1.185
1.482			1.439
1.622			1.604
2.067			1.439
1.527			2.236
1.196				1.491
1.631				1.547
1.594				2.019
1.32				1.241
1.335				1.704
1.415				1.585
1.294				1.601
1.439				2.178
2.324				2.242
1.323				1.484
1.161				1.295
1.605				1.298
1.44				1.381
2.476				2.089
1.251				1.633
1.26				1.706
1.797				1.601
2.048				2.25
2.015				1.888
1.836				1.452
1.37				1.941
1.848				2.414
1.221				2.02
1.516				1.136
2.14				2.174
1.821				1.453
1.424				1.285
1.513				1.184
1.945				1.969
1.204				1.449
1.522				1.441
1.443				1.28
1.406				1.325
1.196				1.291
1.323				1.634
1.984				1.799
1.518				1.633
1.266				1.657
2.068				1.941
1.867				2.117
1.527				1.452
1.539				1.222
1.397				1.549
2.37				2.083
1.929				2.127
1.496				1.249
1.596				1.975
2.19				2.343
1.403				1.641
1.355				1.303
1.486				1.59
1.878				1.823
1.626				1.708
1.485				1.598
1.689				1.719
1.899				1.88
1.819				1.504
2.44				2.192
1.582				1.581
1.144				1.23
1.909				1.289
1.976				2.051
1.338				1.421
2.29				2.087
1.794				1.85
1.622				1.659
1.767				1.776
2.505				2.293
1.86				1.852
1.664				1.275
2.17				1.066
1.195				1.486
1.217				1.319
3.527				2.164
1.268				1.222
1.751				1.4
1.553				1.3
1.37				1.568
1.154				1.518
1.382				1.41
2.057				1.609
1.038				1.577
1.479				1.495
1.512				1.835
1.618				1.705
1.298				1.546
2.451				2.058
1.545				1.788
1.955				1.955
2.181				2.475
2.446				2.225
2.683				1.434
1.258				1.493
1.224				1.333
1.636				1.927
2.743				1.442
1.911				1.659
1.635				1.657
1.243				1.329
1.765				1.352
1.94				2.066
1.285				1.41
1.693				1.682
1.403				1.413
2.349				2.091
1.299				1.422
1.724				1.57
1.421				1.573
1.305				1.326
1.961				2.417
2.044				1.97
1.467				1.126
2.689				2.027
3.284				3.279
2.003				2.019
1.532				1.296
1.743				1.395
2.079				1.8
1.053				1.349
1.799				1.38
1.475				1.236
1.486				1.278
1.51				1.539
1.336				1.275
1.351				1.928
1.23				1.177
1.802				1.212
1.207				1.212
1.145				1.475
1.587				1.805
2.39				2.227
1.597				2.15
1.37				1.392
2.55				2.883
2.067				1.834
1.89				2.197
1.828				1.489
1.388				1.606
1.71				1.426
2.998				2.117
1.429				1.748
1.813				1.081
2.568				1.886
1.816				1.511
1.026				1.025
1.488				1.488
1.141				1.353
1.095				1.045
1.308				1.266
2.286				1.528
1.092				1.416
1.112				1.498
1.642				1.687
2.383				1.5
1.533				1.635
2.293				2.173
2.616				1.733
1.619				1.542
2.511				1.714
1.5				1.55
1.611				2.194
2.909				2.324
1.631				1.615
1.858				1.515
1.499				1.985
1.865				1.757
1.106				1.464
1.983				1.969
1.825				1.407
3.064				2.644
1.734				1.397
1.534				1.69
2.022				2.419
1.498				1.63
2.055				1.383
1.872				1.122
1.433				1.291
1.82				1.943
1.097				1.51
1.405				1.788
1.176				1.423
1.459				1.609
1.4				1.659
2.082				1.263
2.975				2.215
1.233				1.652
1.538				1.824
1.696				1.756
2.382				1.766
1.082				1.263
3.506				3.228
1.308				1.42
4.996				3.104
2.854				1.549
2.246				2.546
2.198				2.081
1.766				1.964
1.89				1.784
1.168				1.46
3.072				2.98
1.185				1.76
2.261				1.773
1.465				1.45
2.834				2.379
1.155				1.183
1.595				1.53
2.194				1.76
1.376				1.526
2.971				2.084
1.361				1.891
3.503				2.491
1.686				1.722
1.507				1.891
1.911				2.103
1.436				1.694
1.453				1.738
1.488				1.288
1.711				1.741
2.042				1.585
1.776				1.171
1.568				1.489
1.87				1.907
1.763				1.634
1.6				1.851
4.325				2.691
1.813				1.885
3.281				2.225
1.644				1.78
2.114				2.384
1.989				2.161
1.759				1.638
2.645				1.712
1.565				1.615
2.366				1.925
1.951				1.426
1.351				1.267
1.094				2.15
1.272				1.121
1.273				1.31
1.09				1.74
2.235				1.76
1.757				1.74
1.388				1.285
2.227				2.058
1.477				1.724
1.499				1.727
1.978				1.893
1.923				1.724
1.851				1.865
2.15				2.106
1.687				1.197
1.699				1.67
2.258				1.369
1.901				1.658
1.799				1.876
1.329				1.105
1.765				1.306
1.01				1.656
1.855				1.516
2.594				1.519
1.615				1.854
1.276				1.414
1.659				1.572
1.357				1.253
[truncated: 769 more rows]

## Sheet: fig 1i
Bin Center	cell 24h	cell 64h	cell 72h	cell 104h	nuc 24h	nuc 64h	nuc 72h	nuc 104h	cell HaCat	nuc HaCat	cell embryo	nuc embryo	fit
0	0.0403226	0.049505	0.0996264	0.0968054	0.0806452	0.0618812	0.0495663	0.0387222	0.0776699	0.0485437	0.0468019	0.140406	0.0709528
0.2	0.524194	0.544554	0.466999	0.479187	0.403226	0.408416	0.297398	0.36302	0.495146	0.300971	0.600624	0.413417	0.436973
0.4	0.806452	0.72401	0.653798	0.7212	0.322581	0.49505	0.557621	0.551791	0.84466	0.582524	0.600624	0.717629	0.644891
0.6	0.927419	0.699257	0.790785	0.759923	0.927419	0.693069	0.793061	0.793804	0.68932	0.68932	0.717629	0.709828	0.7336
0.8	0.483871	0.637376	0.722291	0.677638	0.806452	0.655941	0.768278	0.740561	0.61165	0.873786	0.717629	0.624025	0.702918
1	0.725806	0.52599	0.616438	0.551791	0.725806	0.847772	0.712515	0.672798	0.475728	0.650485	0.600624	0.616225	0.627037
1.2	0.201613	0.550743	0.386052	0.435624	0.524194	0.581683	0.501859	0.561471	0.38835	0.61165	0.50702	0.514821	0.503927
1.4	0.201613	0.321782	0.273973	0.329138	0.322581	0.439356	0.427509	0.387222	0.330097	0.485437	0.273011	0.304212	0.357174
1.6	0.282258	0.253713	0.255293	0.237173	0.0806452	0.259901	0.334572	0.256534	0.291262	0.242718	0.132605	0.24181	0.250558
1.8	0.362903	0.19802	0.205479	0.164569	0.362903	0.154703	0.210657	0.242014	0.31068	0.184466	0.171607	0.195008	0.20372
2	0.0403226	0.117574	0.14944	0.150048	0.120968	0.179455	0.0805452	0.154889	0.126214	0.0776699	0.210608	0.124805	0.137125
2.2	0.0806452	0.0928218	0.0747198	0.0871249	0.120968	0.0742574	0.105328	0.121007	0.116505	0.0679612	0.132605	0.171607	0.104394
2.4	0.120968	0.0433168	0.0747198	0.0822846	0.201613	0.0556931	0.0929368	0.0484027	0.0679612	0.0582524	0.0624025	0.0468019	0.0632772
2.6	0.0806452	0.0866337	0.0684932	0.0580833	0	0.0371287	0.00619579	0.0145208	0.0873786	0.038835	0.0780031	0.0624025	0.0537675
2.8	0	0.0433168	0.0684932	0.053243	0	0.0309406	0.0309789	0.00968054	0.0291262	0.0485437	0.0624025	0.0234009	0.0400126
3	0.0403226	0.0309406	0.0124533	0.0242014	0	0.00618812	0.00619579	0.0193611	0	0	0.0234009	0.0156006	0.0138342
3.2	0	0.0123762	0.0435866	0.0242014	0	0.00618812	0.0123916	0.00484027	0.00970874	0.00970874	0.0312012	0.0156006	0.0169803
3.4	0	0.0309406	0	0.0242014	0	0.0123762	0.00619579	0.00968054	0.00970874	0.00970874	0.0156006	0.0312012	0.0149614
3.6	0	0.00618812	0.00622665	0.00484027	0	0	0	0.00484027	0	0.00970874	0.0156006	0.00780031	0.0055205
3.8	0	0.00618812	0.00622665	0.0145208	0	0	0.00619579	0.00484027	0.00970874	0.00970874	0	0.0156006	0.00729897
4	0	0.0123762	0.0124533	0.00484027	0	0	0	0	0.00970874	0	0	0.00780031	0.00471789
4.2	0	0	0	0	0	0	0	0	0	0	0	0	0
4.4	0.0403226	0.00618812	0.00622665	0	0	0	0	0	0.00970874	0	0	0	0.00221235
4.6	0	0	0	0	0	0	0	0	0.00970874	0	0	0	0.000970874
4.8	0	0.00618812	0	0	0	0	0	0	0	0	0	0	0.000618812
5	0	0	0	0.00968054	0	0	0	0	0	0	0	0	0.000968054
5.2	0.0403226	0	0	0	0	0	0	0	0	0	0	0	0
5.4	0	0	0.00622665	0.00484027	0	0	0	0	0	0	0	0	0.00110669
5.6	0	0	0	0	0	0	0	0	0	0	0	0	0
5.8	0	0	0	0	0	0	0	0	0	0	0	0	0
6	0	0	0	0.00484027	0	0	0	0	0	0	0	0	0.000484027

## Sheet: fig 2b
	Mother	Daughter 1	Daughter 2
-50	1049
-45	1013
-40	933
-35	902
-30	885
-25	720
-20	675
-15	546
-10	513
-5	591
0		343	217.5
5		367	240.5
10		436	254
15		552	300.5
20		507	313
25		444	322
30		451	332
35		450	326
40		426	340
45		485
50		462	336
55		508	368
60		605	356
65		569	389
70		598	371
75		608	407
80		570	376
85		562	369
90		635	413
95		661	411
100		719	430
105		731	423
110		769	451
115		762	479
120		763	436
125		733	459
130		786	447
135		780	434.5
140		727	476
145		822	476
150		848	514
155		893	510
160		855	502
165		879	485
170		868	449
175		805	462
180		865	482
185		855	443
190		860	481
195		915	455
200		842	427
205		746	490
210		743	481
215		724	468
220		749	467
225		766	484
230		817	417
235		839	431
240		771	363
245		822	375
250		910	369
255		813	352
260		729	324
265		753	362
270		774	338
275		692	310
280		802	342
285		777	316
290		799	320
295		732	338
300		697	339
305		679	327
310		729	358
315		723	380
320		698	405
325		616	404
330		645	391
335		654	463
340		609	460
345		689	449
350		742	508
355		704	470
360		769	442
365		786	548
370		780	572
375		750	545
380		801	573
385		678	531
390		650	353
395		787	520
400		838	508
405		769	525
410		627	477
415		656	483
420		902	538
425		754	509
430		817	567
435		714	466
440		766	505
445		634	488
450		734	546
455		927	591
460		733	709
465		503	667
470		724	639
475		749	615
480		784	609
485		776	561
490		679	541
495		632	585
500		650	583
505		699	589
510		751	634
515		744	579
520		749	560
525		774	555
530		780	514
535		841	493
540		877	536
545		840	499
550		763	456
555		815	480
560		767	505
565		822	498
570		780	459
575		916	489
580		731	447
585		640	425
590		750	514
595		719	465
600		729	510
605		667	440
610		703	482
615		748	499
620		793	481
625		764	449
630		823	488
635		838	485
640		858	485
645		781	412
650		882	485
655		930	504
660		876	493
665		836	483
670		836	479
675		901	460
680		867	460
685		819	507
690		875	559
695		825	548
700		774	512
705		886	584
710		868	534
715		850	545
720		895	543
725		824	507
730		857	523
735		1024	630
740		968	662
745		1018	657
750
755
760
765
770
775
780
785
790
795
800
805
810
815
820
825
830
835
840
845
850
855
860
865
870
875
880
885
890
895

## Sheet: fig 2c
	Mother	Daughter 1	Daughter 2
-50	359
-45	338
-40	369
-35	311
-30	284
-25	348
-20	303
-15	251
-10	257
-5	240.5
0		153	107
5		147	91
10		150	83
15		155	104
20		170	91
25		142	94
30		168	103
35		157	122
40		148	124
45		163	117
50		166	121
55		164	124
60		149	102
65		158	117
70		150	124
75		154	128
80		164	125
85		160	129
90		179	137
95		157	129
100		160	127
105		164	107
110		163	120
115		167	99
120		182	102
125		189	102
130		177	107
135		187	111
140		181	124
145		178	130
150		197	131
155		195	133
160		193	124
165		199	120
170		206	120
175		189	116
180		168	126
185		217	132
190		196	142
195		204	127
200		168	132
205		195	152
210		215	139
215		209	141
220		202	149
225		160	141
230		185	134
235		228	106
240		181	103
245		194	132
250		191	122
255		208	132
260		210	113
265		186	128
270		186	112
275		194	128
280		179	136
285		186	134
290		183	123
295		191	137
300		183	145
305		171	147
310		177	132
315		180	131
320		186	127
325		183	138
330		176	159
335		209	159
340		214	162
345		216	165
350		204	170
355		207	172
360		223	153
365		200	163
370		198	167
375		208	168
380		218	181
385		228	200
390		208	180
395		213	193
400		202	186
405		218	180
410		223	185
415		226	168
420		230	181
425		222	190
430		225	180
435		226	182
440		217	157
445		222	165
450		206	173
455		223	185
460		224	191
465		226	199
470		198	194
475		214	194
480		218	200
485		189	147
490		191	143
495		215	162
500		210	160
505		200	163
510		204	174
515		217	174
520		207	159
525		208	161
530		198	168
535		212	170
540		222	175
545		215	165
550		209	167
555		201	160
560		219	174
565		218	162
570		212	175
575		192	183
580		194	179
585		186	175
590		205	170
595		184	173
600		180	159
605		182	150
610		196	169
615		182	165
620		199	179
625		205	177
630		211	170
635		210	160
640		205	158
645		208	160
650		188	165
655		200	164
660		190	168
665		201	176
670		228	171
675		213	170
680		206	180
685		196	192
690		208	199
695		218	182
700		226	187
705		231	173
710		216	190
715		234	182
720		236	179
725		235	179
730		206	167
735		222	164
740		215	177
745		235	179
750
755
760
765
770
775
780
785
790
795
800
805
810
815
820
825
830
835
840
845
850
855
860
865
870
875
880
885
890
895

[truncated: 39 more sheets: fig2d cell 0 hr 6 hr ,  fig2e nuc 0 hr and 6hr, fig2f, fig2g, fig 2h cell nuc area 0hr , Fig 2i cell nuc area 6hr, fig3b, fig3c, fig3d, fig3e, fig3h, fig3i, fig3l, fig3m, Fig 4b K27 MDCK, fig4d embryo k27, fig 4f k9ac MDCK, fig4h embryo k9 scatter, fig4k radial, fig4l …]
