# Supplementary material for: Regulation of chromatin modifications through coordination of nucleus size and epithelial cell morphology heterogeneity
Source: Commun Biol. 2025 Feb 20;8:269. doi: 10.1038/s42003-025-07677-w (PMC11842846; doi:10.1038/s42003-025-07677-w)
Supplement: Supplementary file 5 — Supplemental data 2 [file 42003_2025_7677_MOESM5_ESM.zip]

Archive with 6 entries (5 files):
- Supplemental data 2/
- __MACOSX/._Supplemental data 2
- Supplemental data 2/Multivariable_analysis_CTRL.xlsx
- __MACOSX/Supplemental data 2/._Multivariable_analysis_CTRL.xlsx
- Supplemental data 2/Multivariable_analysis_CTRL_KASH.xlsx
- __MACOSX/Supplemental data 2/._Multivariable_analysis_CTRL_KASH.xlsx
