# Supplementary material for: Regulation of chromatin modifications through coordination of nucleus size and epithelial cell morphology heterogeneity
Source: Commun Biol. 2025 Feb 20;8:269. doi: 10.1038/s42003-025-07677-w (PMC11842846; doi:10.1038/s42003-025-07677-w)
Supplement: Supplementary file 5 — Supplemental data 2 [file 42003_2025_7677_MOESM5_ESM.zip › Supplemental data 2/Multivariable_analysis_CTRL.xlsx]

## Sheet: Replicate_1
Area	Mean	StdDev	Perim.	Circ.	AR	Round	Solidity	CV	SI	Area	Mean	StdDev	Perim.	Circ.	AR	Round	Solidity	CV	SI	Area	Mean	StdDev	Perim.	Circ.	AR	Round	Solidity	CV	SI	k27/dapi
158.873	13177.8	5212.24	49.921	0.801	1.29	0.775	0.983	0.395533	3.96057	42.307	559.838	111.108	26.114	0.78	1.577	0.634	0.952	0.198465	4.01483	0.266294	0.0424835	0.0213167	0.523107	0.973783	1.22248	0.818065	0.968464	0.501765	1.0137	16.8793
160.864	8824.75	4013.67	54.893	0.671	1.978	0.506	0.951	0.45482	4.328	106.413	500.537	113.807	40.641	0.81	1.482	0.675	0.968	0.22737	3.93974	0.661509	0.0567197	0.0283548	0.740368	1.20715	0.749242	1.33399	1.01788	0.499911	0.910289	10.2522
174.004	9070.04	4237.16	57.966	0.651	1.27	0.787	0.909	0.46716	4.39434	71.473	401.209	68.195	32.992	0.825	1.406	0.711	0.97	0.169974	3.90245	0.410755	0.0442346	0.0160945	0.569161	1.26728	1.10709	0.903431	1.06711	0.363845	0.888063	14.4484
177.389	10768.8	5039.15	55.843	0.715	1.842	0.543	0.977	0.467939	4.19281	64.007	435.3	94.521	32.807	0.747	1.734	0.577	0.953	0.21714	4.10065	0.360828	0.0404223	0.0187573	0.587486	1.04476	0.941368	1.06262	0.975435	0.464034	0.978019	14.2698
186.348	6765.72	3349.22	57.38	0.711	1.364	0.733	0.964	0.495028	4.20338	61.817	408.824	94.032	30.283	0.847	1.32	0.758	0.98	0.230006	3.85163	0.331729	0.0604258	0.0280758	0.527762	1.19128	0.967742	1.03411	1.0166	0.464633	0.916319	17.6766
191.126	7836.17	3236.92	58.821	0.694	1.362	0.734	0.893	0.413074	4.25474	105.119	382.522	84.281	39.009	0.868	1.163	0.86	0.978	0.22033	3.80473	0.549998	0.0488149	0.0260374	0.663182	1.25072	0.853891	1.17166	1.09518	0.53339	0.894235	14.5973
191.624	8234.26	4402.86	56.245	0.761	1.6	0.625	0.972	0.5347	4.06311	45.691	563.564	116.633	27.115	0.781	1.549	0.646	0.948	0.206956	4.01138	0.238441	0.0684414	0.0264903	0.482087	1.02628	0.968125	1.0336	0.975309	0.387051	0.987269	17.8208
199.388	5738.72	2838.27	60.86	0.676	1.582	0.632	0.948	0.494582	4.31005	129.209	342.218	58.206	45.919	0.77	1.843	0.542	0.981	0.170085	4.03967	0.648028	0.0596332	0.0205076	0.754502	1.13905	1.16498	0.857595	1.03481	0.343896	0.937268	24.7618
206.456	6511.4	3810.52	58.526	0.757	1.181	0.847	0.972	0.585207	4.07319	102.631	340.358	63.979	39.748	0.816	1.419	0.705	0.969	0.187976	3.92352	0.497108	0.0522711	0.0167901	0.679151	1.07794	1.20152	0.832349	0.996914	0.321212	0.963254	10.0046
214.818	5213.21	2351.5	63.582	0.668	1.693	0.591	0.919	0.451066	4.33809	125.725	373.874	95.033	42.764	0.864	1.12	0.893	0.986	0.254185	3.81388	0.585263	0.0717166	0.0404138	0.67258	1.29341	0.661548	1.511	1.07291	0.56352	0.879161	17.1486
215.017	8003.18	4104.95	67.756	0.589	1.571	0.637	0.88	0.512916	4.62074	101.038	325.817	51.296	38.933	0.838	1.326	0.754	0.969	0.157438	3.87325	0.469907	0.040711	0.0124961	0.574606	1.42275	0.844048	1.18367	1.10114	0.306947	0.838232	20.5857
225.071	11071.9	3845.43	64.263	0.685	1.404	0.712	0.949	0.347316	4.28352	135.281	400.448	85.85	44.657	0.852	1.219	0.82	0.978	0.214385	3.83947	0.601059	0.0361681	0.0223252	0.69491	1.2438	0.868234	1.15169	1.03056	0.617262	0.896334	15.7424
229.252	6600.61	3244.37	60.643	0.783	1.196	0.836	0.96	0.491526	4.0052	74.858	476.066	115.683	33.393	0.844	1.087	0.92	0.968	0.242998	3.85955	0.326532	0.0721245	0.0356565	0.550649	1.07791	0.908863	1.10048	1.00833	0.494374	0.963634	18.1195
235.423	7169.51	3672.34	65.678	0.686	1.256	0.796	0.937	0.512216	4.28051	96.658	433.804	112.428	37.671	0.856	1.017	0.984	0.969	0.259168	3.83167	0.410572	0.0605068	0.0306148	0.573571	1.24781	0.809713	1.23618	1.03415	0.505973	0.895144	13.2915
239.903	3931.94	1796.11	72.664	0.571	1.629	0.614	0.929	0.4568	4.69139	150.91	447.433	91.864	48.596	0.803	1.39	0.719	0.976	0.205313	3.95587	0.629046	0.113794	0.0511461	0.668777	1.4063	0.853284	1.17101	1.05059	0.44946	0.843218	12.6277
241.297	12554.9	6896.03	69.108	0.635	1.552	0.644	0.946	0.549271	4.4489	105.816	335.629	69.749	40.24	0.821	1.489	0.672	0.982	0.207816	3.91185	0.43853	0.026733	0.0101144	0.582277	1.29291	0.959407	1.04348	1.03805	0.378348	0.879286	15.3855
244.482	11091.1	4737.05	65.123	0.724	1.98	0.505	0.956	0.427102	4.16496	123.436	398.522	73.505	43.535	0.818	1.459	0.686	0.98	0.184444	3.91848	0.504888	0.0359316	0.0155171	0.668504	1.12983	0.736869	1.35842	1.0251	0.43185	0.94082	18.3919
245.677	8111.92	3387.09	66.539	0.697	1.768	0.565	0.956	0.417545	4.24516	81.925	453.057	116.777	34.516	0.864	1.359	0.736	0.979	0.257753	3.8134	0.333466	0.0558508	0.0344771	0.518733	1.2396	0.768665	1.30265	1.02406	0.617307	0.898293	13.2169
247.767	4403.68	2380.64	64.588	0.746	1.072	0.933	0.963	0.540603	4.10327	101.137	348.797	47.764	38.302	0.866	1.058	0.945	0.976	0.136939	3.80861	0.408194	0.0792058	0.0200635	0.59302	1.16086	0.98694	1.01286	1.0135	0.253308	0.928189	22.0879
249.758	5144.38	2164.67	79.082	0.502	1.839	0.544	0.857	0.420784	5.00401	158.276	359.663	82.329	48.258	0.854	1.27	0.787	0.981	0.228906	3.83585	0.633717	0.0699138	0.038033	0.610227	1.7012	0.690593	1.44669	1.14469	0.543999	0.766556	13.2167
252.943	15122.6	5931.73	67.481	0.698	1.562	0.64	0.943	0.392243	4.24297	98.251	346.125	79.597	39.519	0.791	1.567	0.638	0.972	0.229966	3.98692	0.388431	0.022888	0.0134189	0.585632	1.13324	1.0032	0.996875	1.03075	0.586285	0.939653	17.6891
253.341	6597.92	2781.86	73.907	0.583	2.81	0.356	0.973	0.421627	4.64337	71.075	547.405	164.396	34.038	0.771	1.736	0.576	0.971	0.300319	4.03744	0.280551	0.0829663	0.0590957	0.460552	1.32247	0.617794	1.61798	0.997945	0.712285	0.869506	16.1811
254.337	5173.3	3015.87	67.769	0.696	1.214	0.824	0.916	0.582967	4.24939	63.808	398.995	98.813	31.023	0.833	1.349	0.742	0.981	0.247655	3.8837	0.25088	0.0771258	0.0327644	0.457776	1.19684	1.1112	0.900485	1.07096	0.424818	0.913945	17.4935
258.02	4862.13	2163.05	67.539	0.711	1.524	0.656	0.952	0.444876	4.20463	124.929	352.139	61.442	44.548	0.791	1.627	0.615	0.974	0.174482	3.98563	0.484183	0.0724249	0.0284053	0.659589	1.11252	1.06759	0.9375	1.02311	0.392204	0.947913	16.8525
262.4	4687.95	2053.65	71.65	0.642	1.205	0.83	0.908	0.438071	4.42318	103.527	376.242	93.796	38.193	0.892	1.156	0.865	0.987	0.249297	3.75368	0.394539	0.0802573	0.0456727	0.53305	1.38941	0.959336	1.04217	1.087	0.569079	0.848638	11.1675
270.961	5687.56	2908.64	72.537	0.647	1.792	0.558	0.955	0.511403	4.40663	90.486	509.85	125.6	36.517	0.853	1.209	0.827	0.971	0.246347	3.83888	0.333945	0.089643	0.0431817	0.503426	1.31839	0.674665	1.48208	1.01675	0.481708	0.871161	16.8176
273.35	5726.03	1965.22	72.078	0.661	1.719	0.582	0.952	0.343209	4.35957	161.86	288.28	58.779	48.857	0.852	1.483	0.674	0.984	0.203896	3.84023	0.592135	0.0503455	0.0299096	0.677835	1.28896	0.862711	1.15808	1.03361	0.594086	0.880874	22.5697
274.943	4510.25	2069.85	74.895	0.616	1.475	0.678	0.907	0.458922	4.51681	122.241	380.064	73.885	43.318	0.819	1.539	0.65	0.981	0.194401	3.91796	0.444605	0.0842668	0.0356958	0.578383	1.32955	1.04339	0.958702	1.08159	0.423605	0.867418	16.7292
279.422	6541.68	3757.87	70.752	0.701	1.476	0.678	0.943	0.57445	4.23261	116.467	385.428	82.247	42.164	0.823	1.522	0.657	0.978	0.213391	3.90697	0.416814	0.0589189	0.0218866	0.595941	1.17404	1.03117	0.969027	1.03712	0.371471	0.923064	20.424
280.318	6024.03	4663.91	73.836	0.646	1.883	0.531	0.91	0.774219	4.41004	86.206	532.963	68.906	36.255	0.824	1.393	0.718	0.967	0.129289	3.9048	0.307529	0.0884729	0.0147743	0.491021	1.27554	0.739777	1.35217	1.06264	0.166992	0.885435	13.2456
280.617	2200.15	971.061	84.59	0.493	2.198	0.455	0.806	0.441361	5.04966	146.829	396.126	84.016	46.027	0.871	1.299	0.77	0.982	0.212094	3.79845	0.523236	0.180045	0.0865198	0.544119	1.76673	0.590992	1.69231	1.21836	0.480546	0.75222	16.8471
281.015	4598.1	1531.85	71.34	0.694	1.456	0.687	0.868	0.333149	4.25567	121.544	340.387	78.085	41.903	0.87	1.185	0.844	0.985	0.229401	3.80083	0.432518	0.0740278	0.0509742	0.58737	1.2536	0.813874	1.22853	1.13479	0.688583	0.89312	21.3091
281.513	4189.61	1762.72	77.54	0.588	1.966	0.509	0.942	0.420736	4.62143	61.817	412.752	108.41	29.945	0.866	1.243	0.804	0.979	0.262652	3.80864	0.219588	0.098518	0.0615015	0.386188	1.47279	0.632248	1.57957	1.03928	0.624267	0.824126	19.3725
284.399	8391.7	3902.78	73.448	0.662	1.25	0.8	0.876	0.465076	4.35528	70.478	672.633	137.914	32.285	0.85	1.268	0.789	0.972	0.205036	3.84569	0.247814	0.0801546	0.0353374	0.439563	1.28399	1.0144	0.98625	1.10959	0.440866	0.882995	31.0062
284.499	7697.37	3255.59	75.176	0.633	1.967	0.508	0.938	0.422949	4.45696	116.666	508.054	149.072	42.764	0.802	1.65	0.606	0.977	0.293418	3.95919	0.410075	0.0660036	0.0457895	0.568852	1.26698	0.838841	1.19291	1.04158	0.693742	0.888316	8.70258
284.997	6221.87	3092.02	77.694	0.593	1.991	0.502	0.908	0.496961	4.60222	82.722	406.273	89.833	37.008	0.759	1.863	0.537	0.96	0.221115	4.06898	0.290256	0.0652976	0.0290531	0.47633	1.27993	0.935711	1.06972	1.05727	0.444934	0.884133	12.6308
285.196	5766	3031.99	77.509	0.597	2.611	0.383	0.971	0.525839	4.58966	129.707	360.606	68.632	44.548	0.821	1.564	0.639	0.977	0.190324	3.91153	0.4548	0.06254	0.0226359	0.574746	1.37521	0.599004	1.66841	1.00618	0.361943	0.852248	18.9234
285.594	4158.58	1634.26	86.974	0.474	3.33	0.3	0.846	0.392984	5.14653	148.819	331.254	74.365	46.658	0.859	1.328	0.753	0.984	0.224495	3.8247	0.521086	0.0796555	0.0455039	0.536459	1.81224	0.398799	2.51	1.16312	0.571259	0.743159	11.1191
285.893	6083.52	4012.7	67.336	0.792	1.421	0.704	0.969	0.659602	3.98241	109.599	318.994	66.232	40.501	0.84	1.208	0.828	0.973	0.207628	3.86868	0.383357	0.0524358	0.0165056	0.601476	1.06061	0.850106	1.17614	1.00413	0.314777	0.971442	17.5434
290.969	7129.01	3216.07	69.617	0.754	1.462	0.684	0.941	0.451125	4.08124	105.418	464.213	91.613	39.825	0.835	1.193	0.838	0.969	0.197351	3.87881	0.3623	0.065116	0.028486	0.572059	1.10743	0.816005	1.22515	1.02976	0.437465	0.9504	12.4747
292.263	10173.8	3647.03	75.896	0.638	2.467	0.405	0.956	0.358473	4.43948	183.959	375.911	66.289	52.242	0.847	1.291	0.775	0.979	0.176342	3.85176	0.62943	0.0369489	0.0181762	0.688337	1.32759	0.523308	1.91358	1.02406	0.491927	0.867616	10.3402
292.96	6211.34	2947.28	75.769	0.641	1.497	0.668	0.922	0.4745	4.42677	111.391	315.047	51.173	40.609	0.849	1.272	0.786	0.985	0.16243	3.84766	0.380226	0.0507212	0.0173628	0.535958	1.32449	0.849699	1.17665	1.06833	0.342317	0.86918	26.9935
301.919	6620.5	4200.4	73.506	0.702	1.358	0.737	0.947	0.634453	4.23036	95.065	428.006	106.476	37.702	0.84	1.39	0.719	0.984	0.248772	3.86682	0.314869	0.0646486	0.025349	0.512911	1.19658	1.02356	0.975577	1.03907	0.392105	0.914064	14.4903
302.517	4763.89	2439.89	73.831	0.697	2.013	0.497	0.968	0.512165	4.24486	96.658	481.775	99.488	37.409	0.868	1.093	0.915	0.976	0.206503	3.80502	0.319513	0.101131	0.0407755	0.506684	1.24534	0.542971	1.84105	1.00826	0.403197	0.896382	18.6478
303.014	3275.97	1622.43	70.694	0.762	1.675	0.597	0.979	0.495252	4.06117	111.49	425.668	121.75	40.163	0.869	1.125	0.889	0.976	0.286021	3.80372	0.367937	0.129936	0.0750417	0.568125	1.14042	0.671642	1.48911	0.996936	0.577527	0.936606	14.5848
303.014	4301.43	2328.97	74.201	0.692	1.614	0.619	0.964	0.54144	4.26264	124.331	278.524	51.525	45.549	0.753	1.718	0.582	0.942	0.184993	4.08497	0.410314	0.0647515	0.0221236	0.61386	1.08815	1.06444	0.940226	0.977178	0.341668	0.95832	22.4601
306.2	4387.05	1564	78.638	0.622	2.056	0.486	0.865	0.356504	4.49397	102.929	415.966	70.96	41.75	0.742	2.067	0.484	0.976	0.170591	4.11517	0.33615	0.0948167	0.0453708	0.530914	1.19293	1.00535	0.995885	1.12832	0.478511	0.91571	25.6083
306.498	10961.8	5293.53	98.805	0.395	2.963	0.337	0.921	0.482905	5.64372	77.446	495.742	107.005	36.332	0.737	1.962	0.51	0.975	0.215848	4.12848	0.25268	0.0452243	0.0202143	0.367714	1.86582	0.662167	1.51335	1.05863	0.446978	0.731517	12.7731
307.892	5247.41	2801.64	77.694	0.641	1.706	0.586	0.944	0.533909	4.4278	111.59	357.105	50.09	41.457	0.816	1.522	0.657	0.979	0.140267	3.92451	0.362432	0.0680535	0.0178788	0.533593	1.27301	0.892145	1.12116	1.03708	0.262717	0.886333	18.8723
309.286	4941.28	2407.6	76.521	0.664	1.497	0.668	0.92	0.487242	4.35111	108.902	335.001	57.732	41.01	0.814	1.429	0.7	0.972	0.172334	3.92981	0.352108	0.0677964	0.0239791	0.535931	1.2259	0.954576	1.0479	1.05652	0.353693	0.903174	21.5856
309.485	11171	4077.09	82.666	0.569	2.218	0.451	0.845	0.364969	4.69902	165.443	513.173	124.541	52.752	0.747	1.307	0.765	0.937	0.242688	4.10124	0.534575	0.0459378	0.0305466	0.638134	1.31283	0.58927	1.69623	1.10888	0.664955	0.872786	10.6459
309.883	2629.99	1482.56	70.771	0.777	1.353	0.739	0.962	0.563711	4.02028	106.911	338.055	55.892	39.64	0.855	1.143	0.875	0.975	0.165334	3.83374	0.345004	0.128538	0.0376997	0.560116	1.10039	0.844789	1.18403	1.01351	0.293296	0.953599	14.8156
311.177	3183.47	1630.43	79.434	0.62	1.681	0.595	0.855	0.512156	4.50301	122.341	372.416	83.145	43.503	0.812	1.647	0.607	0.984	0.223258	3.93308	0.393156	0.116984	0.0509956	0.547662	1.30968	0.979774	1.02017	1.15088	0.435919	0.873435	12.7143
314.761	9092.14	3857.29	73.079	0.741	1.332	0.751	0.94	0.424245	4.1191	89.988	516.128	135.252	35.886	0.878	1.267	0.789	0.982	0.262051	3.78297	0.285893	0.0567664	0.035064	0.491058	1.18489	0.951201	1.0506	1.04468	0.617689	0.918397	9.63628
315.258	3182.1	1262.03	86.789	0.526	1.561	0.641	0.857	0.396602	4.888	170.52	347.469	76.568	50.043	0.856	1.297	0.771	0.98	0.220359	3.83227	0.54089	0.109195	0.0606707	0.576605	1.62738	0.830878	1.20281	1.14352	0.555618	0.784014	15.724
315.955	4854.57	2424.87	75.003	0.706	1.615	0.619	0.955	0.499502	4.21955	94.368	448.477	75.75	36.855	0.873	1.154	0.867	0.979	0.168905	3.79388	0.298675	0.0923825	0.0312388	0.49138	1.23654	0.714551	1.40065	1.02513	0.338147	0.899121	14.5997
316.552	10595.2	5099.85	78.929	0.639	1.32	0.758	0.931	0.481338	4.43623	89.889	439.338	109.512	35.516	0.895	1.171	0.854	0.984	0.249266	3.74603	0.283963	0.0414659	0.0214736	0.449974	1.40063	0.887121	1.12665	1.05693	0.517861	0.844416	14.0263
317.249	4222.36	1825.3	76.495	0.681	1.619	0.618	0.917	0.432294	4.2947	155.688	274.742	44.834	47.474	0.868	1.167	0.857	0.98	0.163186	3.80477	0.490744	0.0650684	0.0245625	0.620616	1.2746	0.720815	1.38673	1.0687	0.377488	0.885922	29.2958
321.43	4614.71	1866.39	87.993	0.522	2.433	0.411	0.785	0.404443	4.908	99.744	356.079	61.864	38.41	0.85	1.109	0.902	0.97	0.173737	3.84593	0.310313	0.0771617	0.0331464	0.436512	1.62835	0.455816	2.19465	1.23567	0.429571	0.783603	18.4938
323.222	2585.07	1110.68	84.991	0.562	1.638	0.61	0.923	0.429654	4.7274	206.058	375.969	54.447	57.844	0.774	1.76	0.568	0.979	0.144818	4.02962	0.637512	0.145439	0.0490211	0.68059	1.37722	1.07448	0.931148	1.06067	0.337057	0.852395	13.4056
324.516	3520.57	1395.89	88.339	0.523	2.568	0.389	0.832	0.396496	4.90382	166.638	445.626	81.197	50.043	0.836	1.437	0.696	0.98	0.182209	3.87665	0.513497	0.126578	0.0581685	0.566488	1.59847	0.559579	1.7892	1.17788	0.459547	0.790536	16.2877
324.815	7089.28	3297.47	73.25	0.761	1.506	0.664	0.959	0.465134	4.06434	136.974	349.855	72.98	44.873	0.855	1.138	0.879	0.985	0.208601	3.83412	0.421699	0.0493498	0.0221321	0.612601	1.12352	0.755644	1.3238	1.02711	0.448474	0.943358	10.3963
326.009	8263.68	3899.57	75.265	0.723	1.078	0.928	0.954	0.471892	4.16849	114.875	386.808	84.032	41.087	0.855	1.247	0.802	0.977	0.217245	3.83347	0.352368	0.0468082	0.021549	0.545898	1.18257	1.15677	0.864224	1.02411	0.460369	0.919631	15.5987
326.208	6234.47	2545.88	80.722	0.629	2.249	0.445	0.952	0.408355	4.46935	116.069	531.15	131.612	41.826	0.834	1.261	0.793	0.981	0.247787	3.88229	0.355813	0.0851956	0.0516962	0.518149	1.32591	0.560694	1.78202	1.03046	0.606793	0.868648	9.22103
326.905	2820.31	1121.4	86.617	0.548	1.8	0.556	0.824	0.397616	4.79063	163.353	435.733	80.675	49.01	0.855	1.382	0.723	0.984	0.185148	3.83461	0.499696	0.154498	0.0719412	0.565824	1.56022	0.767778	1.30036	1.19417	0.465645	0.80044	11.1202
327.204	7076.85	2657.8	76.807	0.697	1.988	0.503	0.932	0.375562	4.24611	129.806	477.545	120.298	43.241	0.872	1.242	0.805	0.98	0.251909	3.79532	0.396713	0.0674799	0.0452623	0.562983	1.25108	0.624748	1.6004	1.0515	0.670753	0.893834	9.80056
329.991	7625.31	3904.73	78.802	0.668	1.9	0.526	0.907	0.512075	4.33797	112.187	689.901	139.091	41.01	0.838	1.362	0.734	0.973	0.20161	3.87185	0.33997	0.0904751	0.0356212	0.520418	1.25449	0.716842	1.39544	1.07277	0.393712	0.892549	6.56671
331.584	4302.8	2314.04	86.866	0.552	2.052	0.487	0.884	0.537797	4.77038	115.771	305.081	57.555	41.24	0.855	1.053	0.949	0.973	0.188655	3.83282	0.349145	0.0709028	0.0248721	0.474754	1.54891	0.513158	1.94867	1.10068	0.350792	0.803463	21.3569
331.783	3497.51	1443.74	97.162	0.442	2.046	0.489	0.717	0.412791	5.3342	147.227	327.799	61.379	46.919	0.84	1.413	0.708	0.975	0.187246	3.86683	0.443745	0.0937235	0.0425138	0.482895	1.90045	0.690616	1.44785	1.35983	0.453609	0.724913	16.9101
333.475	6981.31	2240.05	72.83	0.79	1.098	0.91	0.967	0.320863	3.98822	130.702	413.584	72.028	47.582	0.725	1.643	0.609	0.92	0.174156	4.162	0.391939	0.0592416	0.0321547	0.65333	0.917722	1.49636	0.669231	0.951396	0.542772	1.04357	13.8208
334.769	5907.1	2150.86	75.313	0.742	1.299	0.77	0.958	0.364115	4.11621	107.409	421.446	79.447	39.64	0.859	1.125	0.889	0.976	0.188511	3.82484	0.320845	0.0713456	0.0369373	0.526337	1.15768	0.866051	1.15455	1.01879	0.517723	0.929215	22.6984
335.366	8489	5177.05	83.544	0.604	1.517	0.659	0.904	0.609854	4.562	117.861	476.772	72.025	41.425	0.863	1.217	0.822	0.976	0.151068	3.81573	0.35144	0.0561635	0.0139124	0.495847	1.42881	0.802241	1.24734	1.07965	0.247712	0.836415	10.3833
335.466	5748.89	3829.02	74.832	0.753	1.31	0.763	0.97	0.666045	4.08567	132.793	476.774	82.758	45.657	0.801	1.396	0.716	0.968	0.173579	3.96205	0.395846	0.0829333	0.0216134	0.610127	1.06375	1.06565	0.938401	0.997938	0.260612	0.969743	10.4622
336.163	2337.66	906.771	69.265	0.881	1.094	0.914	0.979	0.387897	3.7778	115.273	413.226	96.829	41.348	0.847	1.122	0.892	0.969	0.234325	3.85115	0.342908	0.176769	0.106784	0.596954	0.961407	1.02559	0.97593	0.989785	0.60409	1.01942	18.5999
338.353	6228.14	3970.27	83.909	0.604	2.482	0.403	0.884	0.637473	4.56167	110.296	521.18	91.928	40.501	0.845	1.382	0.723	0.984	0.176384	3.85643	0.325979	0.0836815	0.0231541	0.482678	1.39901	0.556809	1.79404	1.11312	0.276693	0.8454	14.5051
341.638	7169.05	4889.03	75.291	0.757	1.735	0.576	0.973	0.681963	4.07343	116.268	438.716	87.93	41.164	0.862	1.26	0.794	0.977	0.200426	3.81757	0.340325	0.0611958	0.0179852	0.546732	1.13871	0.726225	1.37847	1.00411	0.293896	0.93719	12.3191
344.226	9824.03	3413.6	100.334	0.43	3.08	0.325	0.851	0.347474	5.40787	168.032	485.905	107.21	53.752	0.731	1.904	0.525	0.975	0.22064	4.14666	0.488144	0.0494608	0.0314067	0.535731	1.7	0.618182	1.61538	1.14571	0.634981	0.766783	9.00096
344.823	4348.03	2079.97	82.232	0.641	1.641	0.609	0.93	0.478371	4.42836	96.16	493.19	96.781	37.671	0.852	1.388	0.72	0.976	0.196235	3.84158	0.278868	0.113428	0.0465299	0.458106	1.32917	0.845826	1.18227	1.04946	0.410214	0.867495	16.1558
344.923	5070.84	2224.52	95.79	0.472	1.181	0.847	0.729	0.438688	5.15774	141.254	376.502	63.821	45.734	0.849	1.1	0.909	0.976	0.16951	3.84803	0.409523	0.0742484	0.0286898	0.47744	1.79873	0.931414	1.0732	1.33882	0.386403	0.74607	13.7666
346.117	7789.72	3734.1	83.098	0.63	1.97	0.508	0.934	0.479363	4.46662	113.979	299.736	52.463	42.349	0.799	1.535	0.651	0.969	0.175031	3.96671	0.329308	0.0384784	0.0140497	0.509627	1.26825	0.779188	1.2815	1.03747	0.365132	0.888079	16.5638
346.615	6934.02	2999.31	88.07	0.562	2.309	0.433	0.884	0.43255	4.73047	124.033	401.707	65.891	43.579	0.821	1.156	0.865	0.969	0.164028	3.91299	0.357841	0.0579328	0.0219687	0.494822	1.46085	0.50065	1.99769	1.09615	0.37921	0.827188	12.1456
347.013	5211.74	2421.02	87.026	0.576	2.715	0.368	0.971	0.464533	4.67171	114.775	371.477	59.616	42.655	0.793	1.749	0.572	0.975	0.160484	3.9815	0.330751	0.071277	0.0246243	0.490141	1.37674	0.644199	1.55435	1.00412	0.345473	0.852256	13.9504
348.307	2792.03	1773.47	70.824	0.873	1.431	0.699	0.976	0.635192	3.79489	120.847	332.143	51.126	43.318	0.809	1.563	0.64	0.97	0.153928	3.94049	0.346955	0.118961	0.0288281	0.611629	0.92669	1.09224	0.915594	0.993852	0.242332	1.03837	23.0007
348.805	6962.65	4164.14	80.065	0.684	1.603	0.624	0.929	0.598068	4.28698	135.879	351.619	57.68	44.057	0.88	1.233	0.811	0.982	0.164041	3.77954	0.389556	0.0505007	0.0138516	0.550265	1.28655	0.769183	1.29968	1.05705	0.274285	0.881632	17.5993
349.303	10770.1	6275.51	92.935	0.508	3.369	0.297	0.948	0.582681	4.97254	127.119	341.72	65.057	44.503	0.807	1.329	0.752	0.966	0.190381	3.94715	0.363922	0.0317287	0.0103668	0.478862	1.58858	0.394479	2.53199	1.01899	0.326733	0.793791	24.696
349.8	6356.16	3668.26	92.76	0.511	2.093	0.478	0.823	0.577119	4.95965	185.85	318.971	59.392	53.644	0.812	1.355	0.738	0.975	0.186199	3.93496	0.531304	0.050183	0.0161908	0.57831	1.58904	0.647396	1.54393	1.18469	0.322635	0.793394	13.2907
349.8	5526.29	3001.88	78.776	0.708	1.704	0.587	0.923	0.5432	4.21196	128.91	460.747	87.826	44.95	0.802	1.559	0.641	0.971	0.190617	3.95901	0.368525	0.0833737	0.029257	0.570605	1.13277	0.914906	1.09199	1.052	0.350914	0.939945	13.9491
350.199	4983.68	1603.39	89.224	0.553	2.011	0.497	0.85	0.321728	4.76787	157.082	481.556	110.6	47.181	0.887	1.161	0.862	0.984	0.229672	3.76447	0.448551	0.0966266	0.0689789	0.528793	1.60398	0.577325	1.73441	1.15765	0.713871	0.78955	16.5547
352.09	4327.3	2057.38	90.728	0.537	1.386	0.722	0.81	0.475442	4.8352	107.21	324.417	53.808	39.64	0.857	1.054	0.949	0.973	0.165861	3.82839	0.304496	0.0749699	0.0261536	0.43691	1.5959	0.760462	1.3144	1.20123	0.348855	0.791774	18.7748
352.787	8661.08	4533.95	82.855	0.646	1.923	0.52	0.916	0.523485	4.41126	95.364	671.292	98.67	37.779	0.84	1.318	0.759	0.973	0.146985	3.86864	0.270316	0.0775067	0.0217625	0.455965	1.30031	0.685387	1.45962	1.06223	0.280782	0.876992	6.23229
352.986	3958.82	2085.71	81.11	0.674	2.282	0.438	0.973	0.526852	4.31714	114.476	358.345	75.653	41.087	0.852	1.385	0.722	0.987	0.211118	3.84014	0.324307	0.0905182	0.036272	0.506559	1.26409	0.606924	1.6484	1.01439	0.400715	0.889511	16.7807
356.072	3690.78	1662.84	83.462	0.642	1.629	0.614	0.919	0.45054	4.42303	115.97	357.963	87.42	42.241	0.817	1.514	0.66	0.98	0.244215	3.92249	0.325693	0.0969885	0.0525726	0.506111	1.27259	0.929405	1.07492	1.06638	0.54205	0.886832	14.4778
356.271	6586.45	2762.32	83.022	0.65	1.782	0.561	0.948	0.419394	4.39848	121.942	356.537	80.727	42.011	0.868	1.15	0.87	0.976	0.22642	3.8044	0.342273	0.0541319	0.0292244	0.506023	1.33538	0.645342	1.5508	1.02954	0.539874	0.864935	12.8101
359.158	6970.89	3525.18	86.75	0.6	2.046	0.489	0.882	0.505699	4.57748	132.992	411.294	60.36	46.428	0.775	1.868	0.535	0.973	0.146756	4.02594	0.370288	0.0590016	0.0171225	0.535193	1.29167	0.913001	1.09407	1.10317	0.290205	0.879509	9.54403
361.945	5776.17	2614.99	74.245	0.825	1.088	0.919	0.974	0.45272	3.90253	163.751	410.926	90.493	51.012	0.791	1.329	0.753	0.953	0.220217	3.9864	0.45242	0.0711416	0.0346055	0.687077	0.958788	1.22151	0.819369	0.978439	0.486431	1.02149	7.98708
363.239	2984.51	995.646	83.895	0.649	1.131	0.884	0.909	0.333605	4.4019	145.136	400.229	82.071	46.658	0.838	1.352	0.74	0.975	0.20506	3.87292	0.399561	0.134102	0.0824299	0.556148	1.29122	1.1954	0.837104	1.07261	0.61468	0.87983	22.6944
363.338	3798.45	1211.3	80.268	0.709	1.355	0.738	0.974	0.318893	4.21102	119.354	386.839	97.439	42.426	0.833	1.541	0.649	0.983	0.251885	3.88341	0.328493	0.101841	0.0804419	0.528554	1.17489	1.13727	0.879404	1.00924	0.789875	0.922203	14.0876
363.836	7816.86	5014.46	95.33	0.503	2.169	0.461	0.854	0.641493	4.99778	116.666	481.762	76.398	40.902	0.876	1.172	0.853	0.981	0.15858	3.7868	0.320655	0.0616312	0.0152355	0.429057	1.74155	0.540341	1.85033	1.14871	0.247205	0.757697	13.7923
364.533	5049.82	2891.01	97.833	0.479	2.653	0.377	0.768	0.572497	5.12409	122.341	325.862	49.89	44.95	0.761	1.571	0.637	0.956	0.153102	4.06391	0.33561	0.0645294	0.0172569	0.459456	1.58873	0.59216	1.68966	1.24479	0.267428	0.793098	16.8212
364.732	8068.43	2932.22	77.699	0.759	1.385	0.722	0.966	0.363418	4.06845	120.449	316.336	48.493	43.165	0.812	1.535	0.651	0.969	0.153296	3.93306	0.33024	0.0392066	0.016538	0.555541	1.06983	1.1083	0.901662	1.00311	0.421816	0.966722	18.5263
364.832	4485.36	2122.34	100.18	0.457	2.701	0.37	0.812	0.473171	5.24487	113.68	373.353	63.154	44.166	0.732	1.992	0.502	0.965	0.169154	4.14234	0.311595	0.083238	0.0297567	0.440866	1.60175	0.737505	1.35676	1.18842	0.357489	0.78979	20.9251
365.13	5951.04	3336.11	82.85	0.668	1.33	0.752	0.928	0.560592	4.3358	154.792	465.421	116.941	51.751	0.726	1.421	0.704	0.909	0.251259	4.15953	0.423937	0.0782083	0.0350531	0.624635	1.08683	1.06842	0.93617	0.979526	0.448202	0.959347	10.9471
366.623	4895.67	2408.54	85.572	0.629	1.601	0.625	0.903	0.491972	4.46912	152.602	287.317	48.398	47.735	0.842	1.067	0.937	0.978	0.168448	3.86418	0.416237	0.0586879	0.0200944	0.557834	1.33863	0.666458	1.4992	1.08306	0.342393	0.864639	16.9354
368.017	3801.92	1757.29	84.355	0.65	1.293	0.773	0.916	0.462211	4.39721	109.897	387.179	91.366	41.272	0.811	1.402	0.713	0.962	0.235979	3.93697	0.298619	0.101838	0.0519926	0.489266	1.24769	1.0843	0.92238	1.05022	0.510543	0.895335	15.5161
368.216	4158.69	1861.6	88.835	0.586	1.528	0.654	0.936	0.447641	4.62949	121.843	347.783	72.029	42.719	0.839	1.158	0.864	0.985	0.207109	3.87009	0.330901	0.083628	0.038692	0.48088	1.43174	0.757853	1.3211	1.05235	0.462668	0.835965	22.4353
368.614	5552.09	1608.51	91.627	0.552	3.488	0.287	0.931	0.289713	4.77241	131.3	319.017	71.286	43.764	0.861	1.179	0.848	0.973	0.223455	3.81931	0.356199	0.0574589	0.044318	0.477632	1.55978	0.338016	2.9547	1.04511	0.771299	0.800289	24.903
370.605	5610.23	2791.8	84.035	0.659	1.804	0.554	0.942	0.497627	4.3652	138.168	383.086	73.109	46.441	0.805	1.454	0.688	0.971	0.190842	3.95092	0.372817	0.0682835	0.026187	0.552639	1.22155	0.805987	1.24188	1.03079	0.383505	0.905093	16.4606
371.402	4618.1	3304.92	75.882	0.811	1.196	0.836	0.975	0.715646	3.93746	158.177	299.745	50.73	48.997	0.828	1.313	0.762	0.971	0.169244	3.89581	0.425892	0.0649066	0.0153498	0.6457	1.02096	1.09783	0.911483	0.995897	0.236491	0.989421	22.8217
372.198	4753.53	2271.37	81.569	0.703	1.562	0.64	0.963	0.477828	4.22803	101.137	349.926	71.324	38.486	0.858	1.294	0.773	0.98	0.203826	3.82691	0.271729	0.0736139	0.0314013	0.471821	1.22048	0.828425	1.20781	1.01765	0.426567	0.905127	18.407
372.696	7480.15	4545.16	84.482	0.656	1.116	0.896	0.952	0.607629	4.3761	119.752	393.912	91.597	41.871	0.858	1.309	0.764	0.981	0.232532	3.82624	0.321313	0.052661	0.0201527	0.49562	1.30793	1.17294	0.852679	1.03046	0.382687	0.87435	13.843
375.881	5327.81	2782.24	95.974	0.513	2.86	0.35	0.813	0.522211	4.95026	145.833	390.646	59.381	49.38	0.752	1.936	0.516	0.977	0.152007	4.08906	0.387977	0.073322	0.0213429	0.514514	1.46589	0.676923	1.47429	1.20172	0.291084	0.826028	10.4375
376.976	6315.06	2598.04	103.074	0.446	2.233	0.448	0.817	0.411404	5.30875	95.762	412.108	84.379	37.824	0.841	1.355	0.738	0.975	0.20475	3.86519	0.254027	0.065258	0.0324779	0.36696	1.88565	0.606807	1.64732	1.19339	0.497685	0.728079	28.1136
377.175	2479.11	1000.7	95.943	0.515	1.745	0.573	0.786	0.403653	4.94017	146.629	360.088	54.306	48.073	0.797	1.553	0.644	0.972	0.150813	3.97001	0.388756	0.145249	0.054268	0.501058	1.54757	0.889971	1.12391	1.23664	0.373621	0.803618	17.9527
378.37	3287.94	1725.74	77.496	0.792	1.082	0.924	0.957	0.52487	3.98401	138.367	344.231	63.019	45.517	0.839	1.25	0.8	0.971	0.183072	3.86952	0.365692	0.104695	0.0365171	0.587346	1.05934	1.15527	0.865801	1.01463	0.348795	0.971262	18.187
379.365	2822.82	1166.18	87.037	0.629	1.79	0.559	0.919	0.413128	4.46864	130.802	344.944	69.434	43.917	0.852	1.271	0.787	0.979	0.201291	3.83995	0.344792	0.122198	0.0595394	0.504579	1.35453	0.710056	1.40787	1.06529	0.487236	0.859311	14.2618
379.863	3454.66	1641.82	82.282	0.705	1.499	0.667	0.969	0.475248	4.22174	137.471	262.425	36.522	47.104	0.779	1.74	0.575	0.967	0.139171	4.01747	0.361896	0.0759627	0.0222448	0.57247	1.10496	1.16077	0.862069	0.997936	0.292839	0.951614	22.5302
380.759	4298.86	1932.98	86.082	0.646	2.059	0.486	0.97	0.44965	4.41151	146.729	305.743	48.22	46.734	0.844	1.355	0.738	0.98	0.157714	3.85811	0.385359	0.0711218	0.0249459	0.542901	1.3065	0.658086	1.51852	1.01031	0.350748	0.874556	16.4755
380.958	4348.55	2370.06	83.824	0.681	1.773	0.564	0.966	0.545024	4.29467	169.624	263.256	42.83	50.043	0.851	1.221	0.819	0.982	0.162693	3.84237	0.445256	0.0605388	0.0180713	0.597001	1.24963	0.688663	1.45213	1.01656	0.298507	0.894684	32.9785
381.456	4017.58	1642.99	78.605	0.776	1.242	0.805	0.919	0.408951	4.02465	125.526	375.904	87.843	42.655	0.867	1.174	0.852	0.981	0.233685	3.80718	0.329071	0.0935648	0.0534653	0.54265	1.11727	0.94525	1.05839	1.06746	0.571425	0.945965	21.6612
381.953	3574.16	1401.19	86.19	0.646	1.93	0.518	0.94	0.392032	4.41014	126.024	367.103	60.683	43.656	0.831	1.513	0.661	0.984	0.165302	3.88882	0.329946	0.10271	0.0433083	0.506509	1.28638	0.783938	1.27606	1.04681	0.421655	0.88179	18.6607
383.347	3891.62	2218.89	82.295	0.711	1.623	0.616	0.962	0.570172	4.20317	158.674	433.636	95.708	48.889	0.834	1.386	0.721	0.975	0.22071	3.88113	0.413917	0.111428	0.0431332	0.59407	1.173	0.853974	1.17045	1.01351	0.387094	0.923381	16.2798
385.338	3812.36	2071.38	89.836	0.6	1.543	0.648	0.839	0.543333	4.57646	122.241	316.164	61.433	45.734	0.734	1.551	0.645	0.966	0.194307	4.13648	0.317231	0.0829314	0.029658	0.509083	1.22333	1.00518	0.99537	1.15137	0.357621	0.90386	15.0806
385.537	2821.41	1117.89	100.683	0.478	1.494	0.669	0.786	0.396219	5.12771	185.551	354.727	70.566	52.535	0.845	1.342	0.745	0.978	0.19893	3.85671	0.481279	0.125727	0.0631241	0.521786	1.76778	0.89826	1.1136	1.24427	0.502072	0.752132	12.0276
385.636	5502.21	2636.98	80.096	0.755	1.301	0.769	0.964	0.479258	4.0787	128.811	378.185	67.667	43.796	0.844	1.489	0.671	0.982	0.178926	3.85885	0.334022	0.0687333	0.0256608	0.546794	1.11788	1.1445	0.872562	1.01867	0.373339	0.946098	17.856
386.433	8775.53	2734.19	82.85	0.707	1.279	0.782	0.921	0.31157	4.21459	158.873	415.086	63.804	50.597	0.78	1.72	0.582	0.971	0.153713	4.01421	0.411127	0.0473004	0.0233356	0.610706	1.10325	1.3448	0.744246	1.05429	0.493349	0.952455	11.0049
387.329	5045.92	2477.83	80.702	0.747	1.264	0.791	0.978	0.491056	4.10057	180.873	410.728	69.775	52.458	0.826	1.534	0.652	0.983	0.169881	3.90054	0.466975	0.081398	0.0281597	0.650021	1.10576	1.21361	0.824273	1.00511	0.345951	0.951219	14.6757
387.926	5667.04	2489.16	107.855	0.419	2.761	0.362	0.856	0.439234	5.47603	95.165	314.029	46.928	37.779	0.838	1.435	0.697	0.977	0.149438	3.87268	0.245317	0.0554132	0.018853	0.350276	2	0.519739	1.92541	1.14136	0.340225	0.707206	31.3244
388.424	3667.52	1601.79	81.435	0.736	1.459	0.685	0.967	0.43675	4.13198	130.702	364.647	88.529	44.319	0.836	1.404	0.712	0.969	0.24278	3.87658	0.336493	0.0994262	0.0552689	0.544225	1.13587	0.962303	1.03942	1.00207	0.555879	0.93819	17.8406
391.012	4729.13	1921.19	81.971	0.731	1.872	0.534	0.981	0.406246	4.14539	134.087	409.143	69.352	46.658	0.774	1.803	0.555	0.976	0.169506	4.02933	0.342923	0.0865155	0.0360985	0.569201	1.05882	0.963141	1.03933	0.994903	0.417249	0.972003	20.7422
391.51	3589.99	1791.03	84.067	0.696	2.069	0.483	0.981	0.498895	4.24868	163.154	325.714	54.442	49.182	0.848	1.449	0.69	0.982	0.167147	3.85041	0.41673	0.0907283	0.030397	0.585033	1.21839	0.700338	1.42857	1.00102	0.335034	0.906261	14.494
391.51	4573.5	2795.62	87.605	0.641	1.905	0.525	0.933	0.611264	4.42749	138.666	276.463	45.402	45.504	0.842	1.12	0.893	0.969	0.164225	3.86424	0.354183	0.0604489	0.0162404	0.519422	1.31357	0.587927	1.70095	1.03859	0.268664	0.872785	18.924
392.704	4386.14	2083.24	102.055	0.474	1.747	0.572	0.804	0.47496	5.14993	124.73	372.912	85.04	42.872	0.853	1.197	0.836	0.983	0.228043	3.83874	0.317618	0.0850206	0.040821	0.420087	1.79958	0.685175	1.46154	1.22264	0.480131	0.745395	11.2043
394.695	7927.97	3223.21	79.937	0.776	1.326	0.754	0.949	0.406562	4.02362	210.736	422.122	90.081	55.907	0.847	1.145	0.874	0.979	0.2134	3.85121	0.533921	0.0532446	0.0279476	0.699388	1.09149	0.863499	1.15915	1.03161	0.524891	0.95715	12.9969
394.695	7029.74	3368.79	96.872	0.529	1.798	0.556	0.926	0.47922	4.87604	115.87	330.362	76.495	41.24	0.856	1.25	0.8	0.977	0.231549	3.83119	0.293568	0.0469949	0.0227069	0.425716	1.61815	0.695217	1.43885	1.05508	0.483179	0.785716	17.6665
394.795	6354.69	2616.08	81.715	0.743	1.153	0.867	0.949	0.411676	4.1126	135.879	387.152	65.201	45.441	0.827	1.497	0.668	0.975	0.168412	3.89827	0.344176	0.0609238	0.0249232	0.556091	1.11306	1.29835	0.770473	1.0274	0.409088	0.947885	20.4175
395.193	3998.79	1939.95	84.814	0.69	1.814	0.551	0.937	0.485133	4.26641	110.992	386.804	86.502	40.195	0.863	1.206	0.829	0.982	0.223633	3.81528	0.280855	0.0967302	0.0445899	0.473919	1.25072	0.664829	1.50454	1.04803	0.460972	0.894259	11.6914
395.79	5381.11	2688.24	86.28	0.668	1.769	0.565	0.925	0.49957	4.33688	115.372	314.758	48.944	41.164	0.856	1.349	0.742	0.98	0.155497	3.83237	0.291498	0.0584931	0.0182067	0.477098	1.28144	0.762578	1.31327	1.05946	0.311262	0.883669	13.1184
396.089	2898.95	1371.53	85.1	0.687	1.851	0.54	0.97	0.473114	4.27596	151.607	442.307	114.886	47.41	0.848	1.305	0.766	0.978	0.259743	3.85044	0.38276	0.152575	0.0837647	0.557109	1.23435	0.705024	1.41852	1.00825	0.549007	0.900486	11.0883
397.283	5892.57	2367.9	107.514	0.432	2.858	0.35	0.787	0.401845	5.39405	117.961	309.954	56.63	43.688	0.777	1.549	0.646	0.959	0.182705	4.02247	0.296919	0.0526009	0.0239157	0.406347	1.79861	0.541987	1.84571	1.21855	0.454664	0.745724	28.3313
398.279	4151.3	1401.53	98.724	0.514	2.033	0.492	0.822	0.337612	4.94685	124.531	375.867	74.993	43.35	0.833	1.305	0.767	0.975	0.19952	3.88464	0.312673	0.090542	0.053508	0.439103	1.62062	0.641909	1.55894	1.18613	0.590974	0.785274	22.1384
398.876	3746.63	1844.85	123.549	0.328	3.641	0.275	0.93	0.492401	6.18615	118.458	271.345	36.967	43.241	0.796	1.487	0.673	0.974	0.136236	3.97295	0.29698	0.0724237	0.020038	0.349991	2.42683	0.408404	2.44727	1.04731	0.276677	0.642234	24.9291
399.374	3045.24	1675.18	88.255	0.644	1.839	0.544	0.934	0.550097	4.41621	166.638	445.626	81.197	50.043	0.836	1.437	0.696	0.98	0.182209	3.87665	0.417248	0.146335	0.0484706	0.567027	1.29814	0.781403	1.27941	1.04925	0.33123	0.877823	16.2877
399.374	3796.26	1902.69	85.802	0.682	1.642	0.609	0.973	0.501201	4.29346	138.965	334.644	64.881	44.765	0.871	1.184	0.844	0.976	0.193881	3.7974	0.347957	0.0881509	0.0340996	0.521724	1.27713	0.721072	1.38588	1.00308	0.386832	0.88446	24.2939
400.767	6422.63	2775.49	90.448	0.616	1.369	0.73	0.898	0.432142	4.51807	137.372	499.953	107.701	46.18	0.809	1.279	0.782	0.969	0.215422	3.94008	0.342773	0.0778424	0.0388044	0.51057	1.31331	0.934259	1.07123	1.07906	0.498499	0.872071	7.7338
401.066	5563.57	3442.95	89.548	0.629	2.15	0.465	0.921	0.618838	4.47145	96.558	394.044	62.59	37.04	0.884	1.141	0.876	0.976	0.15884	3.76944	0.240753	0.0708258	0.0181792	0.413633	1.40541	0.530698	1.88387	1.05972	0.256675	0.843003	25.4059
402.061	2233.93	916.988	88.154	0.65	1.264	0.791	0.901	0.410483	4.39639	120.449	371.521	101.182	44.395	0.768	1.439	0.695	0.953	0.272345	4.04513	0.299579	0.166309	0.110342	0.503607	1.18154	1.13845	0.878635	1.05771	0.663476	0.920103	14.0357
402.161	1998.29	914.064	91.716	0.601	1.81	0.553	0.893	0.457423	4.57346	104.323	301.972	52.402	41.718	0.753	1.717	0.582	0.957	0.173533	4.08445	0.259406	0.151115	0.0573286	0.454861	1.25291	0.948619	1.05244	1.07167	0.37937	0.893076	19.9372
402.161	3736.4	1885.56	84.756	0.704	1.353	0.739	0.923	0.504645	4.2264	127.716	301.729	48.874	44.657	0.805	1.569	0.638	0.971	0.16198	3.95154	0.317574	0.080754	0.0259202	0.526889	1.14347	1.15965	0.863329	1.052	0.320977	0.934967	23.2552
403.355	6725.09	4006.42	83.684	0.724	1.327	0.754	0.966	0.595742	4.16676	126.223	613.397	133.376	43.395	0.842	1.263	0.792	0.975	0.217438	3.86252	0.312933	0.0912103	0.0332906	0.518558	1.16298	0.951771	1.0504	1.00932	0.364987	0.926983	14.4505
405.346	3075.26	1641.54	85.189	0.702	1.283	0.779	0.944	0.533788	4.23127	112.087	353.908	70.709	40.348	0.865	1.046	0.956	0.976	0.199795	3.81105	0.276522	0.115082	0.0430749	0.473629	1.23219	0.815277	1.22721	1.0339	0.374297	0.900687	15.4879
405.844	5657.24	2844.41	94.591	0.57	1.691	0.591	0.876	0.502791	4.69537	143.245	517.057	100.874	46.365	0.837	1.503	0.666	0.984	0.195093	3.87392	0.352956	0.0913974	0.0354639	0.490163	1.46842	0.888823	1.1269	1.12329	0.388019	0.82505	9.99619
407.138	4855.94	3463.76	87.822	0.663	1.797	0.556	0.961	0.713305	4.35244	159.371	393.939	58.096	48.443	0.853	1.197	0.836	0.976	0.147475	3.83731	0.391442	0.0811253	0.0167725	0.551604	1.28658	0.66611	1.5036	1.01561	0.206748	0.881645	13.8614
407.138	9225.1	3708.54	90.612	0.623	2.306	0.434	0.955	0.402005	4.49071	116.169	373.661	64.122	42.056	0.825	1.34	0.746	0.969	0.171605	3.90196	0.285331	0.0405048	0.0172904	0.464133	1.32424	0.581093	1.71889	1.01466	0.426872	0.868896	15.8295
407.636	6584.91	2454.48	87.995	0.662	2.155	0.464	0.953	0.372743	4.35835	138.467	474.153	92.41	44.873	0.864	1.181	0.846	0.977	0.194895	3.8134	0.339683	0.072006	0.0376495	0.509949	1.30514	0.548028	1.82328	1.02518	0.522866	0.874964	12.6944
408.233	8408.11	4082.58	93.329	0.589	1.625	0.615	0.919	0.485553	4.61916	146.928	440.293	96.834	46.473	0.855	1.256	0.796	0.977	0.219931	3.83397	0.359912	0.0523653	0.0237188	0.497948	1.45161	0.772923	1.29431	1.06311	0.452949	0.830015	10.0895
409.029	5227.1	1886.41	94.911	0.571	2.447	0.409	0.833	0.360889	4.69288	154.693	345.465	62.383	47.028	0.879	1.188	0.842	0.981	0.180577	3.78113	0.378196	0.0660911	0.0330698	0.495496	1.5394	0.485492	2.05868	1.17767	0.500367	0.805715	18.4565
409.627	2552.72	1206.21	85.195	0.709	1.308	0.765	0.945	0.47252	4.2094	137.272	345.653	79.474	45.256	0.842	1.119	0.894	0.977	0.229924	3.86265	0.335115	0.135406	0.0658874	0.531205	1.18759	0.855505	1.16863	1.03386	0.486591	0.917625	14.4323
410.025	6423.45	3511.76	92.212	0.606	1.251	0.799	0.888	0.54671	4.55389	111.689	441.549	121.952	39.902	0.882	1.193	0.838	0.982	0.276191	3.77563	0.272396	0.0687402	0.0347267	0.43272	1.45545	0.953637	1.04881	1.10586	0.505188	0.829101	12.2893
410.025	3849.16	2134.99	83.755	0.735	1.514	0.661	0.964	0.554664	4.13624	128.512	416.516	84.718	43.133	0.868	1.21	0.826	0.978	0.203397	3.80485	0.313425	0.108209	0.0396807	0.51499	1.18095	0.799207	1.24962	1.01452	0.366703	0.919882	16.8345
414.007	3337.65	1995.05	80.759	0.798	1.391	0.719	0.977	0.597743	3.96905	137.471	357.812	67.802	44.21	0.884	1.029	0.972	0.983	0.189491	3.77064	0.33205	0.107205	0.0339851	0.547431	1.10777	0.739756	1.35188	1.00614	0.31701	0.950009	20.2841
415.002	3966.83	2081.87	86.554	0.696	1.456	0.687	0.944	0.52482	4.24876	107.011	337.913	49.5	39.564	0.859	1.245	0.803	0.976	0.146487	3.8246	0.257857	0.0851846	0.0237767	0.457102	1.2342	0.855082	1.16885	1.0339	0.27912	0.900169	19.9197
417.192	4063.01	2072.5	90.971	0.633	1.694	0.59	0.931	0.510091	4.45384	138.765	288.057	54.059	45.734	0.834	1.352	0.74	0.976	0.187668	3.88239	0.332617	0.0708975	0.0260839	0.502732	1.31754	0.798111	1.25424	1.04834	0.36791	0.871694	23.6955
418.884	4107.27	2116.64	79.697	0.829	1.289	0.776	0.954	0.51534	3.89399	123.933	334.786	53.436	43.165	0.836	1.151	0.869	0.977	0.159612	3.87738	0.295865	0.0815106	0.0252457	0.541614	1.00844	0.89294	1.11985	1.02411	0.309723	0.995734	24.0845
420.676	4399.06	2479.66	87.581	0.689	1.348	0.742	0.872	0.56368	4.27008	162.756	458.687	102.962	48.781	0.86	1.223	0.818	0.98	0.224471	3.82369	0.386892	0.104269	0.0415226	0.556982	1.24819	0.90727	1.10243	1.12385	0.398224	0.89546	13.3185
420.875	3771.12	1892.23	100.888	0.52	2.506	0.399	0.841	0.501769	4.91771	148.521	297.819	40.636	48.29	0.8	1.544	0.648	0.974	0.136445	3.96245	0.352886	0.0789737	0.0214752	0.47865	1.53846	0.616121	1.62406	1.15815	0.271928	0.80575	25.9233
422.269	6572.51	3138.66	90.179	0.653	1.995	0.501	0.957	0.477544	4.38845	120.748	519.929	106.342	43.241	0.811	1.586	0.631	0.974	0.204532	3.9351	0.28595	0.0791067	0.0338813	0.479502	1.24196	0.794987	1.25948	1.01776	0.428299	0.896695	10.7688
423.065	4429.6	2013.56	94.591	0.594	2.63	0.38	0.968	0.45457	4.59882	142.449	358.465	77.893	47.627	0.789	1.711	0.585	0.976	0.217296	3.99047	0.336707	0.080925	0.0386842	0.503505	1.32828	0.65057	1.53947	1.00826	0.478026	0.867715	11.1857
424.061	7600.21	3719.99	88.566	0.679	1.308	0.764	0.93	0.489459	4.30084	120.549	369.204	68.965	42.872	0.824	1.43	0.699	0.974	0.186794	3.90474	0.284273	0.0485781	0.018539	0.484068	1.21355	1.09327	0.914921	1.04731	0.381633	0.907902	18.3188
425.156	8657.36	3870.85	98.034	0.556	2.767	0.361	0.921	0.447117	4.75447	124.63	494.383	104.556	43.471	0.829	1.515	0.66	0.977	0.211488	3.89393	0.293139	0.0571055	0.0270111	0.443428	1.49101	0.547524	1.82825	1.0608	0.473003	0.819004	13.1566
428.142	3732.85	1751.65	84.878	0.747	1.306	0.766	0.974	0.469252	4.10205	167.534	405.962	70.949	50.336	0.831	1.483	0.674	0.973	0.174768	3.8889	0.391305	0.108754	0.0405041	0.593039	1.11245	1.13553	0.879896	0.998973	0.372439	0.948039	6.64846
428.142	8390.25	3195.45	86.343	0.722	1.49	0.671	0.939	0.380852	4.17285	167.335	420.592	87.382	53.351	0.739	1.949	0.513	0.977	0.20776	4.12429	0.39084	0.0501287	0.0273458	0.617896	1.02355	1.30805	0.764531	1.04047	0.545512	0.988362	14.359
428.938	9181.89	4014.8	85.393	0.739	1.27	0.787	0.962	0.437252	4.12311	104.223	395.858	78.433	39.194	0.853	1.237	0.808	0.975	0.198134	3.83917	0.242979	0.0431129	0.019536	0.458984	1.15426	0.974016	1.02668	1.01351	0.453135	0.931135	19.604
429.834	4259.19	2609.14	98.372	0.558	1.269	0.788	0.831	0.61259	4.74484	171.018	404.158	63.982	49.858	0.865	1.218	0.821	0.979	0.158309	3.81254	0.39787	0.0948907	0.0245223	0.506831	1.55018	0.959811	1.04188	1.1781	0.258426	0.803513	8.1572
431.128	4384.44	2227	92.571	0.632	1.901	0.526	0.935	0.507933	4.45833	162.557	452.978	102.072	49.412	0.837	1.171	0.854	0.967	0.225335	3.87552	0.37705	0.103315	0.0458338	0.533774	1.32437	0.615992	1.62357	1.03422	0.443632	0.869276	9.48141
431.228	9755.7	2782.08	111.766	0.434	2.785	0.359	0.865	0.285175	5.38216	185.95	483.909	101.464	55.645	0.755	1.716	0.583	0.966	0.209676	4.08064	0.43121	0.0496027	0.0364705	0.497871	1.73963	0.616158	1.62396	1.11676	0.735253	0.758179	9.43565
431.626	2007.43	709.206	85.622	0.74	1.128	0.887	0.96	0.35329	4.12127	122.639	398.806	85.95	42.948	0.835	1.429	0.7	0.981	0.215518	3.87819	0.284133	0.198664	0.121192	0.5016	1.12838	1.26684	0.789177	1.02188	0.610033	0.941016	16.4347
433.916	6280.64	2766.11	94.559	0.61	1.794	0.557	0.848	0.440418	4.53942	140.458	456.162	95.401	45.657	0.847	1.196	0.836	0.974	0.209138	3.85242	0.323699	0.0726298	0.0344892	0.482841	1.38852	0.666667	1.5009	1.14858	0.474863	0.848661	9.24882
434.413	4282.48	2463.87	90.525	0.666	1.61	0.621	0.963	0.575337	4.34327	127.616	388.465	66.874	47.996	0.696	1.332	0.751	0.922	0.172149	4.24866	0.293767	0.0907102	0.0271419	0.530196	1.04505	0.827329	1.20934	0.957425	0.299215	0.978217	17.5902
437.201	4581.63	1463.34	105.677	0.492	2.446	0.409	0.77	0.319393	5.05405	93.074	336.525	61.759	37.04	0.853	1.094	0.914	0.974	0.18352	3.83934	0.212886	0.0734509	0.0422042	0.350502	1.73374	0.447261	2.23472	1.26494	0.57459	0.759656	23.3754
437.3	3651.03	1898.78	78.878	0.883	1.306	0.766	0.985	0.520068	3.77195	129.806	358.145	89.737	43.273	0.871	1.151	0.869	0.984	0.250561	3.79813	0.296835	0.0980943	0.0472603	0.548607	0.98641	0.881317	1.13446	0.998985	0.481785	1.00694	14.7033
437.499	5383.22	3228.55	90.684	0.669	1.804	0.554	0.943	0.599743	4.33553	144.937	582.75	125.705	45.211	0.891	1.099	0.91	0.985	0.21571	3.75539	0.331285	0.108253	0.0389354	0.498555	1.33184	0.609202	1.6426	1.04454	0.359671	0.866188	7.08619
437.897	7484.02	4605.45	86.311	0.739	1.24	0.806	0.952	0.615371	4.12458	167.534	340.251	45.044	50.903	0.812	1.548	0.646	0.978	0.132385	3.93271	0.382588	0.0454636	0.00978058	0.589763	1.09878	1.24839	0.801489	1.02731	0.21513	0.95348	19.5925
437.897	4504.41	2593.21	84.08	0.778	1.316	0.76	0.973	0.575704	4.01797	124.331	316.801	49.719	43.318	0.833	1.286	0.778	0.974	0.156941	3.88489	0.283927	0.0703312	0.0191728	0.5152	1.07069	0.977204	1.02368	1.00103	0.272607	0.966879	22.1093
439.391	6814.91	4163.77	88.555	0.704	1.947	0.514	0.971	0.61098	4.22462	128.015	606.623	141.132	44.026	0.83	1.58	0.633	0.984	0.232652	3.89116	0.291346	0.089014	0.0338952	0.49716	1.17898	0.811505	1.23152	1.01339	0.380785	0.921067	9.57968
439.49	3097.5	2429.01	92.698	0.643	2.017	0.496	0.954	0.784184	4.42177	127.517	347.114	62.823	44.472	0.81	1.591	0.629	0.976	0.180987	3.93824	0.290148	0.112063	0.0258636	0.479751	1.25972	0.788795	1.26815	1.02306	0.230796	0.890649	13.8136
440.187	5432.12	3032.46	102.609	0.525	1.412	0.708	0.808	0.558247	4.89065	135.58	436.422	89.776	44.657	0.854	1.244	0.804	0.977	0.205709	3.83523	0.308005	0.0803411	0.029605	0.435215	1.62667	0.88102	1.13559	1.20916	0.368491	0.784196	25.224
440.585	5179.46	3029.56	87.204	0.728	1.427	0.701	0.97	0.584919	4.15453	155.489	439.948	83.54	48.181	0.842	1.237	0.808	0.975	0.189886	3.8639	0.352915	0.0849409	0.0275749	0.552509	1.15659	0.866854	1.15264	1.00515	0.324637	0.930046	12.5528
440.784	5710.22	2507.44	99.805	0.556	2.242	0.446	0.938	0.439114	4.75378	130.702	381.267	87.068	44.134	0.843	1.384	0.723	0.975	0.228365	3.8604	0.296522	0.0667693	0.0347239	0.442202	1.51619	0.617306	1.62108	1.03945	0.520058	0.812069	11.8622
441.879	2691.2	948.443	80.499	0.857	1.145	0.873	0.988	0.352424	3.82947	175.497	360.753	84.059	50.074	0.88	1.184	0.845	0.982	0.23301	3.77987	0.397161	0.134049	0.0886284	0.622045	1.02684	1.03406	0.967927	0.993927	0.661163	0.987049	16.1373
442.576	3210.11	1682.8	86.227	0.748	1.586	0.631	0.96	0.524218	4.09873	113.979	285.299	50.924	41.195	0.844	1.235	0.809	0.97	0.178493	3.85862	0.257535	0.0888751	0.0302615	0.477751	1.12834	0.778689	1.28209	1.01042	0.340495	0.941419	19.3985
443.472	4461.84	2697.14	90.266	0.684	1.795	0.557	0.918	0.604491	4.28638	106.513	295.619	52.571	39.902	0.841	1.143	0.875	0.967	0.177834	3.86628	0.24018	0.066255	0.0194914	0.442049	1.22953	0.636769	1.57092	1.05338	0.294187	0.901991	12.5809
444.567	3306.65	1933.52	87.306	0.733	1.302	0.768	0.938	0.584736	4.14072	134.684	396.328	81.292	44.242	0.865	1.233	0.811	0.978	0.205113	3.81221	0.302955	0.119858	0.0420436	0.506746	1.18008	0.947005	1.05599	1.04264	0.350779	0.920664	23.2901
446.16	4285.13	2019.79	96.777	0.599	2.138	0.468	0.956	0.471348	4.5817	110.594	405.458	48.878	40.979	0.828	1.182	0.846	0.968	0.12055	3.89669	0.24788	0.0946198	0.0241996	0.423437	1.3823	0.552853	1.80769	1.01255	0.255756	0.850489	14.7192
446.956	4136.85	1496.8	116.981	0.41	2.099	0.477	0.694	0.36182	5.53328	167.235	338.789	76.048	49.259	0.866	1.182	0.846	0.978	0.22447	3.8091	0.374164	0.0818953	0.0508072	0.421085	2.1122	0.563125	1.77358	1.40922	0.620392	0.688397	14.1432
447.952	5071.48	2343.91	98.575	0.579	1.795	0.557	0.865	0.462175	4.65748	125.526	371.179	74.3	45.179	0.773	1.72	0.581	0.974	0.200173	4.03246	0.280222	0.0731895	0.0316992	0.458321	1.33506	0.958217	1.04309	1.12601	0.433111	0.865802	15.3077
448.648	6242.7	3344.4	95.885	0.613	2.113	0.473	0.935	0.535731	4.52687	106.612	353.286	65.919	41.871	0.764	1.521	0.657	0.958	0.186588	4.05518	0.23763	0.0565919	0.0197102	0.436679	1.24633	0.71983	1.38901	1.0246	0.348287	0.895803	19.2832
449.345	7146.8	3134.82	94.345	0.634	1.558	0.642	0.867	0.438633	4.45071	154.991	526.218	122.195	48.226	0.837	1.516	0.659	0.984	0.232214	3.87372	0.344927	0.0736299	0.0389799	0.511166	1.32019	0.973042	1.02648	1.13495	0.529404	0.87036	8.81304
449.743	3261.61	1230.69	89.281	0.709	1.549	0.645	0.946	0.377327	4.20995	131.797	300.622	45.113	44.503	0.836	1.341	0.746	0.975	0.150066	3.87647	0.29305	0.0921698	0.0366566	0.49846	1.17913	0.86572	1.15659	1.03066	0.397707	0.920788	27.4063
450.938	4151.84	2677.48	87.93	0.733	1.266	0.79	0.954	0.644889	4.14075	141.354	332.554	57.601	46.734	0.813	1.533	0.652	0.967	0.173208	3.93078	0.313467	0.0800979	0.0215132	0.531491	1.10914	1.2109	0.825316	1.01363	0.268586	0.949293	21.8281
452.331	6368.95	3540.08	92.513	0.664	1.992	0.502	0.968	0.555834	4.34985	141.254	567.861	130.063	44.841	0.883	1.209	0.827	0.983	0.22904	3.7729	0.31228	0.0891608	0.0367401	0.484699	1.32982	0.606928	1.64741	1.0155	0.412066	0.867362	8.84393
453.526	4500.68	2117.73	88.299	0.731	1.53	0.653	0.96	0.470535	4.14624	141.851	325.742	61.148	46.135	0.837	1.467	0.681	0.981	0.187719	3.8736	0.312774	0.0723762	0.0288744	0.522486	1.14501	0.958824	1.04288	1.02188	0.398948	0.934243	20.3386
455.616	3144.53	1601.82	92.136	0.674	1.684	0.594	0.928	0.5094	4.31648	129.209	414.873	94.281	42.872	0.883	1.142	0.875	0.986	0.227253	3.77162	0.283592	0.131935	0.0588585	0.465312	1.31009	0.678147	1.47306	1.0625	0.446118	0.873771	20.7184
457.707	4541.23	1888.72	106.86	0.504	2.293	0.436	0.875	0.415904	4.99484	173.905	280.567	48.726	51.043	0.839	1.257	0.795	0.973	0.17367	3.87062	0.379948	0.0617821	0.0257985	0.477662	1.66468	0.54819	1.82339	1.112	0.417572	0.774923	17.5578
459.499	7507.38	3563.82	98.076	0.6	2.444	0.409	0.965	0.474709	4.57531	179.081	468.8	76.607	53.383	0.79	1.547	0.647	0.971	0.163411	3.98913	0.389731	0.0624452	0.0214958	0.544302	1.31667	0.632979	1.58191	1.00622	0.344234	0.871882	16.6406
460.096	2595.64	811.313	95.916	0.628	1.09	0.917	0.872	0.312567	4.47164	170.022	456.895	88.281	51.336	0.811	1.645	0.608	0.979	0.193219	3.93704	0.369536	0.176024	0.108813	0.535218	1.2914	1.50917	0.663032	1.12271	0.618169	0.880446	10.6421
460.494	2644.53	936.424	91.111	0.697	1.403	0.713	0.947	0.354098	4.24579	110.097	444.132	96.38	40.533	0.842	1.499	0.667	0.982	0.217008	3.86297	0.239085	0.167944	0.102923	0.444875	1.20803	1.06842	0.935484	1.03696	0.612845	0.909834	15.7161
460.494	3394.58	1186.16	95.7	0.632	1.9	0.526	0.904	0.349426	4.45964	133.39	319.133	57.206	44.134	0.861	1.293	0.774	0.983	0.179254	3.8213	0.289667	0.0940125	0.0482281	0.46117	1.36234	0.680526	1.47148	1.08739	0.512996	0.856864	17.0564
462.087	9353.35	3771.48	97.827	0.607	1.754	0.57	0.9	0.403222	4.5509	251.55	373.334	82.928	61.924	0.824	1.548	0.646	0.978	0.222128	3.90433	0.544378	0.0399144	0.0219882	0.632995	1.3575	0.882554	1.13333	1.08667	0.550883	0.857926	14.1298
463.182	6688.56	3380.93	112.445	0.46	3.617	0.277	0.829	0.50548	5.22474	133.788	390.355	84.321	44.918	0.833	1.416	0.706	0.974	0.216011	3.8834	0.288845	0.0583616	0.0249402	0.399466	1.81087	0.391485	2.54874	1.17491	0.427339	0.743272	16.9724
466.566	7205.05	2844.71	90.359	0.718	1.749	0.572	0.97	0.394822	4.18326	143.743	372.434	73.388	46.257	0.844	1.266	0.79	0.976	0.19705	3.85819	0.308087	0.0516907	0.025798	0.511925	1.17549	0.723842	1.38112	1.00619	0.499085	0.922294	13.2519
468.856	3026.84	1232.76	82.519	0.865	1.399	0.715	0.981	0.407276	3.81096	182.067	365.029	72.63	50.935	0.882	1.025	0.976	0.983	0.19897	3.77486	0.388322	0.120597	0.0589166	0.617252	1.01965	0.732666	1.36503	1.00204	0.48854	0.990527	15.3507
470.349	4112.35	1838.39	98.192	0.613	2.101	0.476	0.883	0.447041	4.52758	180.574	486.423	84.001	51.458	0.857	1.264	0.791	0.979	0.172691	3.82935	0.383915	0.118283	0.0456926	0.524055	1.39804	0.601618	1.66176	1.10872	0.386298	0.845784	9.61818
473.136	3154.85	1737.85	86.651	0.792	1.596	0.627	0.96	0.55085	3.98364	174.9	403.623	94.142	50.719	0.854	1.141	0.877	0.972	0.233242	3.83509	0.369661	0.127937	0.0541715	0.585325	1.07828	0.714912	1.39872	1.0125	0.423423	0.962709	13.5023
473.634	2411.4	837.936	92.347	0.698	1.453	0.688	0.958	0.34749	4.24328	243.586	300.787	54.498	59.183	0.874	1.072	0.933	0.982	0.181185	3.79202	0.514292	0.124736	0.0650384	0.640876	1.25215	0.737784	1.3561	1.02505	0.52141	0.893654	12.9189
473.734	4930.23	2142.97	87.229	0.782	1.88	0.532	0.959	0.434658	4.00769	193.117	433.518	67.835	54.243	0.825	1.394	0.717	0.979	0.156476	3.90331	0.407649	0.0879305	0.0316547	0.621846	1.05499	0.741489	1.34774	1.02086	0.359997	0.973957	15.4829
476.819	3612.17	2246.42	94.8	0.667	1.701	0.588	0.89	0.621904	4.34142	139.86	487.701	88.05	45.472	0.85	1.396	0.716	0.981	0.180541	3.84501	0.293319	0.135016	0.0391956	0.479662	1.27436	0.820694	1.21769	1.10225	0.290304	0.885657	14.5841
478.014	4811.35	3262.84	112.196	0.477	1.925	0.52	0.903	0.678154	5.13165	176.592	458.364	93.36	50.903	0.856	1.226	0.816	0.98	0.203681	3.83052	0.369429	0.0952671	0.0286131	0.453697	1.79455	0.636883	1.56923	1.08527	0.300346	0.74645	13.9436
478.313	3844.43	1140.58	108.486	0.511	1.565	0.639	0.85	0.296683	4.96041	105.916	422.56	77.57	40.01	0.831	1.358	0.736	0.977	0.183572	3.88766	0.221437	0.109915	0.0680094	0.368803	1.62622	0.867732	1.1518	1.14941	0.618746	0.783737	14.5815
479.607	3234.43	1758.8	100.933	0.592	2.156	0.464	0.965	0.543773	4.60883	172.312	338.031	69.596	52.089	0.798	1.677	0.596	0.979	0.205886	3.96815	0.359277	0.10451	0.0395702	0.516075	1.34797	0.777829	1.28448	1.01451	0.378626	0.860989	13.7017
479.706	2121.94	861.955	96.809	0.643	1.642	0.609	0.883	0.40621	4.42006	158.575	376.467	82.592	47.996	0.865	1.177	0.85	0.98	0.219387	3.81143	0.330567	0.177416	0.0958194	0.49578	1.34526	0.716809	1.39573	1.10985	0.540083	0.862302	20.3498
481.1	5787.76	2651.72	89.601	0.753	1.102	0.907	0.96	0.45816	4.08503	139.761	433.873	82.668	44.841	0.873	1.058	0.945	0.984	0.190535	3.793	0.290503	0.0749639	0.0311752	0.500452	1.15936	0.960073	1.0419	1.025	0.41587	0.928511	8.81659
481.1	1861.68	716.037	92.067	0.713	1.66	0.602	0.966	0.384619	4.19746	135.978	366.504	79.129	45.657	0.82	1.469	0.681	0.977	0.215902	3.91537	0.28264	0.196867	0.11051	0.495911	1.15007	0.88494	1.13123	1.01139	0.561341	0.932796	18.7643
481.299	7812.06	4238.4	123.356	0.397	3.773	0.265	0.787	0.542546	5.6228	147.227	327.799	61.379	46.919	0.84	1.413	0.708	0.975	0.187246	3.86683	0.305895	0.0419606	0.0144816	0.380354	2.11587	0.374503	2.6717	1.23888	0.345125	0.687705	16.9101
482.095	4076.61	2250.44	98.9	0.619	1.914	0.523	0.885	0.552037	4.50433	145.734	358.188	73.817	46.32	0.854	1.375	0.727	0.979	0.206085	3.83697	0.302293	0.0878641	0.0328011	0.468352	1.37964	0.718391	1.39006	1.10621	0.373317	0.85184	12.2814
484.285	7366.53	3335.89	111.718	0.488	1.839	0.544	0.838	0.452844	5.0766	109.897	308.284	48.694	40.794	0.83	1.306	0.766	0.973	0.157952	3.89138	0.226926	0.0418493	0.014597	0.365152	1.70082	0.710169	1.40809	1.1611	0.348799	0.766533	27.8234
485.082	5099.22	2318.49	94.718	0.679	1.388	0.72	0.951	0.454675	4.30056	155.091	561.617	125.96	47.442	0.866	1.218	0.821	0.98	0.224281	3.80952	0.319721	0.110138	0.0543286	0.500876	1.27541	0.877522	1.14028	1.03049	0.493278	0.885819	10.0915
486.874	4108.49	2668.97	117.92	0.44	2.932	0.341	0.859	0.649623	5.34416	219.795	405.899	62.271	57.398	0.838	1.364	0.733	0.977	0.153415	3.87158	0.451441	0.0987951	0.0233315	0.486754	1.90455	0.465211	2.14956	1.13737	0.23616	0.72445	13.6338
487.073	10270.1	4648.33	97.472	0.644	2.128	0.47	0.958	0.452607	4.41655	92.577	438.748	96.905	36.332	0.881	1.206	0.829	0.977	0.220867	3.77605	0.190068	0.0427209	0.0208473	0.372743	1.36801	0.566729	1.76383	1.01983	0.487988	0.854978	13.7062
488.068	3278.31	1000.1	91.124	0.739	1.498	0.667	0.964	0.305064	4.1247	131.499	393.931	83.153	45.179	0.81	1.229	0.814	0.956	0.211085	3.93981	0.269428	0.120163	0.083145	0.495797	1.09608	0.820427	1.22039	0.991701	0.691937	0.955175	16.7743
488.168	4751.5	2330.27	92.819	0.712	1.322	0.756	0.925	0.490428	4.201	142.648	301.065	46.341	45.657	0.86	1.214	0.824	0.978	0.153924	3.82274	0.292211	0.0633621	0.0198866	0.491893	1.20787	0.918306	1.08995	1.0573	0.313856	0.90996	21.95
488.964	5388.54	3257.79	91.828	0.729	1.3	0.769	0.93	0.604578	4.15276	159.57	464.853	91.659	49.335	0.824	1.376	0.727	0.975	0.197178	3.90553	0.326343	0.0862669	0.0281353	0.537254	1.13032	1.05846	0.945384	1.04839	0.326142	0.940465	11.6635
490.457	5074.21	2442.97	94.514	0.69	1.467	0.682	0.933	0.481447	4.26772	135.68	391.342	89.73	44.657	0.855	1.216	0.822	0.977	0.229288	3.83382	0.27664	0.0771237	0.0367299	0.472491	1.23913	0.828903	1.20528	1.04716	0.476247	0.89833	16.7304
491.851	2940.32	1830.31	94.451	0.693	1.957	0.511	0.978	0.622486	4.25882	159.073	460.202	88.835	49.335	0.821	1.561	0.641	0.978	0.193035	3.91162	0.323417	0.156514	0.0485356	0.522334	1.1847	0.797649	1.2544	1	0.310103	0.918475	11.4869
493.045	3915.24	1789.96	93.036	0.716	1.491	0.671	0.944	0.457178	4.18994	131.996	381.61	78.691	44.395	0.842	1.331	0.751	0.979	0.206208	3.86415	0.267716	0.0974679	0.0439624	0.477181	1.17598	0.892689	1.11923	1.03708	0.451045	0.922244	18.6246
494.937	9644.86	2775.16	105.955	0.554	1.26	0.793	0.783	0.287734	4.76263	162.358	480.391	104.508	48.889	0.854	1.195	0.837	0.982	0.217548	3.83685	0.328038	0.049808	0.0376584	0.461413	1.54152	0.948413	1.05549	1.25415	0.756072	0.805615	8.58522
496.728	4097.16	2431.81	94.113	0.705	1.122	0.891	0.948	0.593536	4.2227	183.162	426.527	90.972	51.381	0.872	1.026	0.975	0.981	0.213285	3.79651	0.368737	0.104103	0.0374092	0.54595	1.23688	0.914439	1.09428	1.03481	0.359347	0.899072	15.3471
498.421	5546.04	2878.71	97.305	0.662	1.805	0.554	0.926	0.519056	4.3585	139.363	491.834	81.62	45.549	0.844	1.267	0.789	0.975	0.16595	3.85838	0.279609	0.088682	0.028353	0.468105	1.27492	0.701939	1.42419	1.05292	0.319715	0.885254	19.2652
498.52	10375.7	4043.29	89.304	0.786	1.244	0.804	0.936	0.389686	3.99972	166.738	511.781	92.484	49.488	0.856	1.312	0.762	0.978	0.18071	3.8325	0.334466	0.0493247	0.0228735	0.554152	1.08906	1.05466	0.947761	1.04487	0.463732	0.958193	25.4818
499.317	3519.6	2064.21	96.178	0.678	1.207	0.829	0.921	0.58649	4.30415	137.969	503.177	111.632	44.472	0.877	1.169	0.855	0.984	0.221854	3.78613	0.276315	0.142964	0.0540798	0.462393	1.29351	0.968517	1.03136	1.0684	0.378275	0.879647	8.34856
499.715	8577.36	4605.35	108.901	0.53	2.663	0.375	0.873	0.536919	4.87159	132.693	556.765	103.109	46.333	0.777	1.717	0.583	0.975	0.185193	4.02223	0.265537	0.064911	0.022389	0.42546	1.46604	0.644762	1.55467	1.11684	0.344918	0.82565	10.6205
499.914	2366.12	967.706	97.778	0.657	1.069	0.935	0.933	0.408985	4.37314	199.786	470.202	93.879	54.689	0.839	1.489	0.672	0.982	0.199657	3.86917	0.399641	0.198723	0.0970119	0.559318	1.27702	1.39289	0.718717	1.05252	0.488177	0.884757	7.84076
500.71	8587.45	2285.65	106.659	0.553	2.172	0.46	0.767	0.266161	4.76655	158.674	335.169	53.263	48.934	0.833	1.229	0.814	0.973	0.158914	3.8847	0.316898	0.0390301	0.0233033	0.458789	1.50633	0.565838	1.76957	1.26858	0.597059	0.814992	17.3767
501.706	8554.69	2843.22	94.533	0.705	1.334	0.75	0.933	0.332357	4.22045	269.169	474.652	104.8	66.615	0.762	1.558	0.642	0.969	0.220793	4.06031	0.536507	0.0554844	0.0368597	0.704675	1.08085	1.16792	0.856	1.03859	0.664325	0.962057	9.50827
502.004	7779.95	5980.88	109.741	0.524	3.223	0.31	0.942	0.768755	4.89796	156.783	441.155	107.058	48.628	0.833	1.433	0.698	0.975	0.242677	3.88362	0.312314	0.0567041	0.0179001	0.443116	1.58969	0.444617	2.25161	1.03503	0.315675	0.792906	10.9252
502.104	4619.19	2209.95	113.215	0.492	2.85	0.351	0.922	0.478428	5.05251	124.63	388.596	66.74	43.503	0.828	1.442	0.693	0.978	0.171746	3.8968	0.248216	0.0841264	0.0301998	0.384251	1.68293	0.505965	1.97436	1.06074	0.358981	0.77126	17.8827
502.502	3483.2	1572.99	90.971	0.763	1.371	0.729	0.971	0.451593	4.05821	151.109	367.355	83.77	46.811	0.867	1.061	0.942	0.982	0.228036	3.80805	0.300713	0.105465	0.0532554	0.514571	1.1363	0.773888	1.29218	1.01133	0.504958	0.938358	16.7978
503.497	3886.2	1682.33	102.475	0.603	1.406	0.711	0.877	0.432898	4.56688	150.512	426.528	68.559	47.334	0.844	1.102	0.907	0.976	0.160737	3.85823	0.298933	0.109755	0.0407525	0.461908	1.39967	0.783784	1.27567	1.11288	0.371306	0.844828	13.5323
505.488	4414.23	2139.66	100.78	0.625	2.023	0.494	0.951	0.484718	4.48249	145.833	341.653	62.664	47.334	0.818	1.327	0.753	0.969	0.183414	3.91963	0.288499	0.0773981	0.0292869	0.469677	1.3088	0.655957	1.52429	1.01893	0.378394	0.874433	14.1801
511.561	3394.46	1522.92	101.609	0.623	2.041	0.49	0.934	0.448649	4.49245	155.688	395.367	83.627	47.181	0.879	1.108	0.903	0.98	0.211517	3.78129	0.304339	0.116474	0.0549123	0.464339	1.41091	0.542871	1.84286	1.04925	0.471454	0.841698	11.0152
512.158	3401.67	1538.45	94.163	0.726	1.251	0.799	0.944	0.452262	4.16081	219.795	310.516	50.044	58.475	0.808	1.569	0.637	0.983	0.161164	3.94422	0.429155	0.0912833	0.0325289	0.620998	1.11295	1.2542	0.797247	1.04131	0.356351	0.947945	14.4405
512.755	4105.39	2304.69	96.101	0.698	1.957	0.511	0.975	0.561382	4.24398	152.204	578.852	115.961	47.181	0.859	1.245	0.803	0.976	0.200329	3.82432	0.296836	0.140998	0.0503152	0.490952	1.23066	0.636178	1.57143	1.00103	0.35685	0.901117	14.1631
512.855	2739.09	1023.18	94.551	0.721	2.062	0.485	0.916	0.373549	4.17512	153.598	297.14	45.253	47.627	0.851	1.342	0.745	0.979	0.152295	3.84291	0.299496	0.108481	0.0442277	0.503718	1.18031	0.650824	1.53608	1.06878	0.407698	0.920432	30.6261
514.049	3497.7	1800.67	98.05	0.672	1.941	0.515	0.901	0.514815	4.32459	134.087	385.339	65.755	44.841	0.838	1.254	0.797	0.969	0.170642	3.87242	0.260845	0.110169	0.036517	0.457328	1.24702	0.646059	1.54757	1.07547	0.331462	0.89544	21.3821
514.447	5204.84	1833.12	108.26	0.552	2.294	0.436	0.848	0.352196	4.77307	118.856	291.088	47.78	41.718	0.858	1.299	0.77	0.981	0.164143	3.8266	0.231036	0.0559264	0.0260648	0.38535	1.55435	0.56626	1.76606	1.15684	0.466056	0.801706	29.1097
514.547	4191.64	2355.92	93.699	0.736	1.372	0.729	0.934	0.562051	4.13069	151.109	422.133	89.631	47.627	0.837	1.415	0.707	0.973	0.212329	3.87443	0.293674	0.100708	0.0380451	0.508298	1.13723	1.03134	0.969822	1.04176	0.377775	0.937963	13.8345
514.846	5062.33	2596.69	94.668	0.722	1.451	0.689	0.966	0.512944	4.17219	123.734	354.016	69.541	42.349	0.867	1.312	0.762	0.986	0.196435	3.80714	0.240332	0.0699314	0.0267806	0.447342	1.20083	0.904204	1.10595	1.0207	0.382956	0.912503	22.9403
515.941	6324.26	4552.37	95.42	0.712	1.438	0.696	0.92	0.719827	4.20087	143.145	444.064	91.723	45.211	0.88	1.223	0.818	0.984	0.206554	3.77882	0.277445	0.070216	0.0201484	0.473811	1.23596	0.850487	1.17529	1.06957	0.286949	0.899532	12.1297
515.941	3668.24	1571.88	106.585	0.571	2.965	0.337	0.895	0.428512	4.69241	121.146	465.52	117.468	41.979	0.864	1.345	0.744	0.981	0.252337	3.81397	0.234806	0.126905	0.0747307	0.393855	1.51313	0.453626	2.20772	1.09609	0.588869	0.812796	21.4151
517.931	3881.07	2073.95	129.974	0.385	2.688	0.372	0.759	0.534375	5.71111	178.782	330.243	56.585	54.473	0.757	1.845	0.542	0.974	0.171344	4.07398	0.345185	0.0850906	0.0272837	0.419107	1.96623	0.686384	1.45699	1.28327	0.320643	0.713344	15.5053
519.425	2342.72	969.136	104.159	0.602	1.544	0.648	0.878	0.41368	4.5702	177.488	367.953	69.175	52.274	0.816	1.563	0.64	0.982	0.188	3.92375	0.341701	0.157062	0.071378	0.501867	1.35548	1.01231	0.987654	1.11845	0.454456	0.858551	11.3205
523.904	3081.31	1418.18	99.365	0.667	1.466	0.682	0.929	0.460253	4.34118	152.602	334.2	60.42	48.781	0.806	1.616	0.619	0.974	0.18079	3.94885	0.291279	0.10846	0.0426038	0.490927	1.2084	1.10232	0.907625	1.04844	0.392806	0.909626	17.8323
524.701	3313.62	1463.76	103.75	0.613	1.881	0.532	0.92	0.44174	4.52931	170.62	341.958	60.715	49.858	0.863	1.229	0.814	0.98	0.177551	3.81698	0.325176	0.103198	0.0414789	0.480559	1.40783	0.653376	1.53008	1.06522	0.401936	0.842729	11.9428
524.999	3666.51	3018.71	116.626	0.485	2.467	0.405	0.866	0.823319	5.08998	116.368	266.087	36.795	41.795	0.837	1.19	0.841	0.967	0.138282	3.87443	0.221654	0.0725722	0.012189	0.358368	1.72577	0.482367	2.07654	1.11663	0.167957	0.761187	23.6537
525.198	4253.82	2115.3	105.147	0.597	1.596	0.627	0.898	0.497269	4.58813	113.581	372.943	84.76	40.424	0.873	1.074	0.931	0.978	0.227273	3.79303	0.216263	0.0876724	0.04007	0.384452	1.46231	0.672932	1.48485	1.08909	0.457043	0.826706	10.1408
526.99	3863.41	2143.28	112.381	0.524	1.715	0.583	0.77	0.554764	4.89544	141.851	455.118	92.938	45.657	0.855	1.27	0.787	0.98	0.204206	3.83346	0.269172	0.117802	0.0433625	0.40627	1.63168	0.740525	1.34991	1.27273	0.368096	0.783068	10.5643
530.076	2972.96	1673.74	100.451	0.66	1.883	0.531	0.932	0.562986	4.363	139.164	327.555	61.935	45.734	0.836	1.357	0.737	0.972	0.189083	3.87682	0.262536	0.110178	0.037004	0.455287	1.26667	0.720659	1.38795	1.04292	0.335857	0.888568	21.7057
531.37	3535.57	1417.68	106.665	0.587	2.357	0.424	0.957	0.400978	4.62725	142.847	343.785	46.574	46.212	0.841	1.333	0.75	0.976	0.135474	3.86651	0.268828	0.097236	0.0328521	0.433244	1.43271	0.565549	1.76887	1.01985	0.33786	0.835595	20.7561
532.764	3750.55	2006.41	99.85	0.672	1.545	0.647	0.945	0.534965	4.32594	186.447	373.916	63.611	52.675	0.844	1.369	0.731	0.979	0.170121	3.85769	0.349962	0.0996963	0.0317038	0.527541	1.25595	0.886084	1.12983	1.03598	0.318004	0.891756	18.3559
533.062	4874.26	2315.12	109.875	0.555	2.174	0.46	0.851	0.474968	4.75894	176.592	434.661	88.448	51.936	0.823	1.329	0.752	0.969	0.203487	3.90826	0.331279	0.0891747	0.0382045	0.472683	1.48288	0.611316	1.63478	1.13866	0.428423	0.821245	8.87637
533.759	10027.2	2971.2	124.98	0.429	3.741	0.267	0.738	0.296314	5.40963	168.032	485.905	107.21	53.752	0.731	1.904	0.525	0.975	0.22064	4.14666	0.314809	0.0484586	0.036083	0.430085	1.70396	0.508955	1.96629	1.32114	0.744615	0.766533	9.00096
534.356	2771.55	861.96	89.113	0.846	1.188	0.841	0.944	0.311002	3.85501	172.511	251.244	34.411	51.967	0.803	1.196	0.836	0.963	0.136962	3.95657	0.322839	0.0906509	0.0399218	0.583158	0.949173	1.00673	0.994055	1.02013	0.44039	1.02635	31.4383
536.248	3211.67	1662.52	116.154	0.499	2.381	0.42	0.885	0.517648	5.01593	175	267.712	44.621	52.892	0.786	1.789	0.559	0.979	0.166675	3.99826	0.326342	0.0833561	0.0268395	0.455361	1.57515	0.751365	1.33095	1.10621	0.321986	0.797113	25.9758
537.641	4933.7	2776.25	98.325	0.699	2.557	0.391	0.97	0.562711	4.24051	143.145	404.704	61.213	47.334	0.803	1.338	0.747	0.965	0.151254	3.95626	0.266246	0.0820285	0.0220488	0.481404	1.14878	0.523269	1.91049	0.994845	0.268795	0.932969	17.0517
537.741	6845.58	3731.48	105.962	0.602	2.014	0.497	0.917	0.545093	4.56945	103.427	407.543	62.59	39.564	0.83	1.423	0.703	0.973	0.153579	3.8903	0.192336	0.0595337	0.0167735	0.373379	1.37874	0.706554	1.41449	1.06107	0.281748	0.851373	19.9561
539.334	3838.46	1609.33	111.877	0.541	1.958	0.511	0.83	0.419265	4.81739	148.62	346.864	56.537	46.658	0.858	1.253	0.798	0.977	0.162995	3.82726	0.275562	0.0903654	0.0351307	0.417047	1.58595	0.639939	1.56164	1.17711	0.388763	0.794466	23.6255
540.329	6135.73	2383.89	127.246	0.419	4.176	0.239	0.859	0.388525	5.47413	140.756	529.181	114.048	46.397	0.822	1.6	0.625	0.983	0.215518	3.91072	0.260501	0.0862458	0.0478412	0.364624	1.96181	0.383142	2.61506	1.14435	0.554708	0.7144	12.2416
540.827	4129.38	1602.01	90.706	0.826	1.096	0.912	0.958	0.387955	3.90038	180.972	441.126	92.606	50.935	0.877	1.194	0.837	0.984	0.209931	3.78626	0.334621	0.106826	0.057806	0.561539	1.06174	1.08942	0.917763	1.02714	0.541122	0.970742	16.9435
541.026	5718.06	2036.96	92.837	0.789	1.447	0.691	0.961	0.356233	3.99128	137.969	286.25	43.34	45.135	0.851	1.283	0.78	0.974	0.151406	3.84258	0.255014	0.0500607	0.0212768	0.486175	1.07858	0.886662	1.1288	1.01353	0.42502	0.962744	20.0136
544.311	2846.25	1252.66	119.705	0.477	1.594	0.627	0.74	0.440111	5.13084	145.833	392.129	93.057	46.734	0.839	1.327	0.754	0.975	0.237312	3.86995	0.267922	0.137771	0.0742872	0.39041	1.75891	0.832497	1.20255	1.31757	0.53921	0.754252	18.6335
546.103	2293.07	838.141	102.348	0.655	1.515	0.66	0.955	0.36551	4.37968	175.298	450.746	110.073	51.336	0.836	1.371	0.729	0.976	0.244202	3.87734	0.320998	0.196569	0.13133	0.501583	1.27634	0.90495	1.10455	1.02199	0.668113	0.885302	14.5052
546.7	2600.25	1682.58	98.562	0.707	1.687	0.593	0.975	0.647083	4.21536	153.299	316.883	51.614	48.857	0.807	1.161	0.862	0.971	0.16288	3.946	0.280408	0.121866	0.0306755	0.495698	1.14144	0.688204	1.45363	0.995897	0.251715	0.9361	14.1124
547.098	3558.35	1624.89	119.75	0.479	3.125	0.32	0.873	0.456641	5.11968	179.778	439.843	93.754	53.995	0.775	1.967	0.508	0.983	0.213153	4.02703	0.328603	0.123609	0.0576988	0.450898	1.61795	0.62944	1.5875	1.126	0.466785	0.786579	12.8775
550.483	4339.63	2399.44	120.719	0.475	2.43	0.412	0.904	0.552913	5.14522	127.616	474.02	105.548	43.057	0.865	1.228	0.814	0.979	0.222666	3.81146	0.231826	0.109231	0.0439887	0.356671	1.82105	0.50535	1.97573	1.08296	0.402714	0.740777	14.1069
553.569	3047.27	1396	103.322	0.652	2.225	0.45	0.937	0.458115	4.39144	165.742	352.783	73.137	50.074	0.831	1.411	0.709	0.978	0.207314	3.88952	0.299406	0.11577	0.0523903	0.48464	1.27454	0.634157	1.57556	1.04376	0.452538	0.885705	20.4208
556.654	4608.86	2729.33	101.667	0.677	1.593	0.628	0.941	0.592193	4.30911	187.144	347.006	66.569	52.72	0.846	1.359	0.736	0.976	0.191838	3.85378	0.336194	0.0752911	0.0243902	0.518556	1.24963	0.853107	1.17197	1.03719	0.323946	0.894335	14.2603
557.749	4600.55	2034.53	106.382	0.619	2	0.5	0.893	0.442237	4.50452	162.457	432.128	88.203	48.303	0.875	1.147	0.872	0.983	0.204113	3.7897	0.291273	0.0939296	0.0433529	0.454052	1.41357	0.5735	1.744	1.10078	0.461547	0.84131	10.6889
558.148	3130.76	1683.97	99.824	0.704	1.406	0.711	0.971	0.537879	4.22533	171.814	309.432	57.526	51.381	0.818	1.536	0.651	0.978	0.185908	3.91988	0.307829	0.098836	0.0341609	0.514716	1.16193	1.09246	0.915612	1.00721	0.345633	0.927712	21.9235
558.347	2054.55	798.472	106.562	0.618	1.186	0.843	0.868	0.388636	4.50973	152.503	362.042	73.926	46.919	0.871	1.209	0.827	0.982	0.204192	3.79935	0.273133	0.176215	0.0925843	0.440298	1.40939	1.01939	0.98102	1.13134	0.525407	0.842479	17.3369
558.745	6968.09	3632.28	99.129	0.715	1.31	0.763	0.95	0.521273	4.19367	161.462	502.867	110.831	49.119	0.841	1.275	0.785	0.972	0.220398	3.86558	0.288973	0.0721671	0.0305128	0.495506	1.17622	0.973282	1.02883	1.02316	0.422808	0.921766	17.6672
558.745	3517.98	2070.66	103.237	0.659	2.003	0.499	0.964	0.588593	4.36746	177.389	372.876	69.825	53.013	0.793	1.508	0.663	0.971	0.187261	3.98033	0.317478	0.105992	0.0337211	0.513508	1.20334	0.752871	1.32866	1.00726	0.318149	0.911361	19.6118
560.736	3437.43	1707.69	104.369	0.647	1.94	0.516	0.898	0.496792	4.4075	96.957	390.009	58.806	39.379	0.786	1.73	0.578	0.979	0.150781	3.99922	0.17291	0.11346	0.034436	0.377306	1.21484	0.891753	1.12016	1.0902	0.303509	0.907367	22.2931
562.129	4275.49	2419.5	99.914	0.708	1.74	0.575	0.972	0.565902	4.21413	191.723	408.389	74.105	53.045	0.856	1.075	0.93	0.979	0.181457	3.83096	0.341066	0.0955187	0.0306282	0.530907	1.20904	0.617816	1.61739	1.0072	0.320651	0.909073	7.99439
562.229	4424.91	2279.96	101.073	0.692	1.303	0.767	0.923	0.515256	4.26264	164.149	383.029	61.948	49.412	0.845	1.344	0.744	0.978	0.161732	3.85668	0.291961	0.0865621	0.0271706	0.488874	1.2211	1.03147	0.970013	1.05959	0.313886	0.904763	10.7871
570.491	5891.33	3910.18	115.11	0.541	1.4	0.714	0.787	0.663718	4.81935	124.331	303.284	59.614	44.319	0.795	1.452	0.689	0.967	0.196562	3.97466	0.217937	0.0514798	0.0152458	0.385014	1.4695	1.03714	0.964986	1.22872	0.296152	0.82473	13.7651
575.269	4388.73	2455.08	134.899	0.397	2.406	0.416	0.783	0.559405	5.62436	195.207	263.02	38.406	55.907	0.785	1.623	0.616	0.977	0.146019	4.00146	0.339332	0.0599308	0.0156435	0.414436	1.97733	0.674564	1.48077	1.24777	0.261026	0.711451	33.7797
575.767	3089.94	1514.37	103.061	0.681	1.581	0.633	0.924	0.490097	4.29508	152.503	429.336	71.231	48.965	0.799	1.51	0.662	0.973	0.16591	3.96503	0.264869	0.138946	0.0470367	0.475107	1.17327	0.955092	1.04581	1.05303	0.338524	0.923157	16.6182
576.165	4792.69	1933.81	138.828	0.376	3.492	0.286	0.845	0.40349	5.78367	146.132	337.332	61.456	46.397	0.853	1.431	0.699	0.981	0.182183	3.83811	0.253629	0.0703846	0.0317798	0.334205	2.26862	0.409794	2.44406	1.16095	0.451517	0.663611	16.071
579.251	6377.99	3315.7	111.388	0.587	2.379	0.42	0.924	0.519865	4.62812	133.788	550.403	127.258	44.657	0.843	1.444	0.693	0.98	0.231209	3.86083	0.230967	0.0862973	0.0383805	0.400914	1.43612	0.606978	1.65	1.06061	0.444747	0.834211	9.46288
580.346	6930.65	2549.08	141.827	0.363	4.53	0.221	0.8	0.367798	5.88729	153.598	305.316	62.153	51.368	0.731	2.138	0.468	0.974	0.203569	4.14476	0.264666	0.044053	0.0243825	0.362188	2.01377	0.471965	2.11765	1.2175	0.553481	0.704019	20.9321
585.224	3602.77	1511.89	110.393	0.603	2.067	0.484	0.919	0.419648	4.56332	139.164	308.524	48.361	45.995	0.827	1.465	0.683	0.977	0.15675	3.89895	0.237796	0.0856352	0.031987	0.416648	1.37148	0.708757	1.41116	1.06311	0.373526	0.854411	27.7518
585.721	2884.13	1510.99	117.996	0.529	2.334	0.428	0.846	0.523898	4.87553	145.634	343.292	59.314	46.288	0.854	1.135	0.881	0.977	0.17278	3.83563	0.248641	0.119028	0.039255	0.392284	1.61437	0.48629	2.05841	1.15485	0.329797	0.786711	28.0673
588.509	3657.49	1895.66	117.057	0.54	3.216	0.311	0.911	0.518295	4.82526	163.154	442.585	86.208	49.15	0.849	1.33	0.752	0.982	0.194783	3.84791	0.277233	0.121008	0.0454765	0.419881	1.57222	0.413557	2.41801	1.07794	0.375815	0.797451	11.7374
588.807	3623.23	1474.61	120.412	0.51	2.342	0.427	0.871	0.406988	4.9623	207.451	383.955	70.711	54.766	0.869	1.17	0.855	0.981	0.184165	3.80236	0.352324	0.10597	0.0479523	0.454822	1.70392	0.499573	2.00234	1.12629	0.452507	0.766249	14.7175
590.301	5230.33	2644.81	129.355	0.443	1.743	0.574	0.779	0.505668	5.3241	186.447	314.545	53.259	54.122	0.8	1.55	0.645	0.968	0.169321	3.96366	0.315851	0.0601386	0.0201371	0.418399	1.80587	0.889271	1.12369	1.24262	0.334845	0.744474	23.1857
590.798	6525.17	3070.11	101.038	0.727	2.14	0.467	0.969	0.470502	4.15686	169.127	483.041	109.854	49.596	0.864	1.167	0.857	0.98	0.227422	3.81364	0.286269	0.0740273	0.0357818	0.490865	1.18845	0.545327	1.83512	1.01135	0.483359	0.917434	15.3473
590.898	4826.79	2251.58	115.332	0.558	2.566	0.39	0.907	0.466477	4.74453	168.131	410.111	87.428	50.227	0.837	1.331	0.751	0.977	0.213181	3.87359	0.284535	0.0849656	0.0388296	0.435499	1.5	0.518706	1.92564	1.07718	0.457003	0.816432	10.3231
591.196	6121.13	2542.91	118.564	0.528	2.561	0.391	0.882	0.415431	4.87626	123.037	402.901	98.417	42.394	0.86	1.28	0.781	0.983	0.244271	3.82196	0.208115	0.0658213	0.0387025	0.357562	1.62879	0.499805	1.99744	1.11451	0.587994	0.783789	17.0643
591.595	2200.6	867.026	95.93	0.808	1.252	0.799	0.965	0.393995	3.94405	165.643	350.327	73.23	50.534	0.815	1.604	0.624	0.977	0.209033	3.92642	0.279994	0.159196	0.0844611	0.52678	1.00866	1.28115	0.780976	1.01244	0.530548	0.995531	19.7609
594.382	3251.97	1418.64	107.861	0.642	1.654	0.605	0.96	0.436241	4.42417	171.516	285.615	50.076	50.227	0.854	1.116	0.896	0.974	0.175327	3.83517	0.288562	0.0878284	0.0352985	0.465664	1.33022	0.674728	1.48099	1.01458	0.401903	0.866869	16.4793
595.377	2602.72	1061.11	113.643	0.579	2.182	0.458	0.936	0.407692	4.65743	170.022	491.721	74.98	50.227	0.847	1.39	0.72	0.977	0.152485	3.85199	0.28557	0.188926	0.0706619	0.441972	1.46287	0.63703	1.57205	1.0438	0.37402	0.827062	11.4031
596.771	3660.41	1594.78	112.552	0.592	1.942	0.515	0.896	0.435682	4.60733	159.371	312.818	62.275	48.889	0.838	1.115	0.897	0.977	0.199077	3.87263	0.267056	0.0854599	0.0390494	0.434368	1.41554	0.57415	1.74175	1.0904	0.456933	0.840538	12.0965
598.065	3638.61	1818.53	105.656	0.673	1.662	0.602	0.92	0.499787	4.32036	158.973	429.895	65.355	47.703	0.878	1.092	0.915	0.984	0.152025	3.78342	0.265812	0.118148	0.0359383	0.451494	1.30461	0.65704	1.51993	1.06957	0.30418	0.875718	14.3039
598.861	2248.38	1112.72	109.907	0.623	1.812	0.552	0.901	0.494898	4.4912	151.607	371.794	75.571	46.996	0.863	1.267	0.789	0.98	0.20326	3.81682	0.253159	0.165361	0.0679157	0.427598	1.38523	0.699227	1.42935	1.08768	0.410712	0.849843	18.2559
602.843	5341.77	1944.78	114.464	0.578	1.112	0.899	0.846	0.36407	4.66194	174.801	312.066	45.542	50.858	0.849	1.406	0.711	0.981	0.145937	3.84669	0.289961	0.0584199	0.0234176	0.444314	1.46886	1.26439	0.790879	1.15957	0.400849	0.825126	20.3036
603.341	2441.56	1134.71	98.052	0.789	1.024	0.977	0.98	0.46475	3.99186	171.117	392.66	61.448	50.674	0.837	1.36	0.735	0.974	0.156492	3.87381	0.283616	0.160823	0.0541528	0.516807	1.06084	1.32812	0.752303	0.993878	0.336722	0.970429	17.5907
604.436	3234.08	1777.31	99.371	0.769	2.101	0.476	0.989	0.549555	4.04189	210.537	362.829	85.052	55.614	0.855	1.298	0.77	0.981	0.234413	3.83283	0.34832	0.112189	0.0478544	0.55966	1.11183	0.617801	1.61765	0.991911	0.426551	0.948277	16.4277
604.934	4318.6	2411.3	97.16	0.805	1.468	0.681	0.986	0.558351	3.95033	144.937	518.947	98.834	46.397	0.846	1.242	0.805	0.968	0.190451	3.8539	0.239591	0.120165	0.0409879	0.477532	1.05093	0.846049	1.18209	0.981744	0.341096	0.975589	9.92721
604.934	5955.21	2320.05	107.706	0.655	1.519	0.658	0.884	0.389583	4.37911	143.344	335.593	58.356	45.135	0.884	1.059	0.944	0.981	0.173889	3.76985	0.236958	0.0563528	0.0251529	0.419057	1.34962	0.697169	1.43465	1.10973	0.446347	0.86087	25.008
605.63	4960.94	2099.57	112.164	0.605	1.971	0.507	0.945	0.423219	4.55774	118.657	368.449	63.904	43.872	0.775	1.565	0.639	0.961	0.173441	4.02755	0.195923	0.07427	0.0304368	0.391142	1.28099	0.794013	1.26036	1.01693	0.409812	0.883672	21.6551
607.621	6402.3	3149.76	153.032	0.326	5.878	0.17	0.79	0.491973	6.2082	135.281	504.767	100.279	46.257	0.795	1.624	0.616	0.976	0.198664	3.97703	0.22264	0.0788415	0.0318371	0.30227	2.43865	0.276284	3.62353	1.23544	0.403811	0.640609	14.9857
612.001	2554.24	1613.78	111.285	0.621	1.454	0.688	0.88	0.631804	4.49843	164.348	455.511	59.985	59.368	0.586	1.425	0.702	0.93	0.131687	4.63095	0.268542	0.178335	0.0371705	0.533477	0.943639	0.980055	1.02035	1.05682	0.20843	1.02946	13.9949
612.798	2896.92	1204.38	110.538	0.63	1.258	0.795	0.888	0.415743	4.46532	122.938	400.766	75.026	43.688	0.809	1.41	0.709	0.972	0.187206	3.94021	0.200617	0.138342	0.0622946	0.395231	1.28413	1.12083	0.891824	1.09459	0.450294	0.882401	15.3087
613.694	2579.24	921.82	149.611	0.345	2.912	0.343	0.669	0.357399	6.03931	228.654	429.069	75.446	57.322	0.874	1.215	0.823	0.984	0.175837	3.79081	0.372586	0.166355	0.0818446	0.38314	2.53333	0.417239	2.39942	1.47085	0.491989	0.627689	14.8499
614.888	3225.4	1472.76	114.783	0.586	1.265	0.791	0.875	0.456612	4.62892	186.348	431.903	80.111	52.012	0.866	1.058	0.945	0.978	0.185484	3.81014	0.30306	0.133907	0.0543953	0.453133	1.47782	0.836364	1.19469	1.11771	0.406217	0.823117	14.2503
616.282	3124.26	1225.28	103.687	0.72	1.833	0.546	0.956	0.392183	4.17671	168.131	283.139	50.418	50.412	0.831	1.424	0.702	0.977	0.178068	3.88785	0.272815	0.090626	0.0411481	0.486194	1.15417	0.776869	1.28571	1.02197	0.454044	0.930841	17.184
618.87	2788.67	1193.14	111.38	0.627	1.22	0.82	0.842	0.427854	4.47721	146.629	323.254	65.644	45.472	0.891	1.056	0.947	0.982	0.203073	3.75521	0.23693	0.115917	0.0550177	0.40826	1.42105	0.865574	1.15488	1.16627	0.474631	0.838739	21.3757
619.268	3928.29	1844.25	123.201	0.513	2.191	0.456	0.872	0.469479	4.95079	167.534	482.64	80.725	50.227	0.835	1.442	0.694	0.981	0.167257	3.88048	0.270536	0.122863	0.0437711	0.407683	1.62768	0.658147	1.52193	1.125	0.356261	0.78381	14.3536
619.766	3869.34	2473.66	106.058	0.692	1.621	0.617	0.947	0.639298	4.2602	138.168	330.115	47.027	45.211	0.849	1.038	0.964	0.975	0.142456	3.84628	0.222936	0.0853156	0.0190111	0.426286	1.22688	0.640345	1.5624	1.02957	0.222833	0.90284	19.3959
620.164	4064.05	2109.33	101.749	0.753	1.136	0.88	0.964	0.519021	4.0858	161.661	431.57	63.745	49.488	0.829	1.522	0.657	0.98	0.147705	3.89222	0.260675	0.106192	0.0302206	0.486373	1.10093	1.33979	0.746591	1.0166	0.284583	0.952622	12.6224
620.562	2063.42	1118.41	108.365	0.664	1.7	0.588	0.943	0.542017	4.35007	131.399	403.247	85.508	43.611	0.868	1.169	0.856	0.982	0.212049	3.80452	0.211742	0.195426	0.076455	0.402445	1.30723	0.687647	1.45578	1.04136	0.391222	0.874588	27.2594
620.761	3061.11	1754.98	107.779	0.672	1.329	0.752	0.903	0.573315	4.32585	133.987	553.811	106.07	45.058	0.829	1.148	0.871	0.973	0.191527	3.89261	0.215843	0.180918	0.0604394	0.418059	1.23363	0.863807	1.15824	1.07752	0.33407	0.899847	11.6787
620.761	2250.25	1050.39	103.182	0.733	1.68	0.595	0.968	0.466788	4.14135	139.562	390.024	79.163	44.21	0.897	1.05	0.952	0.986	0.20297	3.74229	0.224824	0.173325	0.0753653	0.428466	1.22374	0.625	1.6	1.0186	0.434822	0.903639	19.2601
624.743	2005.06	707.531	132.1	0.45	4.312	0.232	0.816	0.352873	5.28509	138.865	270.796	43.367	46.365	0.812	1.592	0.628	0.978	0.160146	3.93454	0.222275	0.135056	0.0612934	0.350984	1.80444	0.369202	2.7069	1.19853	0.453836	0.744461	24.5205
625.141	2995.16	1459.75	104.614	0.718	1.452	0.689	0.896	0.487369	4.18409	160.068	354.644	83.61	48.672	0.849	1.455	0.687	0.982	0.235758	3.84704	0.256051	0.118406	0.057277	0.465253	1.18245	1.00207	0.997097	1.09598	0.483735	0.919446	17.8116
628.227	2970.17	1256.53	105.267	0.712	1.93	0.518	0.941	0.423048	4.19985	178.982	501.868	116.9	51.088	0.862	1.021	0.98	0.979	0.23293	3.81869	0.2849	0.168969	0.0930343	0.485318	1.21067	0.529016	1.89189	1.04038	0.550599	0.909244	8.39722
629.521	4039.07	1951.3	108.567	0.671	2.246	0.445	0.961	0.483107	4.32706	161.362	295.72	58.803	48.889	0.848	1.388	0.721	0.98	0.198847	3.84867	0.256325	0.0732149	0.0301352	0.450312	1.26379	0.617988	1.62022	1.01977	0.4116	0.889442	21.887
630.616	3473.79	1578.39	103.222	0.744	1.105	0.905	0.96	0.454372	4.11045	171.416	322.453	65	49.443	0.881	1.027	0.974	0.984	0.20158	3.77641	0.271823	0.0928245	0.0411811	0.478997	1.18414	0.929412	1.07624	1.025	0.443645	0.918733	18.759
632.707	4464.56	2003.62	113.815	0.614	2.072	0.483	0.909	0.448785	4.52479	183.859	281.12	43.791	51.489	0.871	1.086	0.921	0.981	0.155773	3.79727	0.290591	0.0629671	0.0218559	0.452392	1.41857	0.524131	1.90683	1.07921	0.3471	0.839216	27.7762
632.806	2828.36	1731.49	106.931	0.695	1.6	0.625	0.953	0.612189	4.25078	133.091	327.611	49.848	45.319	0.814	1.511	0.662	0.97	0.152156	3.92831	0.210319	0.115831	0.028789	0.423815	1.17122	0.944375	1.0592	1.01784	0.248544	0.92414	21.5072
634.598	5519.78	3156.83	111.781	0.638	2.117	0.472	0.944	0.571912	4.4373	148.62	503.668	106.827	47.321	0.834	1.568	0.638	0.981	0.212098	3.88164	0.234196	0.0912478	0.0338399	0.423337	1.30721	0.740671	1.35169	1.03919	0.370858	0.874776	13.0039
636.191	2503.79	1034.09	118.965	0.565	1.326	0.754	0.839	0.413008	4.71656	144.34	359.799	68.526	46.027	0.856	1.349	0.741	0.979	0.190456	3.83106	0.226882	0.143702	0.0662672	0.386895	1.51504	1.01735	0.982759	1.16687	0.461144	0.812258	19.7467
636.887	3306.96	1663.54	110.129	0.66	2.051	0.488	0.966	0.503042	4.36386	147.426	404.307	70.298	46.55	0.855	1.085	0.922	0.981	0.173873	3.83383	0.231479	0.12226	0.0422582	0.422686	1.29545	0.52901	1.88934	1.01553	0.345643	0.878541	15.07
637.485	4739.47	2471.07	115.427	0.601	2.093	0.478	0.868	0.521382	4.57164	153.399	376.214	80.689	47.257	0.863	1.263	0.792	0.982	0.214476	3.81553	0.240632	0.079379	0.0326534	0.40941	1.43594	0.60344	1.6569	1.13134	0.411361	0.834608	12.6924
637.783	3353.63	1820.81	111.442	0.645	1.954	0.512	0.915	0.542937	4.41278	170.321	466.866	75.863	50.412	0.842	1.477	0.677	0.978	0.162494	3.86278	0.267052	0.139212	0.0416644	0.452361	1.30543	0.755885	1.32227	1.06885	0.299287	0.875361	14.4885
638.182	4030.63	2048.74	106.747	0.704	2.149	0.465	0.962	0.508294	4.22555	160.267	459.305	95.185	48.519	0.856	1.199	0.834	0.978	0.207237	3.83257	0.251131	0.113954	0.0464602	0.454523	1.21591	0.557934	1.79355	1.01663	0.407711	0.906998	11.326
638.58	3669.32	1717.95	98.57	0.826	1.498	0.668	0.973	0.468193	3.90065	219.894	401.602	68.509	56.767	0.857	1.283	0.779	0.98	0.170589	3.82815	0.344348	0.109449	0.0398783	0.575905	1.03753	0.856475	1.16617	1.00719	0.364356	0.981414	6.2187
640.372	6516.18	4527.31	107.013	0.703	1.788	0.559	0.941	0.69478	4.22883	167.434	409.406	76.03	50.444	0.827	1.478	0.677	0.973	0.185708	3.89841	0.261464	0.0628291	0.0167936	0.471382	1.17639	0.826622	1.21109	1.03401	0.267291	0.921865	17.3642
643.159	4562.87	1657.89	115.288	0.608	1.766	0.566	0.858	0.363344	4.54595	196.8	430.316	97.062	53.166	0.875	1.177	0.85	0.984	0.22556	3.78984	0.30599	0.0943081	0.0585453	0.461158	1.43914	0.666478	1.50177	1.14685	0.620788	0.833674	15.6256
649.331	2379.88	1149.63	105.99	0.726	1.415	0.707	0.957	0.483063	4.15941	198.094	398.504	75.088	54.167	0.848	1.394	0.718	0.981	0.188425	3.84857	0.305074	0.167447	0.0653148	0.511058	1.16804	0.985159	1.01556	1.02508	0.390063	0.925267	12.4176
650.127	3724.41	1901.32	138.603	0.425	2.139	0.468	0.845	0.510504	5.43593	198.691	324.085	51.362	54.536	0.839	1.38	0.725	0.977	0.158483	3.86896	0.305619	0.0870166	0.0270138	0.393469	1.97412	0.645161	1.54915	1.15621	0.310445	0.711739	12.6878
655.502	4901.18	1695.88	135.06	0.452	2.832	0.353	0.877	0.346015	5.27521	143.842	303.837	57.9	45.842	0.86	1.374	0.728	0.984	0.190563	3.82226	0.219438	0.0619926	0.0341415	0.33942	1.90265	0.485169	2.06232	1.12201	0.550735	0.724571	26.9979
658.787	2093.84	712.657	105.836	0.739	1.349	0.741	0.952	0.340359	4.12345	161.163	381.742	92.422	48.443	0.863	1.323	0.756	0.983	0.242106	3.81591	0.244636	0.182317	0.129687	0.457718	1.16779	0.980726	1.02024	1.03256	0.711324	0.925417	17.2466
659.683	2737.89	1251.1	111.998	0.661	1.491	0.671	0.932	0.456957	4.36056	156.683	474.464	117.994	47.78	0.862	1.234	0.81	0.979	0.248689	3.81711	0.237513	0.173296	0.0943124	0.426615	1.30408	0.827632	1.20715	1.05043	0.544228	0.875372	10.8271
663.366	2280.5	661.103	121.26	0.567	2.127	0.47	0.935	0.289894	4.70805	182.963	373.336	78.796	52.35	0.839	1.304	0.767	0.976	0.211059	3.87021	0.27581	0.163708	0.119189	0.431717	1.47972	0.61307	1.63191	1.04385	0.728057	0.822042	14.7968
664.561	3954.49	1636.89	107.842	0.718	1.439	0.695	0.967	0.413931	4.18331	162.855	295.639	55.396	49.781	0.826	1.286	0.778	0.971	0.187377	3.90088	0.245057	0.0747603	0.0338423	0.461611	1.15042	0.893676	1.11942	1.00414	0.452677	0.932487	23.0877
667.547	3926.45	1961.45	103.769	0.779	1.308	0.764	0.974	0.499548	4.01631	151.009	463.467	104.749	46.212	0.889	1.062	0.941	0.984	0.226012	3.76057	0.226215	0.118037	0.0534039	0.445335	1.14121	0.811927	1.23168	1.01027	0.452433	0.936325	9.27073
668.045	2980.56	1415.98	123.356	0.552	1.661	0.602	0.857	0.475073	4.77263	155.389	466.824	84.762	48.181	0.841	1.491	0.671	0.982	0.181572	3.86514	0.232603	0.156623	0.0598608	0.390585	1.52355	0.897652	1.11462	1.14586	0.382197	0.809857	15.8315
671.629	4406.09	2376.59	142.875	0.413	3.155	0.317	0.842	0.539386	5.51304	154.792	363.958	62.452	47.627	0.858	1.244	0.804	0.979	0.171591	3.82806	0.230472	0.0826033	0.026278	0.333347	2.07748	0.394295	2.53628	1.16271	0.318123	0.694364	12.8225
672.226	4773.36	2507.27	127.966	0.516	1.958	0.511	0.866	0.525264	4.93557	152.204	435.34	70.861	47.519	0.847	1.324	0.755	0.978	0.162772	3.85172	0.226418	0.091202	0.0282622	0.371341	1.64147	0.6762	1.4775	1.12933	0.309886	0.7804	11.3003
672.624	2785.76	1159.94	109.896	0.7	1.143	0.875	0.925	0.41638	4.23736	152.104	296.838	41.99	48.443	0.815	1.345	0.744	0.969	0.141458	3.9279	0.226135	0.106555	0.0362003	0.440808	1.16429	1.17673	0.850286	1.04757	0.339732	0.926969	21.2355
676.208	2288.38	892.262	116.122	0.63	1.719	0.582	0.917	0.38991	4.46554	204.565	427.217	92.86	54.798	0.856	1.336	0.748	0.983	0.21736	3.83133	0.302518	0.18669	0.104073	0.4719	1.35873	0.777196	1.28522	1.07197	0.557463	0.857975	14.1171
676.307	2876.46	1573.58	98.657	0.873	1.427	0.701	0.988	0.547054	3.79364	192.619	434.373	96.539	52.643	0.873	1.221	0.819	0.985	0.222249	3.79307	0.28481	0.15101	0.06135	0.533596	1	0.855641	1.16833	0.996964	0.406265	0.999851	11.8634
677.601	2892.94	1580.94	140.229	0.433	3.388	0.295	0.818	0.54648	5.38705	194.013	322.167	44.479	55.167	0.801	1.609	0.622	0.977	0.138062	3.96063	0.286323	0.111363	0.0281346	0.393406	1.84988	0.474911	2.10847	1.19438	0.252639	0.735213	23.5918
677.8	4203.22	2254.34	105.233	0.769	1.702	0.587	0.964	0.536337	4.04205	191.922	425.962	90.824	53.274	0.85	1.243	0.805	0.979	0.213221	3.8455	0.283154	0.101342	0.0402885	0.506248	1.10533	0.730317	1.37138	1.01556	0.39755	0.951375	16.8712
678.696	2652.3	1327.88	106.071	0.758	1.743	0.574	0.956	0.500651	4.07154	189.832	314.501	55.991	52.86	0.854	1.361	0.735	0.98	0.178031	3.83656	0.279701	0.118576	0.0421657	0.498345	1.12665	0.780838	1.28049	1.0251	0.355599	0.942287	14.2953
679.393	2885.51	1297.63	107.234	0.742	2.16	0.463	0.972	0.449707	4.11407	201.28	449.145	88.798	55.059	0.834	1.438	0.695	0.981	0.197705	3.88086	0.296264	0.155655	0.0684308	0.513447	1.12399	0.665741	1.50108	1.00926	0.43963	0.943313	6.39954
681.185	3111.18	1367.4	112.317	0.679	1.484	0.674	0.944	0.439513	4.30341	212.429	469.283	98.127	56.952	0.823	1.279	0.782	0.982	0.2091	3.90753	0.311852	0.150837	0.0717615	0.507065	1.21208	0.86186	1.16024	1.04025	0.475754	0.908007	9.94461
681.185	7484.67	2997.4	122.209	0.573	2.685	0.372	0.884	0.400472	4.68242	137.073	328.386	59.642	45.441	0.834	1.429	0.7	0.976	0.181622	3.88125	0.201227	0.0438745	0.0198979	0.37183	1.4555	0.532216	1.88172	1.10407	0.453519	0.828898	22.376
681.583	4182.74	2816.13	121.072	0.584	2.565	0.39	0.94	0.673276	4.6375	215.614	416.703	87.341	55.429	0.882	1.098	0.911	0.983	0.2096	3.77484	0.316343	0.0996245	0.0310145	0.457818	1.51027	0.42807	2.3359	1.04574	0.311314	0.813981	17.3464
682.081	1913.01	672.392	130.087	0.506	2.465	0.406	0.857	0.351484	4.98099	144.937	357.495	76.146	45.472	0.881	1.032	0.969	0.986	0.212999	3.77706	0.212492	0.186876	0.113246	0.349551	1.74111	0.418661	2.3867	1.15053	0.605998	0.758296	14.2759
689.149	3678.65	1738.16	103.212	0.813	1.559	0.641	0.955	0.472499	3.93164	233.034	395.566	76.67	58.138	0.866	1.232	0.811	0.982	0.193824	3.80847	0.338147	0.10753	0.0441098	0.563287	1.06519	0.79025	1.26521	1.02827	0.410209	0.968672	9.40335
689.248	2659.61	1418.14	130.739	0.507	2.048	0.488	0.785	0.533213	4.97986	191.922	454.768	69.776	54.46	0.813	1.554	0.644	0.978	0.153432	3.93111	0.278451	0.170991	0.0492026	0.416555	1.60355	0.758789	1.31967	1.24586	0.28775	0.789401	14.3527
689.845	2703.53	1563.3	113.247	0.676	2.077	0.481	0.972	0.578242	4.31172	188.438	353.177	66.605	52.121	0.872	1.132	0.884	0.98	0.188588	3.79689	0.27316	0.130635	0.0426055	0.460242	1.28994	0.545017	1.83784	1.00823	0.326141	0.880598	14.2039
691.438	5611.51	2304.22	106.229	0.77	1.15	0.87	0.959	0.410623	4.03986	130.503	385.42	102.998	43.688	0.859	1.344	0.744	0.982	0.267236	3.8243	0.188741	0.0686838	0.0446998	0.411262	1.11558	1.1687	0.855172	1.02398	0.650805	0.946641	17.1193
692.633	5055.87	2648.58	124.925	0.558	2.559	0.391	0.943	0.523862	4.74677	157.778	298.015	48.971	48.704	0.836	1.43	0.699	0.98	0.164324	3.87741	0.227795	0.0589443	0.0184895	0.389866	1.49821	0.558812	1.78772	1.03924	0.313678	0.816852	24.3222
700.298	2884.1	2153.2	108.874	0.742	1.785	0.56	0.927	0.746577	4.11417	138.865	370.735	62.146	45.766	0.833	1.292	0.774	0.971	0.167629	3.88371	0.198294	0.128544	0.0288621	0.420357	1.12264	0.72381	1.38214	1.04746	0.22453	0.943982	17.2414
700.895	1982.37	648.912	113.548	0.683	1.237	0.809	0.936	0.327342	4.28897	157.978	335.154	69.525	48.181	0.855	1.099	0.91	0.976	0.207442	3.83334	0.225395	0.169068	0.107141	0.424323	1.25183	0.88844	1.12485	1.04274	0.633716	0.893767	26.0274
704.976	3915.89	1404.02	103.143	0.833	1.332	0.751	0.952	0.358543	3.88466	207.949	315.967	53.789	55.798	0.839	1.277	0.783	0.977	0.170236	3.86937	0.294973	0.0806884	0.0383108	0.540977	1.0072	0.958709	1.04261	1.02626	0.4748	0.996065	14.4864
706.668	4907.6	2662.14	139.017	0.46	3.628	0.276	0.882	0.542454	5.2295	240.202	406.099	94.046	60.522	0.824	1.51	0.662	0.975	0.231584	3.90504	0.339908	0.0827491	0.0353272	0.435357	1.7913	0.416207	2.39855	1.10544	0.426919	0.746732	9.47535
707.067	2524.21	1256.22	124.721	0.571	2.013	0.497	0.933	0.497668	4.69039	170.819	397.198	54.121	50.705	0.835	1.426	0.701	0.979	0.136257	3.87956	0.241588	0.157356	0.0430825	0.406547	1.46235	0.708395	1.41046	1.0493	0.273791	0.827129	14.0824
707.564	2154.24	987.072	113.529	0.69	1.584	0.631	0.933	0.458199	4.268	141.154	435.509	93.467	45.81	0.845	1.232	0.812	0.975	0.214616	3.85579	0.199493	0.202164	0.0946912	0.403509	1.22464	0.777778	1.28685	1.04502	0.468389	0.90342	19.0195
709.555	3227.27	1988.8	132.478	0.508	1.661	0.602	0.806	0.61625	4.97337	169.923	391.069	79.666	49.934	0.856	1.216	0.822	0.984	0.203713	3.83063	0.239478	0.121176	0.0400572	0.376923	1.68504	0.732089	1.36545	1.22084	0.33057	0.770228	20.2857
710.352	2667.67	1568.7	128.016	0.545	1.905	0.525	0.889	0.588043	4.80316	206.257	380.92	66.513	55.537	0.84	1.246	0.803	0.978	0.174611	3.86703	0.290359	0.142791	0.0424	0.433829	1.54128	0.654068	1.52952	1.10011	0.296936	0.805101	15.3166
710.551	2602.38	1056.93	129.112	0.536	2.867	0.349	0.933	0.406141	4.84361	186.646	326.873	62.561	52.427	0.853	1.36	0.736	0.979	0.191392	3.83748	0.262678	0.125606	0.0591911	0.406058	1.59142	0.474363	2.10888	1.0493	0.471246	0.792276	18.2402
712.442	3733.55	3573.47	139.622	0.459	4.175	0.239	0.852	0.957125	5.23093	210.239	355.962	54.768	57.844	0.79	1.736	0.576	0.979	0.153859	3.98935	0.295096	0.0953414	0.0153263	0.41429	1.72113	0.415808	2.41004	1.14906	0.160751	0.762645	13.4526
712.84	2227.71	732.484	111.869	0.716	1.794	0.557	0.943	0.328805	4.19	210.736	430.782	88.627	54.982	0.876	1.221	0.819	0.983	0.205735	3.78749	0.295629	0.193374	0.120995	0.491486	1.22346	0.680602	1.47038	1.04242	0.625705	0.903935	10.8752
717.718	2433.87	998.125	146.131	0.422	1.57	0.637	0.724	0.410097	5.45463	194.212	386.868	87.889	52.981	0.869	1.321	0.757	0.983	0.227181	3.80174	0.270597	0.158952	0.0880541	0.362558	2.05924	0.841401	1.18838	1.35773	0.553968	0.696974	14.202
718.813	2753.22	1076.57	131.509	0.522	2.492	0.401	0.886	0.391024	4.9051	158.575	352.763	53.173	48.073	0.862	1.163	0.86	0.98	0.150733	3.81754	0.220607	0.128128	0.049391	0.365549	1.65134	0.466693	2.14464	1.10609	0.385483	0.778281	21.5388
720.306	4165.81	2339.93	114.197	0.694	1.179	0.848	0.936	0.5617	4.25497	179.579	437.984	89.952	51.936	0.837	1.418	0.705	0.98	0.205377	3.87562	0.249309	0.105138	0.0384421	0.454793	1.20605	1.20271	0.831368	1.04701	0.365635	0.910845	11.9616
725.383	2157.28	882.083	120.056	0.632	1.413	0.708	0.899	0.408887	4.45759	159.172	367.375	81.331	48.736	0.842	1.399	0.715	0.979	0.221384	3.86293	0.219432	0.170295	0.0922033	0.405944	1.33228	0.990092	1.00989	1.08899	0.541432	0.866595	15.9571
726.677	4976.83	2384.99	107.066	0.797	1.303	0.767	0.938	0.479218	3.97174	184.855	388.893	63.557	52.905	0.83	1.458	0.686	0.977	0.163431	3.89118	0.254384	0.0781407	0.0266488	0.494134	1.04141	1.11896	0.894394	1.04158	0.341036	0.979716	15.3787
728.071	3448.95	1545.19	132.237	0.523	1.91	0.524	0.8	0.448017	4.90079	188.637	390.665	72.998	53.644	0.824	1.521	0.657	0.981	0.186856	3.90578	0.259091	0.113271	0.0472421	0.405666	1.57553	0.796335	1.25382	1.22625	0.417073	0.796969	17.068
728.071	3425.28	1376.1	110.209	0.753	1.446	0.691	0.955	0.401749	4.08442	167.534	302.506	45.954	48.965	0.878	1.215	0.823	0.983	0.151911	3.78298	0.230107	0.0883156	0.0333943	0.444292	1.166	0.840249	1.19103	1.02932	0.378124	0.926199	25.482
728.767	2381.35	1002.93	133.505	0.514	2.4	0.417	0.823	0.42116	4.94542	146.53	443.453	81.736	47.627	0.812	1.496	0.668	0.976	0.184317	3.9345	0.201066	0.186219	0.0814972	0.356743	1.57977	0.623333	1.60192	1.18591	0.437642	0.795585	18.1251
729.365	3080.08	2152.64	115.752	0.684	1.849	0.541	0.963	0.69889	4.28604	180.674	286.316	49.466	50.935	0.875	1.242	0.805	0.983	0.172767	3.78938	0.247714	0.0929574	0.0229793	0.440036	1.27924	0.671714	1.48799	1.02077	0.247202	0.884122	26.9526
731.455	2188.6	1091.29	113.719	0.711	1.731	0.578	0.96	0.498625	4.20474	189.633	326.291	55.763	52.414	0.867	1.124	0.889	0.981	0.1709	3.80619	0.259254	0.149086	0.0510981	0.460908	1.21941	0.649336	1.53806	1.02188	0.342742	0.905214	16.0069
733.247	3725.07	1354.37	123.089	0.608	1.653	0.605	0.855	0.363583	4.54563	189.732	379.329	70.501	52.197	0.875	1.11	0.901	0.983	0.185857	3.78944	0.258756	0.101831	0.0520544	0.424059	1.43914	0.671506	1.48926	1.14971	0.511182	0.833645	14.8009
733.745	3039.42	1457.39	117.853	0.664	2.24	0.446	0.938	0.479497	4.35079	137.67	261.189	42.797	46.843	0.788	1.552	0.644	0.971	0.163855	3.99232	0.187626	0.0859339	0.0293655	0.39747	1.18675	0.692857	1.44395	1.03518	0.341722	0.917608	21.7586
735.138	3569.38	1842.48	115.301	0.695	1.212	0.825	0.952	0.516189	4.25254	215.415	393.157	62.197	58.093	0.802	1.571	0.637	0.969	0.158199	3.95809	0.293027	0.110147	0.0337573	0.503838	1.15396	1.2962	0.772121	1.01786	0.306475	0.930759	13.7296
738.622	3854.48	2298	134.333	0.514	4.018	0.249	0.973	0.59619	4.94278	182.565	387.944	76.918	53.396	0.805	1.601	0.625	0.977	0.198271	3.95185	0.24717	0.100648	0.0334717	0.39749	1.56615	0.398457	2.51004	1.00411	0.332563	0.799518	14.786
744.993	4101.77	2295.62	130.963	0.546	2.92	0.342	0.897	0.559666	4.79814	202.673	318.946	52.249	56.614	0.795	1.606	0.623	0.972	0.163818	3.97673	0.272047	0.0777581	0.0227603	0.43229	1.45604	0.55	1.82164	1.08361	0.292706	0.828807	16.8666
748.975	3417.35	1390.88	119.736	0.656	1.416	0.706	0.909	0.407005	4.37513	161.063	311.466	56.436	48.15	0.873	1.095	0.913	0.98	0.181195	3.79401	0.215045	0.0911426	0.0405758	0.402135	1.33079	0.773305	1.2932	1.07811	0.44519	0.867176	23.5791
751.364	3942.91	1836.28	141.686	0.47	3.14	0.318	0.852	0.465716	5.16894	183.461	414.973	83.607	52.382	0.84	1.418	0.705	0.981	0.201476	3.86732	0.244171	0.105245	0.0455307	0.369705	1.78723	0.451592	2.21698	1.15141	0.432615	0.748184	14.4268
752.857	2477.37	821.909	124.803	0.607	1.379	0.725	0.908	0.331767	4.54851	184.158	338.359	81.027	51.381	0.877	1.125	0.889	0.986	0.239471	3.78623	0.244612	0.13658	0.0985839	0.411697	1.44481	0.815809	1.22621	1.0859	0.721803	0.832412	21.7238
753.853	3496.86	1912.37	132.217	0.542	2.589	0.386	0.887	0.546883	4.81553	160.466	434.496	98.561	47.888	0.879	1.219	0.821	0.985	0.22684	3.78038	0.212861	0.124253	0.0515386	0.362192	1.62177	0.470838	2.12694	1.11048	0.414787	0.785039	9.79561
755.147	2862.8	1220.84	124.307	0.614	1.913	0.523	0.914	0.42645	4.52355	199.985	420.357	67.063	54.014	0.861	1.309	0.764	0.98	0.159538	3.81951	0.264829	0.146834	0.0549318	0.434521	1.40228	0.684266	1.4608	1.07221	0.374107	0.84436	14.9081
757.536	2165.84	1073.18	130.973	0.555	2.482	0.403	0.899	0.495503	4.75861	174.104	540.535	108.802	50.074	0.873	1.252	0.799	0.981	0.201286	3.79497	0.229829	0.249573	0.101383	0.382323	1.57297	0.504432	1.98263	1.09121	0.406225	0.797495	18.2004
760.423	2214.56	941.36	117.437	0.693	2.194	0.456	0.937	0.425077	4.2587	163.95	255.032	40.727	49.705	0.834	1.383	0.723	0.981	0.159694	3.8819	0.215604	0.115161	0.043264	0.423248	1.20346	0.630356	1.58553	1.04696	0.375682	0.911522	24.0713
761.318	5035.16	3069.02	114.783	0.726	1.701	0.588	0.975	0.609518	4.16001	189.036	353.324	52.853	54.275	0.806	1.572	0.636	0.976	0.149588	3.94755	0.248301	0.0701713	0.0172214	0.472849	1.11019	0.924162	1.08163	1.00103	0.24542	0.948928	13.9638
761.816	2371.66	753.52	124.766	0.615	1.792	0.558	0.893	0.317719	4.52034	228.953	394.157	84.753	59.413	0.815	1.583	0.632	0.982	0.215023	3.92652	0.300536	0.166195	0.112476	0.476195	1.3252	0.883371	1.13262	1.09966	0.676773	0.868635	9.70955
765.3	2701.22	1223.55	131.548	0.556	1.325	0.755	0.863	0.452962	4.7552	188.339	373.724	64.718	53.504	0.827	1.451	0.689	0.982	0.173171	3.89867	0.246098	0.138354	0.0528937	0.406726	1.48741	1.09509	0.912583	1.13789	0.382307	0.819875	12.7542
765.499	3222.34	1183.92	138.081	0.505	2.102	0.476	0.896	0.367409	4.9907	180.475	492.815	108.292	52.197	0.832	1.483	0.674	0.98	0.219742	3.88541	0.235761	0.152937	0.0914693	0.378017	1.64752	0.705519	1.41597	1.09375	0.598084	0.77853	11.1644
775.056	3463.65	2023.74	124.267	0.631	1.253	0.798	0.877	0.584279	4.46364	188.936	410.803	61.959	52.567	0.859	1.294	0.773	0.979	0.150824	3.82433	0.243771	0.118604	0.0306161	0.423017	1.36133	1.03272	0.968672	1.11631	0.258137	0.856775	15.3561
787.897	5703.15	2787.87	147.987	0.452	3.043	0.329	0.827	0.48883	5.27216	177.289	442.058	112.938	51.273	0.847	1.422	0.703	0.985	0.255482	3.85077	0.225015	0.0775112	0.0405105	0.34647	1.87389	0.467302	2.13678	1.19105	0.52264	0.730397	14.1181
790.585	3544.6	1168.24	158.867	0.394	2.171	0.461	0.631	0.329584	5.65014	192.818	318.761	52.56	52.414	0.882	1.116	0.896	0.983	0.164888	3.77462	0.243893	0.0899286	0.0449906	0.329924	2.23858	0.514049	1.9436	1.55784	0.500292	0.668058	11.7763
791.978	2744.4	1421.11	121.899	0.67	2.019	0.495	0.916	0.517821	4.33155	216.211	425.842	93.762	55.69	0.876	1.184	0.845	0.983	0.22018	3.78738	0.273001	0.155168	0.0659781	0.456854	1.30746	0.586429	1.70707	1.07314	0.425206	0.874369	16.0369
792.576	3587.58	2072.71	123.594	0.652	1.592	0.628	0.937	0.577746	4.39013	138.168	559.744	91.259	45.026	0.856	1.354	0.738	0.979	0.163037	3.83054	0.174328	0.156023	0.0440289	0.364306	1.31288	0.850503	1.17516	1.04482	0.282195	0.872535	11.2309
794.268	6039.59	3137.49	117.467	0.723	2.008	0.498	0.976	0.519487	4.16804	171.715	253.851	25.468	54.568	0.725	2.034	0.492	0.97	0.100327	4.16422	0.216193	0.0420312	0.00811732	0.464539	1.00277	1.01295	0.987952	0.993852	0.193126	0.999083	34.4654
798.946	3371.69	1495.96	131.631	0.579	1.935	0.517	0.915	0.443682	4.65693	170.122	296.181	47.259	50.336	0.844	1.461	0.684	0.98	0.159561	3.85921	0.212933	0.0878436	0.0315912	0.382402	1.45769	0.755039	1.32302	1.07104	0.35963	0.828703	23.6443
804.421	2470.29	1210.09	119.259	0.711	1.415	0.707	0.964	0.489858	4.20484	269.07	372.891	78.062	62.185	0.874	1.116	0.896	0.983	0.209343	3.79099	0.334489	0.15095	0.0645092	0.521428	1.22925	0.788693	1.26733	1.01971	0.427354	0.901578	13.9203
804.72	3125.58	1268.87	122.725	0.671	1.819	0.55	0.901	0.405963	4.32624	168.032	542.658	105.28	48.889	0.883	1.161	0.861	0.985	0.194008	3.77151	0.208808	0.173618	0.0829713	0.398362	1.31595	0.638263	1.56545	1.09323	0.477895	0.871775	18.4075
808.403	3218.13	1779.76	135.348	0.555	2.752	0.363	0.893	0.553042	4.76034	163.95	376.743	70.166	49.335	0.846	1.217	0.822	0.977	0.186244	3.853	0.202807	0.117069	0.0394244	0.364505	1.52432	0.442224	2.26446	1.09406	0.336762	0.809397	16.4568
816.466	3710.12	2126.72	129.059	0.616	2.471	0.405	0.919	0.573222	4.51668	188.737	367.714	66.111	52.86	0.849	1.393	0.718	0.98	0.179789	3.84768	0.231163	0.099111	0.0310859	0.40958	1.37825	0.563739	1.77284	1.06638	0.313647	0.851882	15.2894
819.453	4324.58	1806.56	141.077	0.517	1.514	0.661	0.781	0.417743	4.92827	182.266	371.639	65.79	51.751	0.855	1.227	0.815	0.976	0.177027	3.83324	0.222424	0.0859365	0.0364172	0.366828	1.65377	0.810436	1.23298	1.24968	0.423769	0.777807	19.5683
837.072	2216.32	734.08	139.401	0.541	2.721	0.368	0.95	0.331216	4.8182	222.881	315.963	56.337	56.614	0.874	1.126	0.888	0.982	0.178303	3.79217	0.266263	0.142562	0.076745	0.406123	1.61553	0.413818	2.41304	1.03368	0.538327	0.787051	15.1764
838.764	2480.28	954.54	119.385	0.74	1.814	0.551	0.981	0.384852	4.12221	200.782	382.089	83.356	54.874	0.838	1.48	0.676	0.983	0.218159	3.87261	0.239378	0.154051	0.0873258	0.459639	1.13243	0.815877	1.22686	1.00204	0.566863	0.939451	13.2301
841.85	2101.32	666.258	116.996	0.773	1.457	0.686	0.979	0.317067	4.03231	180.674	491.458	111.479	51.643	0.851	1.258	0.795	0.975	0.226833	3.84206	0.214615	0.233881	0.167321	0.441408	1.10091	0.863418	1.15889	0.995914	0.715411	0.952818	11.2807
852.601	2337.73	932.578	118.84	0.759	1.368	0.731	0.919	0.398925	4.06996	204.266	381.672	65.433	54.122	0.876	1.052	0.95	0.986	0.171438	3.78683	0.23958	0.163266	0.0701636	0.455419	1.15415	0.769006	1.29959	1.07291	0.42975	0.930435	12.7585
854.891	2276.35	790.249	142.696	0.528	1.826	0.548	0.889	0.347156	4.88041	239.803	379.552	74.973	59.476	0.852	1.036	0.965	0.975	0.19753	3.84074	0.280507	0.166737	0.0948726	0.416802	1.61364	0.56736	1.76095	1.09674	0.568995	0.78697	11.8136
856.483	2012.26	839.017	128.444	0.652	1.829	0.547	0.921	0.416953	4.38889	199.189	503.37	110.305	54.243	0.851	1.364	0.733	0.98	0.219133	3.84336	0.232566	0.250152	0.131469	0.422309	1.30521	0.745763	1.34004	1.06406	0.525559	0.875702	11.5318
856.981	3380.69	1680.34	141.096	0.541	1.757	0.569	0.784	0.497041	4.8198	227.161	458.988	110.902	57.844	0.853	1.323	0.756	0.981	0.241623	3.83788	0.265071	0.135768	0.0659998	0.409962	1.57671	0.752988	1.32865	1.25128	0.486123	0.796274	8.4727
857.28	2031.66	1142.88	146.221	0.504	1.097	0.911	0.749	0.562535	4.994	221.288	426.806	83.204	56.398	0.874	1.266	0.79	0.985	0.194946	3.79127	0.258128	0.210077	0.0728019	0.385704	1.73413	1.15406	0.867179	1.31509	0.346549	0.759165	12.3522
867.334	2985.51	1300.77	128.806	0.657	1.608	0.622	0.919	0.435695	4.37364	193.117	392.292	63.824	53.676	0.842	1.439	0.695	0.982	0.162695	3.86251	0.222656	0.131398	0.0490662	0.41672	1.28158	0.8949	1.11736	1.06855	0.373415	0.883135	14.4841
873.207	2358.05	830.065	138.371	0.573	1.235	0.81	0.926	0.352013	4.68259	217.605	377.872	78.72	56.028	0.871	1.192	0.839	0.983	0.208325	3.79814	0.249202	0.160247	0.0948359	0.404911	1.52007	0.965182	1.0358	1.06156	0.59181	0.811118	11.3992
879.777	2344.43	677.914	127.615	0.679	1.38	0.725	0.928	0.28916	4.30245	233.233	397.604	85.894	57.507	0.886	1.056	0.947	0.985	0.216029	3.76553	0.265105	0.169595	0.126703	0.450629	1.30486	0.765217	1.30621	1.06142	0.747093	0.875206	13.1913
884.256	2013.03	577.7	123.153	0.733	1.467	0.681	0.958	0.28698	4.14148	187.642	335.234	78.508	51.904	0.875	1.103	0.906	0.983	0.234189	3.7891	0.212203	0.166532	0.135898	0.421459	1.19372	0.751875	1.3304	1.0261	0.816046	0.914913	18.6899
889.034	2001.61	1053.05	123.956	0.727	1.229	0.813	0.962	0.526101	4.15727	177.787	348.488	70.096	51.228	0.851	1.348	0.742	0.979	0.201143	3.842	0.199978	0.174104	0.0665647	0.413276	1.17056	1.09683	0.912669	1.01767	0.382328	0.924164	14.9703
890.03	1618.54	562.119	132.962	0.633	2.31	0.433	0.91	0.347301	4.45682	208.745	402.584	81.703	54.721	0.876	1.032	0.969	0.98	0.202946	3.78744	0.234537	0.248733	0.145348	0.411554	1.38389	0.446753	2.23788	1.07692	0.584353	0.849808	12.7192
892.817	2567.14	1273.63	147.667	0.515	1.509	0.663	0.814	0.496128	4.94199	204.764	313.268	50.243	54.689	0.86	1.313	0.762	0.982	0.160383	3.82185	0.229346	0.12203	0.0394487	0.370354	1.6699	0.870113	1.14932	1.20639	0.32327	0.773341	20.8722
901.975	1726.59	649.017	135.807	0.615	2.321	0.431	0.888	0.375895	4.52194	182.366	288.58	47.575	51.643	0.859	1.375	0.727	0.981	0.164859	3.82419	0.202185	0.167138	0.0733032	0.380268	1.39675	0.592417	1.68677	1.10473	0.438578	0.845697	18.758
902.373	2292.92	1115.1	138.466	0.591	2.511	0.398	0.949	0.486321	4.60946	204.764	450.695	100.845	54.536	0.865	1.346	0.743	0.984	0.223754	3.81115	0.226917	0.196559	0.0904362	0.393858	1.46362	0.536041	1.86683	1.03688	0.460096	0.826811	12.1709
906.554	2781.64	979.033	155.653	0.47	3.31	0.302	0.899	0.351962	5.16964	212.727	285.723	53.164	56.429	0.84	1.246	0.803	0.975	0.186068	3.86893	0.234655	0.102717	0.0543026	0.362531	1.78723	0.376435	2.65894	1.08454	0.52866	0.748394	22.1578
908.943	4298.13	2293.06	151.328	0.499	1.974	0.507	0.838	0.533502	5.01939	154.792	281.353	50.854	48.118	0.84	1.333	0.75	0.976	0.180748	3.86753	0.170299	0.0654594	0.0221773	0.317972	1.68337	0.675279	1.47929	1.16468	0.338795	0.770517	24.531
911.631	5187.88	2873.95	131.707	0.66	1.538	0.65	0.938	0.553973	4.36214	198.094	416.178	68.986	56.691	0.775	1.667	0.6	0.97	0.165761	4.0279	0.217296	0.0802212	0.0240039	0.430433	1.17424	1.08388	0.923077	1.03412	0.299222	0.923377	12.2139
912.328	2154.42	896.464	142.601	0.564	1.495	0.669	0.799	0.416104	4.72114	211.035	426.74	77.938	56.353	0.835	1.382	0.724	0.98	0.182636	3.87918	0.231315	0.198076	0.0869394	0.39518	1.4805	0.924415	1.08221	1.22653	0.438919	0.821661	14.3201
912.527	3139.18	1857.46	130.273	0.676	1.545	0.647	0.916	0.591703	4.31252	194.013	440.056	72.946	54.536	0.82	1.472	0.679	0.972	0.165765	3.91533	0.212611	0.140182	0.0392719	0.418629	1.21302	0.952751	1.04946	1.06114	0.280149	0.907896	11.9494
918.798	2263.16	1023.37	120.94	0.789	1.148	0.871	0.978	0.452188	3.98988	159.57	341.643	68.082	48.073	0.868	1.139	0.878	0.983	0.199278	3.80562	0.173673	0.150958	0.0665271	0.397495	1.10013	0.99216	1.00804	1.00511	0.440698	0.953818	26.0962
920.69	6115.99	3153.61	132.344	0.661	1.387	0.721	0.903	0.515634	4.36162	150.014	335.472	66.973	47.812	0.825	1.401	0.714	0.976	0.199638	3.90365	0.162936	0.0548517	0.0212369	0.361271	1.24811	1.01009	0.990291	1.08084	0.38717	0.895001	23.273
931.241	2968.78	1185.04	141.494	0.585	2.355	0.425	0.913	0.399167	4.63668	194.909	422.909	102.767	53.752	0.848	1.372	0.729	0.981	0.243	3.85016	0.2093	0.142452	0.0867201	0.379889	1.44957	0.58259	1.71529	1.07448	0.608768	0.83037	11.9064
934.526	2870.05	1275.51	134.168	0.652	1.729	0.578	0.936	0.44442	4.38888	177.588	467.004	85.006	51.12	0.854	1.033	0.968	0.981	0.182024	3.83605	0.19003	0.162716	0.0666448	0.381015	1.30982	0.597455	1.67474	1.04808	0.409577	0.874039	11.1074
935.92	2528.98	1147.21	121.936	0.791	1.427	0.701	0.982	0.453626	3.98577	170.122	503.503	101.55	50.259	0.846	1.178	0.849	0.974	0.201687	3.85331	0.18177	0.199093	0.088519	0.412175	1.06953	0.825508	1.21113	0.991853	0.444611	0.966765	10.5253
937.413	2125.39	762.021	121.305	0.801	1.217	0.822	0.972	0.358533	3.96199	205.261	452.161	97.643	54.829	0.858	1.288	0.777	0.983	0.215947	3.82699	0.218965	0.212743	0.128137	0.451993	1.07116	1.05834	0.945255	1.01132	0.602309	0.965926	9.06254
941.295	7305.3	2460.25	157.276	0.478	1.744	0.573	0.904	0.336776	5.12625	279.522	337.973	55.297	64.493	0.845	1.386	0.722	0.982	0.163614	3.85749	0.296955	0.0462641	0.0224762	0.410063	1.76778	0.794725	1.26003	1.08628	0.485823	0.752497	7.54426
942.689	2640.8	1284.7	142.42	0.584	1.93	0.518	0.895	0.486481	4.6386	181.371	401.397	72.412	51.12	0.872	1.16	0.862	0.981	0.1804	3.79583	0.192397	0.151998	0.056365	0.358938	1.49315	0.601036	1.66409	1.09609	0.370826	0.818314	15.6656
944.481	4141.17	1930.4	163.941	0.442	3.492	0.286	0.818	0.466148	5.33447	207.75	414.367	69.569	55.614	0.844	1.416	0.706	0.984	0.167892	3.85846	0.219962	0.10006	0.0360387	0.339232	1.9095	0.405498	2.46853	1.20293	0.36017	0.723307	14.5542
952.345	2106.69	634.048	141.69	0.596	1.303	0.767	0.858	0.300969	4.59137	187.244	380.262	80.099	52.643	0.849	1.299	0.77	0.98	0.210642	3.84713	0.196614	0.180502	0.12633	0.371536	1.4245	0.99693	1.00391	1.14219	0.699877	0.837905	14.7959
959.213	4183.64	2001.32	122.521	0.803	1.274	0.785	0.981	0.478368	3.95597	299.63	487.416	93.749	67.571	0.825	1.455	0.687	0.982	0.192339	3.90362	0.312371	0.116505	0.0468436	0.551505	1.0274	1.14207	0.875159	1.00102	0.402073	0.986767	12.5482
963.992	3298.01	1699.66	132.644	0.689	1.618	0.618	0.953	0.51536	4.27219	197.895	411.45	71.332	54.753	0.83	1.498	0.667	0.973	0.173367	3.89216	0.205287	0.124757	0.0419683	0.412782	1.20464	0.925834	1.07929	1.02099	0.336401	0.911045	21.2898
965.983	2049.49	784.502	147.699	0.556	1.787	0.559	0.873	0.382778	4.75218	191.425	429.63	107.118	53.351	0.845	1.28	0.781	0.98	0.249326	3.85606	0.198166	0.209627	0.136543	0.361214	1.51978	0.716284	1.39714	1.12257	0.651359	0.811429	12.3845
1020.43	2233.26	1250.48	159.318	0.505	3.921	0.255	0.971	0.559935	4.98738	240.6	314.863	52.918	59.738	0.847	1.32	0.757	0.982	0.168067	3.85126	0.235782	0.140988	0.0423181	0.374961	1.67723	0.336649	2.96863	1.01133	0.300154	0.772201	11.0543
1036.46	8795.09	4690.58	137.788	0.686	1.291	0.774	0.934	0.533318	4.27991	179.678	371.78	74.39	57.8	0.676	2.211	0.452	0.945	0.200091	4.31202	0.173357	0.0422713	0.0158595	0.419485	0.985423	1.71263	0.583979	1.01178	0.375182	1.0075	9.76484
1038.55	1996.13	787.494	132.349	0.745	2.128	0.47	0.982	0.394509	4.10683	252.545	375.879	69.98	59.846	0.886	1.021	0.979	0.983	0.186177	3.76587	0.243171	0.188303	0.0888642	0.452183	1.18926	0.479793	2.08298	1.00102	0.47192	0.916978	15.2704
1041.14	6054.88	2536.45	172.889	0.438	2.077	0.481	0.785	0.41891	5.35813	289.178	399.241	106.945	65.723	0.841	1.361	0.735	0.98	0.267871	3.86487	0.277752	0.0659371	0.0421632	0.380146	1.92009	0.655272	1.52807	1.24841	0.639447	0.72131	12.9707
1064.13	1789.06	694.56	155.973	0.55	2.647	0.378	0.905	0.388226	4.78136	231.939	436.133	85.25	58.291	0.858	1.207	0.828	0.981	0.195468	3.82749	0.21796	0.243778	0.12274	0.373725	1.56	0.455988	2.19048	1.08398	0.50349	0.800504	11.9569
1085.63	1755.37	796.537	128.394	0.828	1.08	0.926	0.978	0.453772	3.89675	215.017	393.393	82.422	55.875	0.865	1.148	0.871	0.984	0.209516	3.81049	0.198056	0.224108	0.103475	0.435184	1.04469	1.06296	0.940605	1.00613	0.46172	0.977864	18.6895
1107.63	2213.29	878.647	151.777	0.604	2.037	0.491	0.844	0.396986	4.56045	220.79	330.712	63.37	57.06	0.852	1.194	0.837	0.981	0.191617	3.8401	0.199335	0.149421	0.0721223	0.375946	1.4106	0.586156	1.70468	1.16232	0.482679	0.842043	17.0035
1120.97	4558.44	2159.61	172.634	0.473	3.533	0.283	0.91	0.47376	5.15619	193.814	409.111	71.848	55.505	0.791	1.593	0.628	0.976	0.17562	3.98694	0.172898	0.089748	0.033269	0.321518	1.6723	0.450892	2.21908	1.07253	0.370694	0.773234	21.6986
1141.08	2349.53	1438.37	133.694	0.802	1.14	0.877	0.944	0.612195	3.9578	207.252	420.737	101.249	54.167	0.888	1.094	0.914	0.985	0.240647	3.76258	0.181628	0.179073	0.0703915	0.405157	1.10723	0.959649	1.04219	1.04343	0.393089	0.950675	13.1662
1157.21	1705.36	724.346	168.33	0.513	2.749	0.364	0.893	0.424747	4.9483	226.863	414.82	92.351	56.952	0.879	1.177	0.849	0.984	0.222629	3.78118	0.196043	0.243245	0.127496	0.338335	1.71345	0.428156	2.33242	1.1019	0.524145	0.764137	13.8741
1158.9	1931.55	1010.52	130.839	0.851	1.432	0.698	0.976	0.523164	3.84339	240.898	376.813	67.901	59.03	0.869	1.271	0.787	0.984	0.180198	3.80326	0.207868	0.195083	0.0671941	0.451165	1.02115	0.88757	1.12751	1.0082	0.344439	0.98956	14.584
1168.36	1858.47	590.241	142.203	0.726	2.179	0.459	0.974	0.317595	4.16026	221.985	339.148	55.979	56.06	0.888	1.036	0.965	0.982	0.165058	3.76263	0.189998	0.182488	0.0948409	0.394225	1.22314	0.475447	2.1024	1.00821	0.519711	0.90442	17.3314
1168.36	3080.16	1999.33	170.221	0.507	3.055	0.327	0.931	0.649098	4.97995	228.256	331.679	55.32	58.552	0.837	1.255	0.797	0.979	0.166788	3.87553	0.195365	0.107682	0.0276693	0.343976	1.65089	0.410802	2.43731	1.05156	0.256953	0.778225	19.3284

## Sheet: Replicate_2
Area	Mean	StdDev	Perim.	Circ.	AR	Round	Solidity	CV	SI	Area	Mean	StdDev	Perim.	Circ.	AR	Round	Solidity	CV	SI	Area	Mean	StdDev	Perim.	Circ.	AR	Round	Solidity	CV	SI	k27/dapi
181.271	313.434	161.247	52.688	0.821	1.089	0.918	0.974	0.514453	3.91334	83.219	460.786	122.451	34.7	0.868	1.327	0.753	0.979	0.265744	3.8038	0.459086	1.47012	0.7594	0.658594	1.05725	1.21855	0.820261	1.00513	0.516556	0.97201	14.4307
185.751	347.349	180.796	55.154	0.767	1.204	0.831	0.956	0.520502	4.0468	67.989	563.408	88.186	32.731	0.798	1.504	0.665	0.972	0.156522	3.96954	0.366022	1.62202	0.487765	0.593447	1.04042	1.24917	0.800241	1.01674	0.300714	0.980909	12.7062
191.922	223.76	91.613	65.876	0.556	1.46	0.685	0.78	0.409425	4.75516	86.504	312.994	64.711	35.07	0.884	1.148	0.871	0.982	0.206748	3.77066	0.450725	1.39879	0.706352	0.532364	1.58993	0.786301	1.27153	1.25897	0.504972	0.792963	15.4268
195.108	343.601	151.208	64.339	0.592	1.849	0.541	0.875	0.440069	4.60614	104.422	466.531	92.303	41.979	0.745	2.004	0.499	0.965	0.19785	4.10805	0.535201	1.35777	0.610437	0.652466	1.25845	1.08383	0.922366	1.10286	0.449588	0.891865	13.9822
195.605	298.247	148.823	59.616	0.692	1.885	0.531	0.963	0.498992	4.26258	90.088	440.078	96.593	36.855	0.833	1.354	0.739	0.975	0.219491	3.88296	0.460561	1.47555	0.649046	0.618207	1.20376	0.718302	1.39171	1.01246	0.439868	0.910941	14.9389
201.379	271.472	141.826	55.722	0.815	1.191	0.84	0.974	0.522433	3.92663	75.256	430.706	105.959	33.623	0.837	1.397	0.716	0.97	0.246012	3.87584	0.373703	1.58656	0.747106	0.603406	1.02699	1.17296	0.852381	0.995893	0.470897	0.987066	10.508
202.872	5158.78	2903.36	62.618	0.65	1.572	0.636	0.842	0.562799	4.39631	151.308	337.543	57.758	48.073	0.823	1.288	0.777	0.975	0.171113	3.90814	0.74583	0.0654307	0.0198935	0.767719	1.26615	0.819338	1.2217	1.15796	0.304039	0.88896	21.0217
208.049	190.978	82.333	66.71	0.587	1.597	0.626	0.86	0.431112	4.62496	133.987	365.186	47.934	46.658	0.773	1.507	0.663	0.945	0.131259	4.03083	0.644017	1.91219	0.582197	0.699415	1.31687	0.943644	1.05911	1.09884	0.304466	0.871539	21.0156
226.464	223.635	78.806	83.111	0.412	2.969	0.337	0.912	0.352387	5.52279	90.685	302.165	64.759	40.086	0.709	1.901	0.526	0.959	0.214317	4.20945	0.400439	1.35115	0.821752	0.482319	1.72087	0.640283	1.56083	1.05154	0.608186	0.762195	16.2266
226.863	257.376	101.533	74.391	0.515	2.094	0.477	0.842	0.394493	4.93899	107.11	352.562	57.205	40.826	0.808	1.589	0.629	0.977	0.162255	3.94477	0.472135	1.36983	0.563413	0.548803	1.56893	0.758835	1.31866	1.16033	0.411301	0.798699	16.596
229.152	322.923	232.515	61.153	0.77	1.49	0.671	0.964	0.720032	4.03976	56.741	690.519	136.295	29.314	0.83	1.28	0.781	0.972	0.197381	3.89159	0.247613	2.13834	0.586177	0.479355	1.07792	0.85906	1.16393	1.0083	0.274127	0.96332	13.4225
229.152	289.46	171.937	68.566	0.613	2.3	0.435	0.957	0.593992	4.52947	72.966	520.131	84.624	32.546	0.866	1.377	0.726	0.983	0.162697	3.81011	0.318417	1.7969	0.49218	0.474667	1.41272	0.598696	1.66897	1.02717	0.273905	0.841183	18.3795
229.849	277.352	122.16	65.404	0.675	1.569	0.637	0.919	0.440451	4.31403	104.422	393.117	82.607	40.01	0.82	1.371	0.729	0.975	0.210133	3.91537	0.454307	1.41739	0.67622	0.611736	1.21481	0.873805	1.14443	1.06094	0.477087	0.90759	17.6057
233.532	400.817	224.829	64.659	0.702	1.91	0.524	0.965	0.560927	4.23112	120.947	592.993	140.201	42.241	0.852	1.398	0.715	0.979	0.236429	3.84093	0.517903	1.47946	0.623589	0.653289	1.21368	0.731937	1.3645	1.01451	0.421498	0.907781	8.56299
236.917	288.17	134.416	65.213	0.7	1.177	0.85	0.945	0.466447	4.23678	100.242	423.39	95.716	38.856	0.834	1.358	0.736	0.978	0.226071	3.88091	0.42311	1.46924	0.712088	0.595832	1.19143	1.15378	0.865882	1.03492	0.484665	0.916004	15.4588
243.785	287.725	137.493	62.766	0.778	1.142	0.875	0.975	0.477863	4.01995	126.82	402.25	93.886	43.949	0.825	1.419	0.705	0.968	0.233402	3.90261	0.520212	1.39804	0.682842	0.700204	1.06041	1.24256	0.805714	0.992821	0.488429	0.97081	20.6321
244.582	319.516	176.479	72.263	0.589	1.068	0.936	0.857	0.552332	4.62066	105.119	503.218	99.417	39.978	0.827	1.521	0.657	0.976	0.197562	3.89924	0.42979	1.57494	0.563336	0.553229	1.40407	1.42416	0.701923	1.13886	0.357688	0.843872	10.4913
252.147	7177.37	2751.71	67.179	0.702	2.147	0.466	0.927	0.383387	4.23065	116.368	396.913	94.13	42.687	0.803	1.504	0.665	0.969	0.237155	3.95712	0.461509	0.0553006	0.0342078	0.635422	1.14387	0.700512	1.42704	1.04531	0.61858	0.935346	12.0773
253.839	319.314	140.663	70.879	0.635	2.093	0.478	0.89	0.440516	4.44875	100.54	462.146	60.248	42.011	0.716	1.548	0.646	0.944	0.130366	4.1898	0.396078	1.44731	0.428314	0.592714	1.12756	0.739608	1.35146	1.06067	0.295939	0.941792	16.1212
254.337	227.417	119.287	90.282	0.392	2.294	0.436	0.748	0.52453	5.66104	140.06	363.477	64.655	47.41	0.783	1.817	0.55	0.974	0.177879	4.00602	0.550687	1.59828	0.542012	0.525132	1.99745	0.792066	1.26147	1.30214	0.339121	0.707647	12.4349
261.902	219.954	94.741	80.759	0.505	2.278	0.439	0.888	0.430731	4.99024	77.944	346.94	69.855	33.655	0.865	1.133	0.882	0.974	0.201346	3.81205	0.297608	1.57733	0.737326	0.416734	1.71287	0.497366	2.00911	1.09685	0.467452	0.7639	13.8669
263.495	260.712	136.717	76.17	0.571	1.606	0.623	0.835	0.524399	4.69243	104.522	408.749	97.572	39.411	0.846	1.245	0.803	0.971	0.238709	3.8549	0.396675	1.56782	0.713679	0.517408	1.48161	0.775218	1.28892	1.16287	0.455205	0.821516	13.1637
265.187	340.566	187.645	73.385	0.619	1.666	0.6	0.907	0.55098	4.50641	134.684	514.832	104.589	47.519	0.75	1.661	0.602	0.956	0.203152	4.09458	0.507883	1.5117	0.557377	0.64753	1.21163	0.996999	1.00333	1.05402	0.36871	0.908611	10.6891
265.287	346.904	183.907	69.77	0.685	1.597	0.626	0.952	0.530138	4.28362	120.25	522.632	108.089	42.426	0.84	1.26	0.794	0.971	0.206817	3.86892	0.453283	1.50656	0.587737	0.608084	1.22628	0.788979	1.26837	1.01996	0.390119	0.903189	9.10951
267.079	5416.55	2310.03	72.415	0.64	1.739	0.575	0.881	0.426477	4.43107	134.684	477.906	94.619	45.472	0.819	1.448	0.691	0.976	0.197987	3.9182	0.504285	0.0882307	0.04096	0.627936	1.27969	0.832662	1.20174	1.10783	0.464237	0.884255	15.0718
277.431	253.189	161.64	65.908	0.803	1.141	0.876	0.972	0.638416	3.95695	68.985	501.56	132.959	31.947	0.849	1.166	0.858	0.977	0.265091	3.84638	0.248656	1.98097	0.822562	0.484721	1.05729	1.02191	0.979452	1.00514	0.415232	0.972058	12.7942
286.888	247.243	160.772	70.401	0.727	1.267	0.789	0.963	0.650259	4.15645	80.532	471.629	140.842	34.547	0.848	1.426	0.701	0.981	0.298629	3.84969	0.280709	1.90755	0.876036	0.490717	1.16644	1.12549	0.888466	1.01869	0.459246	0.926197	15.6363
287.684	225.478	101.314	73.232	0.674	1.891	0.529	0.947	0.44933	4.31761	113.581	338.438	62.866	42.056	0.807	1.582	0.632	0.976	0.185753	3.94616	0.394812	1.50098	0.620507	0.574284	1.19733	0.836594	1.19471	1.03062	0.413401	0.91397	20.9087
288.879	3957.16	1646.16	87.417	0.475	1.6	0.625	0.79	0.415996	5.14325	149.317	362.87	65.099	48.889	0.785	1.416	0.706	0.957	0.1794	4.00089	0.516884	0.0916995	0.0395459	0.559262	1.65263	0.885	1.1296	1.21139	0.431255	0.777891	18.4281
289.377	211.422	97.766	71.064	0.72	1.409	0.71	0.953	0.462421	4.17751	109.798	335.632	61.245	39.933	0.865	1.133	0.883	0.976	0.182477	3.81096	0.379429	1.5875	0.626445	0.56193	1.20139	0.804116	1.24366	1.02413	0.394611	0.912257	29.5764
298.336	237.018	94.439	70.937	0.745	1.848	0.541	0.983	0.398447	4.10696	133.788	331.45	52.383	44.057	0.866	1.28	0.781	0.982	0.158042	3.80896	0.448447	1.39842	0.554676	0.621072	1.16242	0.692641	1.44362	0.998983	0.396645	0.927441	16.8413
298.535	5752.6	2030.33	70.391	0.757	1.795	0.557	0.961	0.352941	4.07399	121.743	402.736	87.045	44.44	0.775	1.489	0.672	0.967	0.216134	4.02765	0.407801	0.0700094	0.0428724	0.631331	1.02378	0.829526	1.20646	1.00624	0.612381	0.988627	16.1026
304.109	287.858	169.412	76.445	0.654	2.027	0.493	0.936	0.588526	4.38364	128.214	461.599	120.384	42.872	0.877	1.189	0.841	0.986	0.260798	3.78622	0.421605	1.60356	0.710599	0.560822	1.34098	0.586581	1.70588	1.05342	0.443137	0.863717	9.84974
305.105	252.209	138.046	70.631	0.769	1.37	0.73	0.951	0.547348	4.04362	104.92	424.293	87.14	39.64	0.839	1.091	0.917	0.966	0.205377	3.86994	0.343882	1.68231	0.631239	0.561227	1.09103	0.79635	1.25616	1.01577	0.375222	0.957048	15.1369
306.598	282.396	130.84	82.895	0.561	2.491	0.401	0.889	0.463321	4.73417	151.607	403.27	78.61	51.35	0.723	2.065	0.484	0.97	0.194931	4.17043	0.494481	1.42803	0.60081	0.619458	1.28877	0.828984	1.20698	1.09111	0.420727	0.880921	19.9276
307.394	336.119	228.326	77.815	0.638	1.668	0.6	0.929	0.679301	4.43829	113.282	618.446	129.318	41.533	0.825	1.159	0.863	0.97	0.209102	3.90223	0.368524	1.83996	0.566374	0.53374	1.2931	0.694844	1.43833	1.04413	0.307819	0.879219	37.7483
308.39	269.93	127.453	75.774	0.675	1.778	0.563	0.95	0.472171	4.31489	128.711	405.061	70.44	43.426	0.858	1.343	0.744	0.984	0.1739	3.82774	0.417364	1.50061	0.552674	0.573099	1.27111	0.755343	1.32149	1.03579	0.368299	0.887099	20.247
308.589	232.341	128.373	72.696	0.734	1.154	0.866	0.954	0.55252	4.13828	90.785	408.907	100.5	36.517	0.856	1.223	0.818	0.973	0.245777	3.83255	0.294194	1.75994	0.782875	0.502325	1.16621	1.05979	0.944573	1.01992	0.44483	0.926121	15.636
308.589	4412.2	2331.69	67.458	0.852	1.039	0.962	0.98	0.528463	3.84011	141.752	354.672	70.707	47.257	0.798	1.468	0.681	0.963	0.199359	3.96919	0.459355	0.0803844	0.0303244	0.70054	0.93662	1.4129	0.7079	0.982653	0.377243	1.03361	19.4554
310.978	4932.28	3305.17	74.444	0.705	2.023	0.494	0.944	0.67011	4.22148	121.942	409.42	86.842	44.102	0.788	1.677	0.596	0.971	0.21211	3.99376	0.392124	0.0830082	0.0262746	0.592418	1.11773	0.828967	1.20648	1.0286	0.31653	0.946056	14.5231
315.557	244.245	127.367	77.725	0.656	1.998	0.5	0.938	0.521472	4.37544	106.314	405.316	85.165	40.979	0.796	1.559	0.641	0.974	0.21012	3.97435	0.336909	1.65946	0.668658	0.527231	1.21341	0.78028	1.282	1.03838	0.402936	0.908331	16.7479
315.856	291.378	158.502	95.911	0.431	3.086	0.324	0.894	0.543974	5.39665	102.631	472.815	94.291	44.364	0.655	2.482	0.403	0.969	0.199425	4.37917	0.32493	1.62269	0.594888	0.462554	1.51972	0.804277	1.24383	1.08389	0.366607	0.811461	19.9405
316.652	256.914	114.424	74.863	0.71	1.788	0.559	0.975	0.445379	4.20703	112.486	397.046	54.568	44.364	0.718	1.75	0.572	0.944	0.137435	4.18294	0.355235	1.54544	0.476893	0.592602	1.01127	0.978747	1.02326	0.968205	0.30858	0.994272	21.2781
317.846	4717.8	2385.79	85.361	0.548	2.799	0.357	0.826	0.5057	4.78797	118.558	259.475	42.571	43.241	0.797	1.542	0.648	0.974	0.164066	3.97128	0.373005	0.0549992	0.0178436	0.506566	1.45438	0.550911	1.81513	1.17918	0.324433	0.829429	18.3939
317.946	7184.45	3676.8	69.324	0.831	1.541	0.649	0.988	0.511771	3.88783	84.713	505.65	113.478	35.593	0.84	1.216	0.822	0.971	0.22442	3.86714	0.266438	0.0703812	0.0308633	0.51343	1.01083	0.789098	1.26656	0.982794	0.438516	0.994678	10.4442
318.145	283.969	162.329	80.294	0.62	1.527	0.655	0.906	0.571643	4.50164	132.395	457.985	101.671	44.21	0.851	1.094	0.914	0.978	0.221996	3.84224	0.416147	1.6128	0.626327	0.550602	1.37258	0.716437	1.39542	1.07947	0.388348	0.853521	14.8621
319.439	294.649	142.979	70.51	0.807	1.243	0.805	0.97	0.485252	3.94509	142.747	434.649	93.003	48.749	0.755	1.753	0.57	0.951	0.213973	4.08021	0.446868	1.47514	0.650466	0.691377	0.935564	1.4103	0.708075	0.980412	0.440952	1.03425	17.0489
320.435	264.208	126.827	78.681	0.65	1.483	0.675	0.88	0.480027	4.39542	131.499	403.217	68.631	45.026	0.815	1.328	0.753	0.967	0.170209	3.92647	0.410377	1.52613	0.541139	0.57226	1.25385	0.895482	1.11556	1.09886	0.354581	0.89331	19.7021
321.131	252.844	173.252	74.818	0.721	1.552	0.644	0.965	0.685213	4.17508	85.011	507.843	146.845	36.778	0.79	1.535	0.651	0.963	0.289154	3.98888	0.264724	2.00852	0.84758	0.491566	1.0957	0.989046	1.01087	0.997927	0.421992	0.955401	9.59091
322.625	198.865	74.088	73.907	0.742	1.403	0.713	0.931	0.372554	4.11468	98.948	300.91	38.426	39.117	0.813	1.421	0.703	0.966	0.127699	3.93244	0.306697	1.51314	0.518653	0.529273	1.09569	1.01283	0.985975	1.03759	0.342767	0.955709	26.536
328.597	302.334	167.246	81.862	0.616	1.552	0.644	0.899	0.553183	4.51596	123.436	500.78	84.718	43.057	0.837	1.443	0.693	0.977	0.169172	3.87546	0.375646	1.65638	0.506547	0.525971	1.35877	0.929768	1.07609	1.08676	0.305816	0.858168	11.1721
329.493	253.77	126.646	88.033	0.534	2.386	0.419	0.897	0.499058	4.84978	117.961	394.425	83.013	42.056	0.838	1.267	0.789	0.978	0.210466	3.87221	0.358008	1.55426	0.655473	0.47773	1.56929	0.531014	1.88305	1.0903	0.421726	0.798429	14.1648
333.973	2623.35	1003.35	80.492	0.648	2.438	0.41	0.911	0.382468	4.4045	121.246	381.656	74.201	42.534	0.842	1.262	0.793	0.971	0.194419	3.8628	0.363041	0.145484	0.0739536	0.528425	1.29938	0.517637	1.93415	1.06586	0.508327	0.877012	19.2056
335.665	208.249	79.974	74.494	0.76	1.13	0.885	0.97	0.384031	4.06601	101.934	317.895	49.185	39.271	0.831	1.386	0.722	0.975	0.154721	3.88967	0.303678	1.52651	0.615012	0.52717	1.09342	1.22655	0.815819	1.00515	0.402887	0.95663	23.8937
338.353	234.391	117.767	77.604	0.706	1.655	0.604	0.957	0.502438	4.2189	101.237	399.781	69.271	38.748	0.847	1.395	0.717	0.98	0.173272	3.85105	0.299205	1.70562	0.588204	0.499304	1.19972	0.8429	1.18709	1.02403	0.344863	0.91281	30.7159
339.348	273.126	142.142	79.893	0.668	1.632	0.613	0.917	0.520426	4.33697	131.1	432.865	84.997	44.287	0.84	1.374	0.728	0.976	0.196359	3.8679	0.386329	1.58485	0.597972	0.554329	1.25749	0.841912	1.1876	1.06434	0.377304	0.891844	12.6683
340.941	226.198	109.196	71.893	0.829	1.117	0.895	0.964	0.482745	3.89356	116.567	362.2	76.525	41.195	0.863	1.267	0.789	0.98	0.211278	3.81555	0.341898	1.60125	0.700804	0.573004	1.04101	1.13429	0.881564	1.0166	0.43766	0.979963	17.2246
341.936	213.649	95.585	85.514	0.588	1.304	0.767	0.898	0.447393	4.6245	119.354	332.814	57.875	42.948	0.813	1.623	0.616	0.985	0.173896	3.93119	0.349054	1.55776	0.605482	0.502234	1.38265	1.24463	0.803129	1.09688	0.388687	0.85008	28.5635
342.633	254.279	148.045	81.16	0.654	1.784	0.561	0.934	0.582215	4.38457	119.752	424.64	121.15	42.317	0.84	1.235	0.81	0.98	0.2853	3.86699	0.349505	1.66998	0.818332	0.521402	1.2844	0.692265	1.44385	1.04925	0.490026	0.881954	11.0871
345.918	241.318	128.535	77.82	0.718	1.631	0.613	0.965	0.532637	4.18412	120.947	397.143	93.767	42.687	0.834	1.266	0.79	0.975	0.236104	3.88149	0.349641	1.64572	0.729506	0.548535	1.16156	0.776211	1.28874	1.01036	0.443273	0.92767	14.0581
352.09	240.506	116.032	92.991	0.512	1.85	0.54	0.879	0.48245	4.9558	122.141	385.699	67.809	44.657	0.77	1.842	0.543	0.974	0.175808	4.04072	0.346903	1.6037	0.584399	0.480229	1.50391	0.995676	1.00556	1.10808	0.364407	0.815351	17.7363
352.289	252.31	121.618	80.051	0.691	1.685	0.593	0.909	0.482018	4.26498	115.97	403.967	71.638	43.688	0.764	1.844	0.542	0.969	0.177336	4.05685	0.32919	1.60107	0.589041	0.545752	1.10564	1.09436	0.913997	1.06601	0.367904	0.951201	18.2571
352.687	333.255	242.378	75.666	0.774	1.247	0.802	0.954	0.727305	4.02908	94.368	697.685	138.397	38.856	0.785	1.738	0.575	0.973	0.198366	3.99987	0.267569	2.09355	0.570997	0.51352	1.01421	1.39374	0.716958	1.01992	0.272741	0.992749	9.47109
356.768	262.687	142.102	79.096	0.717	1.519	0.658	0.921	0.540956	4.18757	133.888	427.088	96.16	44.287	0.858	1.316	0.76	0.983	0.225153	3.82741	0.37528	1.62584	0.676697	0.559915	1.19665	0.866359	1.15502	1.06732	0.416213	0.913995	16.24
358.162	283.927	148.344	98.021	0.468	3.622	0.276	0.919	0.522472	5.1794	175.398	541.964	116.235	52.828	0.79	1.467	0.682	0.972	0.21447	3.98889	0.489717	1.90881	0.78355	0.538946	1.68803	0.405025	2.47101	1.05767	0.410491	0.770145	10.8734
358.958	228.59	120.047	78.082	0.74	1.36	0.735	0.949	0.525163	4.12125	124.431	382.398	83.983	43.656	0.82	1.388	0.72	0.971	0.219622	3.91363	0.346645	1.67286	0.699584	0.559105	1.10811	1.02059	0.979592	1.02318	0.418198	0.949621	15.2362
359.556	228.992	116.451	87.344	0.592	2.332	0.429	0.943	0.508537	4.60627	122.938	372.737	85.838	41.979	0.877	1.18	0.848	0.985	0.230291	3.78607	0.341916	1.62773	0.737117	0.480617	1.48142	0.506003	1.97669	1.04454	0.45285	0.821938	16.3321
361.447	240.485	159.138	82.372	0.669	1.532	0.653	0.911	0.661738	4.33269	84.115	505.375	113.196	34.777	0.874	1.253	0.798	0.983	0.223984	3.79189	0.232717	2.10148	0.711307	0.422194	1.30643	0.817885	1.22205	1.07903	0.338479	0.875181	13.6318
363.737	281.716	178.607	75.278	0.807	1.204	0.831	0.98	0.633997	3.94707	130.802	496.419	122.948	45.472	0.795	1.56	0.641	0.974	0.24767	3.97591	0.359606	1.76213	0.688372	0.604054	0.98513	1.29568	0.77136	0.993878	0.390648	1.00731	12.865
363.836	262.484	145.846	92.745	0.532	1.997	0.501	0.946	0.555638	4.86225	117.065	448.645	103.641	42.088	0.83	1.442	0.693	0.971	0.231009	3.88996	0.321752	1.70923	0.710619	0.453803	1.56015	0.722083	1.38323	1.02643	0.415755	0.800031	15.5718
364.533	230.669	117.64	79.523	0.724	1.229	0.814	0.956	0.509995	4.16509	110.594	391.057	75.753	41.425	0.81	1.344	0.744	0.973	0.193713	3.9391	0.303385	1.69532	0.643939	0.520918	1.11878	1.09357	0.914005	1.01778	0.379834	0.945741	18.2965
366.325	222.273	94.929	79.682	0.725	1.114	0.897	0.943	0.427083	4.1632	134.286	336.251	54.397	44.765	0.842	1.312	0.762	0.974	0.161775	3.86299	0.366576	1.51278	0.573028	0.561796	1.16138	1.17774	0.849498	1.03287	0.378791	0.92789	21.3221
370.406	224.528	139.984	79.618	0.734	1.31	0.763	0.946	0.623459	4.13687	98.151	433.757	113.223	38.531	0.831	1.424	0.702	0.973	0.261029	3.88922	0.264982	1.93186	0.808828	0.483948	1.13215	1.08702	0.920052	1.02854	0.418678	0.940136	15.9835
370.406	266.772	147.975	92.577	0.543	1.914	0.522	0.848	0.554687	4.81021	129.01	454.529	75.258	44.765	0.809	1.64	0.61	0.984	0.165574	3.94119	0.348293	1.70381	0.508586	0.483543	1.48987	0.856844	1.16858	1.16038	0.298499	0.819337	15.8741
370.406	256.464	145.101	90.932	0.563	2.37	0.422	0.87	0.565775	4.72474	138.965	432.549	81.986	45.842	0.831	1.476	0.677	0.976	0.189542	3.88876	0.375169	1.68659	0.565027	0.504135	1.47602	0.622785	1.60427	1.12184	0.335012	0.823063	16.8028
371.8	273.076	173.25	78.726	0.754	1.202	0.832	0.962	0.634439	4.08285	160.267	492.941	97.91	48.781	0.846	1.298	0.77	0.975	0.198624	3.85326	0.431057	1.80514	0.565137	0.61963	1.12202	1.07987	0.925481	1.01351	0.313071	0.943768	11.9391
373.592	3175.62	1265.19	84.765	0.653	2.553	0.392	0.895	0.398406	4.38549	119.852	478.3	102.963	40.794	0.905	1.114	0.897	0.987	0.215269	3.72626	0.32081	0.150616	0.0813816	0.48126	1.38591	0.436349	2.28827	1.10279	0.540325	0.849681	9.05232
374.886	235.863	124.655	86.28	0.633	1.201	0.833	0.923	0.528506	4.45616	120.35	400.998	79.061	41.795	0.866	1.061	0.943	0.975	0.197161	3.80979	0.321031	1.70013	0.634238	0.484411	1.36809	0.88343	1.13205	1.05634	0.373053	0.85495	11.9588
379.067	4437.2	1581.3	87.243	0.626	1.505	0.665	0.88	0.356374	4.48098	152.702	386.457	83.648	48.519	0.815	1.408	0.71	0.972	0.216448	3.92635	0.402836	0.0870947	0.0528982	0.556136	1.30192	0.935548	1.06767	1.10455	0.607364	0.876227	17.6925
380.062	259.558	145.079	78.375	0.778	1.57	0.637	0.972	0.558946	4.02022	120.748	455.386	82.945	43.503	0.802	1.49	0.671	0.963	0.182142	3.95894	0.317706	1.75447	0.571723	0.555062	1.03085	0.949045	1.05338	0.990741	0.325867	0.984757	13.0007
381.157	3172.89	2213.24	74.374	0.866	1.198	0.835	0.976	0.697545	3.80951	102.929	353.747	67.805	39.347	0.835	1.313	0.761	0.975	0.191677	3.87831	0.270044	0.11149	0.0306362	0.529042	0.964203	1.09599	0.911377	0.998975	0.274787	1.01806	29.8387
385.935	223.59	110.67	90.372	0.594	2.047	0.489	0.926	0.494968	4.6002	131.3	362.664	75.256	44.134	0.847	1.356	0.737	0.983	0.207509	3.8516	0.340213	1.622	0.680004	0.488359	1.42593	0.662433	1.50716	1.06156	0.419237	0.837267	18.7646
386.035	231.693	109.167	84.22	0.684	1.642	0.609	0.962	0.471171	4.28649	135.879	368.167	60.351	44.688	0.855	1.323	0.756	0.981	0.163923	3.83367	0.351986	1.58903	0.552832	0.53061	1.25	0.805725	1.24138	1.01975	0.347905	0.894361	12.6084
387.627	239.885	116.566	85.794	0.662	1.064	0.94	0.912	0.485925	4.35763	121.345	392.815	79.924	41.718	0.876	1.108	0.903	0.984	0.203465	3.78715	0.313046	1.63751	0.685654	0.486258	1.32326	1.04135	0.960638	1.07895	0.418717	0.869086	21.0695
388.623	213.536	97.996	83.526	0.7	1.38	0.724	0.949	0.45892	4.23699	127.218	339.507	69.246	42.795	0.873	1.211	0.826	0.981	0.20396	3.79419	0.327356	1.58993	0.706621	0.512355	1.24714	0.877536	1.14088	1.03372	0.444435	0.895491	25.4025
391.609	244.386	119.883	85.928	0.666	1.71	0.585	0.967	0.490548	4.34219	142.946	389.963	66.518	46.288	0.838	1.476	0.677	0.98	0.170575	3.87153	0.365022	1.59568	0.554858	0.538684	1.25826	0.863158	1.15726	1.01344	0.347724	0.891608	19.1813
394.596	281.306	176.465	87.388	0.649	1.214	0.824	0.898	0.627306	4.39922	123.037	524.63	99.385	42.534	0.855	1.181	0.847	0.973	0.189438	3.83458	0.311805	1.86498	0.5632	0.486726	1.31741	0.972817	1.02791	1.08352	0.301987	0.871652	13.6264
394.695	3383.05	1516.98	74.259	0.899	1.326	0.754	0.987	0.448407	3.73782	130.205	455.992	101.211	43.241	0.875	1.182	0.846	0.98	0.221958	3.7895	0.329888	0.134787	0.0667186	0.5823	0.973304	0.891403	1.12202	0.992908	0.494992	1.01383	13.7645
396.387	251.04	123.063	83.959	0.707	1.428	0.7	0.955	0.490213	4.21704	157.579	389.858	70.22	48.073	0.857	1.24	0.806	0.983	0.180117	3.82959	0.397538	1.55297	0.570602	0.572577	1.21216	0.868347	1.15143	1.02932	0.367426	0.908123	12.4346
400.27	232.528	116.912	89.773	0.624	1.379	0.725	0.895	0.502787	4.48714	129.806	387.201	70.756	44.319	0.83	1.564	0.639	0.984	0.182737	3.88994	0.324296	1.66518	0.605207	0.493679	1.33013	1.13416	0.881379	1.09944	0.363449	0.866909	20.8917
401.564	219.647	120.258	133.555	0.283	6.312	0.158	0.74	0.547506	6.66473	146.43	407.28	57.723	47.55	0.814	1.548	0.646	0.978	0.141728	3.92948	0.364649	1.85425	0.479993	0.356033	2.87633	0.245247	4.08861	1.32162	0.258861	0.589594	17.8572
401.862	240.809	107.906	90.715	0.614	1.393	0.718	0.878	0.448098	4.52523	166.439	355.118	70.801	48.965	0.872	1.064	0.94	0.979	0.199373	3.79541	0.41417	1.47469	0.656136	0.539767	1.4202	0.763819	1.30919	1.11503	0.444932	0.838721	13.0506
404.749	218.363	102.674	92.252	0.598	1.506	0.664	0.937	0.470199	4.58546	127.119	354.883	71.892	42.426	0.887	1.245	0.803	0.987	0.202579	3.76294	0.314069	1.6252	0.700197	0.459892	1.48328	0.826693	1.20934	1.05336	0.430838	0.820624	24.8739
408.532	225.968	116.812	98.287	0.531	2.589	0.386	0.87	0.51694	4.86276	136.874	375.863	73.423	45.396	0.835	1.343	0.744	0.976	0.195345	3.88023	0.335039	1.66335	0.628557	0.461872	1.5725	0.518733	1.92746	1.12184	0.377887	0.797947	13.3364
408.731	274.151	163.388	81.804	0.768	1.462	0.684	0.977	0.595978	4.04628	134.684	491.56	87.688	45.026	0.835	1.415	0.707	0.978	0.178387	3.87976	0.329517	1.79303	0.536686	0.550413	1.08724	0.967852	1.03363	1.00102	0.299318	0.958848	9.62649
411.12	223.534	111.978	85.546	0.706	1.617	0.618	0.953	0.500944	4.21906	133.29	372.049	67.027	45.058	0.825	1.348	0.742	0.981	0.180156	3.90277	0.324212	1.6644	0.598573	0.526711	1.16856	0.833643	1.20065	1.02938	0.359634	0.925034	15.4966
411.518	190.632	83.65	87.415	0.677	1.086	0.921	0.909	0.438804	4.30915	97.952	324.151	65.968	37.779	0.862	1.341	0.746	0.981	0.20351	3.81719	0.238026	1.7004	0.788619	0.43218	1.27326	1.23481	0.809989	1.07921	0.463784	0.885834	14.0268
411.717	307.729	177.35	86.694	0.688	1.612	0.62	0.908	0.576319	4.27257	127.119	531.609	116.597	42.764	0.874	1.05	0.953	0.985	0.219328	3.79291	0.308753	1.72752	0.65744	0.493275	1.27035	0.651365	1.5371	1.0848	0.380568	0.887735	10.2571
412.215	7101.23	3953.44	85.327	0.711	1.361	0.735	0.929	0.556726	4.20266	121.644	518.674	89.984	41.763	0.876	1.036	0.965	0.978	0.173489	3.78657	0.295098	0.07304	0.0227609	0.489446	1.23207	0.761205	1.31293	1.05274	0.311623	0.900994	11.1545
412.215	2458.2	1258.46	77.872	0.854	1.219	0.82	0.97	0.511946	3.83548	140.06	343.106	60.514	46.135	0.827	1.603	0.624	0.983	0.176371	3.89828	0.339774	0.139576	0.0480856	0.592447	0.968384	1.31501	0.760976	1.0134	0.344512	1.01638	17.8574
413.31	249.382	132.975	83.04	0.753	1.52	0.658	0.981	0.533218	4.0846	158.575	401.669	87.065	48.934	0.832	1.306	0.766	0.973	0.216758	3.88592	0.383671	1.61066	0.654747	0.589282	1.10491	0.859211	1.16413	0.991845	0.406509	0.951358	12.9211
413.509	227.982	129.835	90.53	0.634	1.527	0.655	0.922	0.569497	4.45195	123.933	410.961	82.983	43.133	0.837	1.281	0.78	0.975	0.201924	3.8745	0.299711	1.8026	0.639142	0.47645	1.32019	0.8389	1.19084	1.05748	0.354566	0.870294	20.3373
413.708	215.482	113.757	92.397	0.609	1.312	0.762	0.854	0.527919	4.54267	131.598	377.591	70.532	44.026	0.853	1.465	0.683	0.983	0.186795	3.83782	0.318094	1.75231	0.620023	0.476487	1.40066	1.11662	0.896325	1.15105	0.353832	0.844838	14.2772
414.803	217.564	123.658	76.73	0.885	1.448	0.691	0.987	0.568375	3.76742	113.979	396.549	99.197	40.641	0.867	1.23	0.813	0.981	0.250151	3.80673	0.274779	1.82268	0.802188	0.529662	0.979661	0.849448	1.17656	0.993921	0.440115	1.01043	15.8013
414.803	221.47	102.997	84.82	0.725	1.683	0.594	0.968	0.465061	4.16464	143.444	348.314	72.29	45.919	0.855	1.263	0.792	0.979	0.207543	3.83399	0.345812	1.57274	0.701865	0.54137	1.17931	0.750446	1.33333	1.01136	0.44627	0.920606	18.3844
417.391	264.502	149.25	97.3	0.554	1.705	0.586	0.842	0.564268	4.76257	147.227	450.289	83.362	46.919	0.84	1.352	0.74	0.979	0.18513	3.86683	0.352732	1.7024	0.558539	0.48221	1.51625	0.792962	1.2628	1.16271	0.328089	0.811921	17.349
417.491	236.728	187.306	91.161	0.631	1.753	0.57	0.914	0.791229	4.46155	57.636	666.991	151.02	30.162	0.796	1.62	0.617	0.976	0.22642	3.97295	0.138053	2.81754	0.806274	0.330865	1.26149	0.92413	1.08246	1.06783	0.286162	0.890487	14.9531
417.789	270.526	172.379	103.412	0.491	2.317	0.432	0.76	0.637199	5.05932	147.326	490.211	96.337	46.613	0.852	1.137	0.88	0.979	0.196521	3.84032	0.352633	1.81207	0.558867	0.45075	1.73523	0.490721	2.03704	1.28816	0.308414	0.759058	14.4612
421.174	226.031	111.79	85.036	0.732	1.364	0.733	0.971	0.494578	4.14354	122.44	386.334	65.219	41.979	0.873	1.116	0.896	0.973	0.168815	3.79377	0.290711	1.70921	0.583406	0.493662	1.19262	0.818182	1.22237	1.00206	0.341331	0.915584	22.2588
422.07	222.204	117.588	91.832	0.629	1.594	0.627	0.95	0.529189	4.46994	126.322	387.075	76.677	43.841	0.826	1.51	0.662	0.977	0.198093	3.90069	0.299292	1.74198	0.652082	0.477404	1.3132	0.947302	1.05582	1.02842	0.374334	0.872648	14.714
422.866	231.163	110.58	94.546	0.594	1.638	0.61	0.854	0.478364	4.59771	150.412	368.443	59.582	47.442	0.84	1.368	0.731	0.974	0.161713	3.86831	0.355697	1.59387	0.538814	0.501787	1.41414	0.835165	1.19836	1.14052	0.338054	0.841356	19.5519
425.355	224.827	111.582	97.134	0.567	1.636	0.611	0.899	0.496302	4.70972	126.123	383.845	63.177	44.503	0.8	1.657	0.603	0.976	0.16459	3.96271	0.296512	1.70729	0.566193	0.458161	1.41093	1.01284	0.986907	1.08565	0.331633	0.841389	18.4836
427.047	266.633	156.186	79.74	0.844	1.133	0.883	0.976	0.585771	3.85868	149.914	462.405	89.072	47.735	0.827	1.306	0.766	0.975	0.192628	3.89866	0.351048	1.73424	0.570294	0.598633	0.979858	1.15269	0.867497	0.998975	0.328844	1.01036	13.8985
427.744	219.725	109.762	93.641	0.613	1.458	0.686	0.893	0.499543	4.52766	133.191	368.583	72.997	44.472	0.846	1.374	0.728	0.98	0.198048	3.85345	0.31138	1.67747	0.665048	0.47492	1.3801	0.942387	1.06122	1.09742	0.396458	0.851089	15.269
427.744	215.55	97.41	83.373	0.773	1.274	0.785	0.953	0.451914	4.03119	133.689	348.96	52.235	45.95	0.796	1.509	0.663	0.958	0.149688	3.97409	0.312544	1.61893	0.536239	0.551138	1.02975	1.18446	0.844586	1.00525	0.331231	0.985835	18.2667
428.142	4982.88	2257.14	104.293	0.495	2.88	0.347	0.909	0.452979	5.04036	121.544	472.301	96.004	42.687	0.838	1.377	0.726	0.979	0.203269	3.87194	0.283887	0.0947847	0.0425334	0.409299	1.69293	0.478125	2.09222	1.07701	0.448737	0.768188	13.7938
429.834	5015.77	1868.85	82.182	0.8	1.521	0.657	0.976	0.372595	3.96393	117.164	440.5	113.395	41.871	0.84	1.387	0.721	0.976	0.257423	3.86827	0.27258	0.0878231	0.0606763	0.509491	1.05	0.9119	1.09741	1	0.690893	0.975865	16.601
429.934	220.596	106.974	95.534	0.592	1.661	0.602	0.889	0.484932	4.60741	134.485	367.091	63.532	44.841	0.84	1.326	0.754	0.975	0.173069	3.86668	0.312804	1.66409	0.593901	0.469372	1.41892	0.798314	1.25249	1.09674	0.356893	0.839231	18.2389
430.133	314.48	218.137	98.594	0.556	1.751	0.571	0.918	0.693643	4.75389	144.34	591.3	148.803	46.473	0.84	1.376	0.727	0.978	0.251654	3.86819	0.335571	1.88025	0.682154	0.471357	1.51079	0.785837	1.2732	1.06536	0.3628	0.813689	8.26074
430.432	4151.87	1736.28	111.594	0.434	2.001	0.5	0.817	0.418193	5.37884	204.863	456.975	97.779	57.8	0.771	1.813	0.552	0.977	0.21397	4.03828	0.475947	0.110065	0.0563151	0.517949	1.7765	0.906047	1.104	1.19584	0.511654	0.750771	8.2314
432.423	2303.05	783.877	89.305	0.681	2.101	0.476	0.969	0.340365	4.29459	144.34	348.877	76.606	47.257	0.812	1.602	0.624	0.979	0.219579	3.93344	0.333794	0.151485	0.0977271	0.529164	1.19236	0.762494	1.31092	1.01032	0.645127	0.915907	19.0146
432.423	2640.94	1433.36	93.342	0.624	2.498	0.4	0.952	0.542745	4.48872	149.118	372.467	69.547	47.888	0.817	1.527	0.655	0.977	0.18672	3.92159	0.344843	0.141036	0.0485203	0.513038	1.30929	0.611289	1.6375	1.02626	0.344029	0.873653	22.1944
435.11	208.385	110.134	93.928	0.62	1.78	0.562	0.891	0.528512	4.50293	104.223	387.469	79.995	38.563	0.881	1.185	0.844	0.98	0.206455	3.77737	0.239533	1.85939	0.726342	0.410559	1.42097	0.66573	1.50178	1.09989	0.390635	0.838868	19.0192
435.508	210.017	98.537	110.15	0.451	2.174	0.46	0.897	0.469186	5.27821	129.806	349.387	58.389	44.21	0.835	1.351	0.74	0.973	0.167118	3.88037	0.298057	1.66361	0.592559	0.401362	1.85144	0.621435	1.6087	1.08473	0.356188	0.735168	27.6469
437.997	8123.79	4606.22	95.139	0.608	3.127	0.32	0.979	0.567004	4.54593	130.802	394.852	80.226	44.612	0.826	1.317	0.759	0.97	0.20318	3.90072	0.298637	0.0486044	0.0174169	0.468914	1.35855	0.42117	2.37188	0.990807	0.35834	0.858068	23.869
438.893	218.963	110.482	87.592	0.719	1.344	0.744	0.944	0.504569	4.18105	137.173	366.11	77.805	45.581	0.83	1.522	0.657	0.979	0.212518	3.89179	0.312543	1.67202	0.704232	0.520379	1.15438	1.13244	0.883065	1.03708	0.421187	0.930817	18.9458
439.391	206.457	79.634	92.022	0.652	1.967	0.508	0.929	0.385717	4.39002	122.938	312.599	54.161	42.719	0.847	1.178	0.849	0.971	0.17326	3.85281	0.279792	1.51411	0.680124	0.464226	1.29908	0.598882	1.67126	1.04521	0.44919	0.877631	27.5044
439.49	212.989	101.331	88.083	0.712	1.451	0.689	0.925	0.475757	4.20163	131.499	356.265	60.723	44.427	0.837	1.361	0.735	0.977	0.170443	3.87423	0.299208	1.67269	0.599254	0.504377	1.17556	0.937974	1.06676	1.05622	0.358257	0.922079	24.9777
441.083	2696.4	1354.67	83.396	0.797	1.836	0.545	0.979	0.502399	3.97086	142.648	361.11	64.08	47.442	0.796	1.652	0.605	0.976	0.177453	3.97219	0.323404	0.133923	0.047303	0.568876	0.998745	0.899782	1.11009	0.996936	0.353211	1.00033	22.1547
443.87	260.886	156.184	94.24	0.628	1.436	0.696	0.89	0.598668	4.47309	143.743	467.322	99.176	46.581	0.832	1.123	0.891	0.973	0.212222	3.88522	0.32384	1.79129	0.634995	0.494281	1.32484	0.782033	1.28017	1.09326	0.35449	0.868576	14.8345
444.268	223.59	97.972	92.685	0.65	2.031	0.492	0.94	0.438177	4.39731	144.439	349.91	56.002	47.181	0.815	1.424	0.702	0.977	0.160047	3.92577	0.325117	1.56496	0.571612	0.509047	1.25385	0.701132	1.42683	1.03936	0.365256	0.892767	19.3078
444.965	247.475	144.723	93.163	0.644	1.637	0.611	0.92	0.584798	4.41652	131.3	448.939	97.793	44.472	0.834	1.335	0.749	0.979	0.217831	3.8811	0.295079	1.81408	0.675725	0.477357	1.29503	0.815516	1.22586	1.06413	0.37249	0.878767	15.9753
446.259	3931.54	2311.12	98.081	0.583	2.157	0.464	0.909	0.587839	4.64292	121.146	472.526	99.76	42.241	0.853	1.314	0.761	0.978	0.211121	3.83778	0.27147	0.120188	0.0431653	0.430675	1.46312	0.609179	1.64009	1.07591	0.359147	0.826586	21.6348
448.847	217.14	104.831	91.328	0.676	1.244	0.804	0.93	0.482781	4.31077	126.621	372.606	59.09	44.841	0.791	1.539	0.65	0.952	0.158586	3.98495	0.282103	1.71597	0.563669	0.490989	1.17012	1.23714	0.808458	1.02366	0.328484	0.924416	20.5335
449.246	234.214	110.38	89.02	0.712	1.376	0.727	0.928	0.471278	4.19996	158.475	366.696	79.212	48.105	0.861	1.094	0.914	0.978	0.216015	3.82129	0.352758	1.56565	0.71763	0.540384	1.20927	0.795058	1.25722	1.05388	0.458361	0.909839	9.86466
450.241	265.628	150.257	89.205	0.711	1.411	0.709	0.979	0.565667	4.20404	164.647	448.023	87.614	51.566	0.778	1.685	0.593	0.97	0.195557	4.01871	0.365686	1.68666	0.583094	0.578062	1.09423	1.19419	0.836389	0.990807	0.34571	0.955916	10.6967
451.436	2910.93	1247.7	96.185	0.613	1.997	0.501	0.894	0.428626	4.52699	136.177	358.558	83.433	45.243	0.836	1.364	0.733	0.974	0.23269	3.87703	0.301653	0.123176	0.0668694	0.470375	1.36378	0.683025	1.46307	1.08949	0.542875	0.856427	17.903
451.734	271.284	161.269	90.741	0.689	1.395	0.717	0.941	0.594466	4.26935	163.851	462.826	111.386	48.965	0.859	1.318	0.759	0.982	0.240665	3.82526	0.362716	1.70606	0.690685	0.539613	1.24673	0.944803	1.05858	1.04357	0.404843	0.895981	10.9763
452.73	2991.01	1746.17	101.332	0.554	1.739	0.575	0.769	0.583806	4.76241	158.475	349.529	72.524	48.181	0.858	1.166	0.858	0.975	0.207491	3.82733	0.350043	0.11686	0.0415333	0.475477	1.54874	0.6705	1.49217	1.26788	0.355411	0.803653	16.5714
452.929	279.964	173.479	92.162	0.67	2.07	0.483	0.96	0.619648	4.33049	156.484	495.928	113.618	47.965	0.855	1.199	0.834	0.976	0.229102	3.83433	0.345493	1.7714	0.654938	0.520442	1.27612	0.579227	1.72671	1.01667	0.369729	0.885427	10.216
453.128	232.436	128.68	93.762	0.648	2.032	0.492	0.952	0.553615	4.4047	128.313	420.11	84.229	44.319	0.821	1.045	0.957	0.973	0.200493	3.9125	0.283172	1.80742	0.654562	0.472675	1.26698	0.514272	1.94512	1.02206	0.362152	0.888256	12.0219
454.521	213.669	93.918	91.117	0.688	1.3	0.769	0.908	0.439549	4.27388	148.421	337.942	50.859	47.442	0.829	1.265	0.79	0.974	0.150496	3.89417	0.326544	1.58161	0.541526	0.520671	1.20494	0.973077	1.02731	1.07269	0.342388	0.911156	19.6996
456.214	284.38	182.035	98.161	0.595	2.045	0.489	0.909	0.640112	4.59573	150.512	525.167	100.037	48.659	0.799	1.708	0.586	0.981	0.190486	3.96623	0.329915	1.84671	0.549548	0.495706	1.34286	0.835208	1.19836	1.07921	0.297582	0.863024	8.65513
456.811	218.43	101.547	100.405	0.569	1.826	0.548	0.846	0.464895	4.69772	153.598	348.507	63.617	47.627	0.851	1.406	0.711	0.982	0.182542	3.84291	0.33624	1.59551	0.626478	0.474349	1.49561	0.769989	1.29745	1.16076	0.392651	0.818038	17.5089
456.811	315.13	212.628	88.453	0.734	1.416	0.706	0.962	0.674731	4.13851	158.973	584.763	115.519	49.89	0.803	1.211	0.826	0.96	0.197548	3.95687	0.348006	1.85562	0.543292	0.564028	1.09401	0.855226	1.16997	0.997921	0.292781	0.956109	9.19808
458.304	235.904	104.956	88.21	0.74	1.23	0.813	0.946	0.44491	4.12042	206.456	337.39	71.714	54.689	0.867	1.052	0.951	0.98	0.212555	3.80615	0.450478	1.4302	0.683277	0.619986	1.17162	0.855285	1.16974	1.03594	0.477749	0.92373	8.74695
460.594	6065.7	2756.73	89.446	0.723	2.135	0.468	0.962	0.454479	4.16775	123.436	399.649	85.044	45.135	0.761	1.937	0.516	0.973	0.212797	4.06249	0.267993	0.0658867	0.0308496	0.504606	1.05256	0.90726	1.10256	1.01143	0.468221	0.974744	25.0911
461.589	3259.23	1478.02	97.298	0.613	1.924	0.52	0.896	0.453488	4.52873	170.222	365.96	63.673	50.227	0.848	1.197	0.836	0.981	0.173989	3.84972	0.368774	0.112284	0.0430799	0.516218	1.38336	0.622141	1.60769	1.09487	0.383668	0.850067	17.1355
463.281	194.469	70.874	92.621	0.679	1.41	0.709	0.97	0.364449	4.30316	160.964	282.39	43.048	48.857	0.847	1.269	0.788	0.976	0.152442	3.8509	0.347444	1.45211	0.607388	0.527494	1.24742	0.9	1.11142	1.00619	0.41828	0.894901	20.7624
464.078	238.692	119.811	89.664	0.725	1.663	0.601	0.972	0.501948	4.1622	171.018	378.643	78.17	49.858	0.865	1.188	0.842	0.978	0.206448	3.81254	0.368511	1.58632	0.652444	0.556054	1.1931	0.714372	1.401	1.00617	0.411293	0.915991	19.6771
465.173	228.4	112.489	95.718	0.638	1.437	0.696	0.89	0.492509	4.43799	150.412	376.602	70.708	47.55	0.836	1.21	0.826	0.972	0.187753	3.87712	0.323346	1.64887	0.628577	0.496772	1.31034	0.842032	1.18678	1.09213	0.381217	0.873621	10.8486
466.467	3429.37	2423	89.527	0.731	1.54	0.65	0.922	0.706544	4.14518	119.852	384.698	69.367	41.195	0.887	1.202	0.832	0.983	0.180315	3.76289	0.256936	0.112177	0.0286285	0.460141	1.21341	0.780519	1.28	1.06616	0.255208	0.907775	16.9481
467.562	272.806	174.694	105.688	0.526	2.755	0.363	0.933	0.64036	4.88772	152.204	506.751	95.43	48.411	0.816	1.386	0.722	0.962	0.188317	3.92402	0.325527	1.85755	0.546269	0.458056	1.55133	0.503085	1.98898	1.03108	0.294081	0.802832	9.73292
467.761	214.465	115.064	87.114	0.775	1.411	0.709	0.978	0.536516	4.02787	124.132	387.587	84.292	42.872	0.849	1.251	0.799	0.974	0.217479	3.84797	0.265375	1.80723	0.732566	0.492137	1.09548	0.886605	1.12694	0.99591	0.405354	0.955336	14.5808
467.86	4584.84	2145.54	114.636	0.447	3.607	0.277	0.866	0.467963	5.29984	168.33	355.973	82.342	52.643	0.763	1.756	0.569	0.975	0.231315	4.05751	0.359787	0.0776413	0.0383782	0.459219	1.70694	0.486831	2.05415	1.12587	0.494302	0.765591	21.3539
467.96	222.892	103.145	95.98	0.638	1.137	0.879	0.864	0.462758	4.43687	144.439	359.749	73.242	46.441	0.842	1.295	0.772	0.97	0.203592	3.8642	0.308657	1.61401	0.710088	0.483861	1.31975	1.13896	0.878271	1.12269	0.439954	0.870929	20.8572
468.159	278.343	171.439	92.513	0.687	1.111	0.9	0.922	0.615927	4.27569	172.81	490.34	91.773	51.012	0.835	1.323	0.756	0.976	0.187162	3.8805	0.369127	1.76164	0.53531	0.551404	1.21543	1.19082	0.84	1.05857	0.30387	0.907574	14.382
469.752	212.623	110.365	96.93	0.628	1.993	0.502	0.926	0.519064	4.47223	129.806	373.952	82.959	43.611	0.858	1.173	0.852	0.975	0.221844	3.82779	0.276329	1.75876	0.751679	0.449923	1.36624	0.58856	1.69721	1.05292	0.427392	0.855903	17.1168
469.752	226.158	111.899	92.996	0.683	1.78	0.562	0.951	0.494782	4.29072	146.829	380.811	59.734	46.581	0.85	1.387	0.721	0.983	0.15686	3.84417	0.312567	1.68383	0.533821	0.500893	1.24451	0.779213	1.28292	1.03365	0.317028	0.895928	16.6788
470.847	283.178	183.292	103.317	0.554	1.743	0.574	0.871	0.647268	4.76137	165.842	511.339	114.384	49.705	0.844	1.363	0.734	0.98	0.223695	3.85969	0.352221	1.80572	0.624053	0.481092	1.52347	0.781985	1.27875	1.12514	0.345599	0.810627	11.6661
472.041	223.595	116.961	88.357	0.76	1.727	0.579	0.981	0.523093	4.06678	143.544	387.98	66.849	45.396	0.875	1.201	0.833	0.979	0.1723	3.789	0.304092	1.73519	0.571549	0.513779	1.15132	0.695426	1.43869	0.997961	0.329387	0.931695	17.1183
472.34	2798.03	1432.8	88.643	0.755	1.155	0.866	0.967	0.512073	4.07866	172.71	336.911	60.769	51.196	0.828	1.107	0.904	0.97	0.180371	3.89563	0.365648	0.12041	0.0424129	0.577553	1.09669	0.958442	1.04388	1.0031	0.352237	0.955125	23.2703
473.833	216.847	121.303	102.029	0.572	1.25	0.8	0.847	0.559394	4.68717	122.141	403.856	89.395	41.979	0.871	1.059	0.944	0.977	0.221354	3.79841	0.257772	1.8624	0.736956	0.411442	1.52273	0.8472	1.18	1.15348	0.395702	0.810383	11.344
474.63	267.491	180.633	97.038	0.633	1.766	0.566	0.934	0.675286	4.45414	149.317	506.661	134.482	46.212	0.879	1.211	0.825	0.987	0.265428	3.78181	0.314597	1.89412	0.744504	0.476226	1.38863	0.68573	1.4576	1.05675	0.39306	0.849055	10.1488
475.227	228.028	110.084	90.881	0.723	1.552	0.644	0.938	0.482765	4.16891	160.765	369.605	65.283	47.735	0.887	1.094	0.914	0.982	0.176629	3.76479	0.338291	1.62088	0.593029	0.525247	1.22683	0.704897	1.41925	1.04691	0.36587	0.903064	16.471
475.724	222.638	121.424	95.024	0.662	1.191	0.84	0.927	0.545388	4.35668	132.395	400.127	89.37	43.471	0.88	1.209	0.827	0.984	0.223354	3.77802	0.278302	1.79721	0.736016	0.457474	1.32931	1.01511	0.984524	1.06149	0.409533	0.867178	19.5455
477.118	4752.23	1741.53	86.615	0.799	1.306	0.766	0.936	0.366466	3.96534	90.188	489.759	130.087	36.517	0.85	1.101	0.908	0.975	0.265614	3.84522	0.189027	0.103059	0.074697	0.421601	1.06383	0.843032	1.18538	1.04167	0.724799	0.969707	12.4363
478.81	218.143	98.497	116.301	0.445	3.304	0.303	0.916	0.451525	5.31498	173.407	336.805	60.322	52.089	0.803	1.552	0.644	0.977	0.179101	3.9556	0.362162	1.54396	0.612425	0.447881	1.80449	0.469734	2.12541	1.06659	0.396657	0.744236	13.9784
479.806	261.722	170.416	114.649	0.459	2.993	0.334	0.854	0.651134	5.23404	149.815	495.164	110.072	46.919	0.855	1.363	0.734	0.981	0.222294	3.83328	0.312241	1.89195	0.645902	0.40924	1.86275	0.455396	2.1976	1.14871	0.341395	0.732375	13.0323
480.602	3103.05	1491.24	102.861	0.571	1.271	0.787	0.869	0.480573	4.692	125.426	400.747	76	45.95	0.746	1.897	0.527	0.965	0.189646	4.10291	0.260977	0.129146	0.0509643	0.446719	1.30648	1.49253	0.669632	1.11047	0.394624	0.874448	19.2221
481.399	207.017	121.645	112.183	0.481	2.972	0.336	0.878	0.587609	5.11298	100.739	419.561	107.754	39.149	0.826	1.592	0.628	0.981	0.256826	3.90051	0.209263	2.0267	0.885807	0.348974	1.71726	0.535666	1.86905	1.11731	0.437069	0.762864	13.701
481.996	262.529	141.808	90.594	0.738	1.179	0.848	0.93	0.540161	4.12646	175.298	435.419	80.588	51.336	0.836	1.249	0.801	0.969	0.185081	3.87734	0.363692	1.65856	0.56829	0.56666	1.13279	1.05937	0.944575	1.04194	0.342641	0.939628	13.2688
483.987	235.241	121.688	92.577	0.71	1.234	0.811	0.929	0.517291	4.2081	169.127	389.34	67.407	50.565	0.831	1.524	0.656	0.982	0.173131	3.88815	0.349445	1.65507	0.553933	0.546194	1.17042	1.23501	0.808878	1.05705	0.334689	0.923969	12.9758
484.584	248.309	144.415	96.899	0.649	1.65	0.606	0.945	0.581594	4.40185	137.87	459.382	89.546	44.58	0.872	1.159	0.863	0.977	0.194927	3.79669	0.284512	1.85004	0.62006	0.460067	1.34361	0.702424	1.42409	1.03386	0.33516	0.862522	16.2406
486.774	252.527	157.697	100.518	0.605	1.786	0.56	0.916	0.624476	4.55596	148.322	471.301	99.553	48.15	0.804	1.576	0.635	0.974	0.21123	3.95361	0.304704	1.86634	0.631293	0.479019	1.32893	0.882419	1.13393	1.06332	0.338252	0.867787	11.1008
487.57	207.421	94.437	92.27	0.72	1.462	0.684	0.961	0.455291	4.17871	151.308	334.745	61.347	49.488	0.776	1.615	0.619	0.975	0.183265	4.02318	0.310331	1.61384	0.649608	0.536339	1.07778	1.10465	0.904971	1.01457	0.402522	0.96278	18.7437
488.665	196.368	92.601	108.072	0.526	2.445	0.409	0.878	0.471569	4.88886	148.023	328.414	72.484	47.933	0.81	1.543	0.648	0.98	0.220709	3.93976	0.302913	1.67244	0.782756	0.443528	1.53992	0.631084	1.58435	1.11617	0.468032	0.805865	17.0948
488.864	272.517	184.893	97.841	0.642	1.993	0.502	0.942	0.678464	4.42514	171.615	507.137	119.815	49.966	0.864	1.16	0.862	0.977	0.236258	3.81414	0.351049	1.86094	0.648023	0.510686	1.34579	0.582037	1.71713	1.03715	0.348224	0.861926	11.231
489.462	284.274	174.862	93.712	0.7	1.641	0.609	0.958	0.615118	4.2358	133.091	391.45	62.707	44.166	0.857	1.244	0.804	0.978	0.160192	3.82837	0.271913	1.37702	0.358609	0.471295	1.22429	0.758074	1.3202	1.02088	0.260424	0.903812	21.9668
491.851	3252.24	1910.52	89.213	0.777	1.442	0.693	0.936	0.587447	4.02264	186.049	308.828	53.372	53.013	0.832	1.44	0.695	0.974	0.172821	3.88659	0.378263	0.0949586	0.0279359	0.59423	1.07079	0.998613	1.00289	1.0406	0.29419	0.966178	11.2294
492.548	300.716	222.378	110.519	0.507	2.625	0.381	0.795	0.739495	4.97981	169.425	578.252	154.249	51.706	0.796	1.566	0.638	0.961	0.26675	3.97239	0.343977	1.92292	0.693634	0.467847	1.57002	0.596571	1.67454	1.20881	0.36072	0.7977	11.0068
493.344	210.761	102.486	100.265	0.617	1.529	0.654	0.892	0.486266	4.51413	124.531	371.323	62.444	42.764	0.856	1.195	0.837	0.974	0.168166	3.83212	0.252422	1.76182	0.609293	0.42651	1.38736	0.781557	1.27982	1.09193	0.345832	0.848917	21.9186
493.344	223.895	112.114	93.852	0.704	1.112	0.9	0.907	0.500744	4.22541	140.259	386.23	70.668	45.472	0.852	1.243	0.804	0.975	0.182969	3.83954	0.284303	1.72505	0.630323	0.484508	1.21023	1.11781	0.893333	1.07497	0.365394	0.908678	15.489
493.643	2619.06	997.952	94.67	0.692	2.126	0.47	0.958	0.381035	4.26094	171.715	525.659	113.108	50.597	0.843	1.094	0.914	0.975	0.215174	3.86119	0.347853	0.200705	0.11334	0.534457	1.21821	0.514581	1.94468	1.01775	0.564709	0.906181	6.96449
494.14	217.019	112.35	102.137	0.595	1.632	0.613	0.84	0.517697	4.59471	142.847	379.513	69.5	46.212	0.841	1.331	0.751	0.976	0.183129	3.86651	0.289082	1.74875	0.618603	0.452451	1.41345	0.815564	1.22512	1.1619	0.353739	0.841514	12.3287
495.434	3095.44	2151.47	96.429	0.67	2.6	0.385	0.968	0.695046	4.33226	128.015	314.089	46.07	43.688	0.843	1.324	0.755	0.975	0.146678	3.86128	0.25839	0.101468	0.0214132	0.453059	1.25821	0.509231	1.96104	1.00723	0.211034	0.891286	27.6377
495.733	8387.58	6031.06	115.387	0.468	3.928	0.255	0.859	0.719047	5.18242	156.186	395.474	79.51	50.75	0.762	1.735	0.576	0.965	0.20105	4.06083	0.315061	0.0471499	0.0131834	0.439824	1.62821	0.441701	2.25882	1.1234	0.279606	0.783578	18.7264
496.131	260.496	144.258	104.299	0.573	2.194	0.456	0.872	0.553782	4.68255	197.895	431.601	89.785	54.32	0.843	1.016	0.985	0.973	0.208028	3.86138	0.398877	1.65684	0.622392	0.52081	1.4712	0.463081	2.16009	1.11583	0.375649	0.824632	10.7171
496.529	3855.27	2699.22	85.042	0.863	1.36	0.736	0.965	0.700137	3.81646	213.125	402.04	81.247	55.983	0.855	1.116	0.896	0.978	0.202087	3.83477	0.42923	0.104283	0.0301002	0.658298	0.99073	0.820588	1.21739	1.01347	0.288639	1.0048	8.8266
496.629	2193.08	557.599	93.059	0.721	1.451	0.689	0.927	0.254254	4.17583	125.924	368.302	84.145	44.612	0.795	1.716	0.583	0.976	0.228467	3.97555	0.253557	0.167938	0.150906	0.479395	1.10264	1.18263	0.846154	1.05286	0.898579	0.95204	15.4766
498.719	3635.61	1441.85	95.063	0.693	2.214	0.452	0.962	0.396591	4.2568	166.937	415.491	74.833	51.336	0.796	1.756	0.569	0.978	0.180107	3.97325	0.334732	0.114284	0.0519006	0.540021	1.14863	0.793135	1.25885	1.01663	0.454139	0.933388	12.8371
499.018	222.181	112.075	97.485	0.66	1.768	0.566	0.926	0.504431	4.36395	148.222	379.159	76.268	46.734	0.853	1.046	0.956	0.974	0.20115	3.83863	0.297027	1.70653	0.680509	0.479397	1.29242	0.591629	1.68905	1.05184	0.398767	0.879624	17.3414
503.497	247.857	122.538	92.104	0.746	1.332	0.751	0.961	0.49439	4.10469	199.886	388.179	61.709	54.982	0.831	1.484	0.674	0.98	0.15897	3.88892	0.396995	1.56614	0.503591	0.596956	1.11394	1.11411	0.89747	1.01977	0.321549	0.947435	10.551
503.597	204.359	108.695	110.105	0.522	1.729	0.578	0.838	0.531883	4.90643	125.227	384.498	58.057	43.548	0.83	1.463	0.684	0.977	0.150994	3.89152	0.248665	1.88148	0.534128	0.395513	1.59004	0.846154	1.18339	1.16587	0.283886	0.793147	24.3281
505.09	256.502	119.822	107.108	0.553	2.187	0.457	0.869	0.467139	4.76582	144.34	341.494	50.824	45.396	0.88	1.125	0.889	0.983	0.148828	3.77854	0.285771	1.33135	0.424163	0.423834	1.59132	0.514403	1.9453	1.13119	0.318596	0.792842	12.0444
505.488	197.573	80.603	90.021	0.784	1.447	0.691	0.981	0.407966	4.00395	134.684	316.835	59.195	44.765	0.845	1.187	0.842	0.97	0.186832	3.85727	0.266444	1.60364	0.734402	0.497273	1.07781	0.820318	1.21852	0.988787	0.457961	0.963368	25.3574
507.579	6251.3	2431.08	116.689	0.468	3.433	0.291	0.777	0.388891	5.17938	165.941	407.328	80.168	52.72	0.75	1.838	0.544	0.972	0.196814	4.09259	0.326926	0.0651589	0.0329763	0.451799	1.60256	0.535392	1.86942	1.25097	0.506091	0.79017	11.8705
507.678	239.971	128.152	118.028	0.458	2.394	0.418	0.76	0.534031	5.23831	167.832	406.202	77.488	51.26	0.803	1.562	0.64	0.974	0.190762	3.95677	0.330587	1.69271	0.604657	0.434304	1.75328	0.652464	1.5311	1.28158	0.357212	0.755354	12.079
508.176	201.23	95.858	97.727	0.669	1.623	0.616	0.926	0.47636	4.33518	150.014	333.439	74.411	46.518	0.871	1.245	0.804	0.985	0.223162	3.798	0.295201	1.657	0.776263	0.475999	1.30194	0.767098	1.30519	1.06371	0.468474	0.876088	16.0824
510.067	233.057	157.928	102.285	0.613	1.825	0.548	0.932	0.677637	4.52896	115.074	498.862	128.818	41.087	0.857	1.203	0.831	0.976	0.258224	3.83015	0.225606	2.14051	0.815675	0.401691	1.39804	0.659178	1.51642	1.04721	0.381065	0.845702	15.0565
510.665	3290.53	1233.61	106.222	0.569	2.391	0.418	0.944	0.374896	4.70053	157.281	349.816	76.413	49.565	0.805	1.568	0.638	0.975	0.218438	3.95218	0.307993	0.10631	0.0619427	0.466617	1.41476	0.655793	1.52632	1.03284	0.582662	0.840796	21.2026
511.262	3044.67	1335.43	94.26	0.723	2.186	0.457	0.97	0.438611	4.16875	168.529	506.738	97.099	51.228	0.807	1.532	0.653	0.972	0.191616	3.94612	0.329633	0.166434	0.0727101	0.543475	1.11618	0.700823	1.42888	1.00206	0.436869	0.946595	10.7106
512.058	215.866	97.599	94.055	0.727	1.661	0.602	0.957	0.452128	4.15645	156.086	349.629	58.188	48.15	0.846	1.197	0.835	0.966	0.166428	3.85402	0.304821	1.61966	0.596195	0.511935	1.16369	0.72065	1.38704	1.0094	0.368099	0.92724	18.8811
512.755	230.697	112.008	106.582	0.567	1.958	0.511	0.837	0.48552	4.70683	160.068	383.124	60.041	48.443	0.857	1.277	0.783	0.975	0.156714	3.82894	0.312172	1.66072	0.536042	0.454514	1.51146	0.652196	1.53229	1.16487	0.322776	0.813486	18.4578
513.751	212.187	109.536	95.853	0.703	1.083	0.924	0.912	0.516224	4.22892	133.888	378.981	83.484	44.179	0.862	1.173	0.852	0.977	0.220285	3.81808	0.260609	1.78607	0.76216	0.460904	1.22617	1.0831	0.922078	1.07127	0.426725	0.90285	22.4552
513.85	221.396	119.989	107.422	0.56	2.318	0.431	0.891	0.541966	4.73887	121.345	415.467	78.274	41.948	0.867	1.251	0.799	0.98	0.1884	3.80803	0.236149	1.87658	0.652343	0.390497	1.54821	0.539689	1.85383	1.09989	0.347624	0.803573	16.7897
514.348	5414.28	2450.79	106.678	0.568	2.025	0.494	0.865	0.452653	4.70377	197.099	483.794	99.371	56.028	0.789	1.776	0.563	0.978	0.205399	3.99083	0.383202	0.0893551	0.0405465	0.525207	1.38908	0.877037	1.13968	1.13064	0.453768	0.848431	11.7945
515.742	269.173	156.004	100.487	0.642	1.425	0.702	0.897	0.579568	4.4248	173.805	460.808	105.203	50.444	0.858	1.105	0.905	0.976	0.228301	3.82629	0.337	1.71194	0.674361	0.501995	1.33645	0.775439	1.28917	1.08807	0.393916	0.864738	11.3728
516.737	203.385	101.425	93.992	0.735	1.434	0.697	0.968	0.498685	4.13482	136.177	358.682	69.246	45.919	0.812	1.332	0.751	0.968	0.193057	3.93496	0.263533	1.76356	0.682731	0.488542	1.10476	0.92887	1.07747	1	0.387132	0.951666	19.2178
518.031	287.742	182.933	98.147	0.676	1.544	0.648	0.944	0.635754	4.3122	161.86	539.073	90.646	48.997	0.847	1.398	0.715	0.977	0.168152	3.85123	0.312452	1.87346	0.495515	0.499221	1.25296	0.90544	1.1034	1.03496	0.264492	0.893101	11.1117
518.728	3106.08	1049.03	93.5	0.746	1.682	0.594	0.917	0.337734	4.10527	150.114	499.582	96.693	46.658	0.867	1.057	0.946	0.979	0.193548	3.80816	0.289389	0.16084	0.0921736	0.499016	1.1622	0.628419	1.59259	1.06761	0.573077	0.927628	8.19319
519.524	276.327	166.932	97.128	0.692	1.344	0.744	0.931	0.60411	4.2613	167.832	512.351	85.942	50.565	0.825	1.529	0.654	0.977	0.16774	3.90313	0.32305	1.85415	0.514832	0.520602	1.1922	1.13765	0.879032	1.04941	0.277665	0.915948	12.4345
520.42	183.886	74.476	92.104	0.771	1.134	0.882	0.972	0.405012	4.0374	116.666	310.701	48.274	43.133	0.788	1.688	0.592	0.973	0.155371	3.99335	0.224177	1.68964	0.648182	0.468308	1.02205	1.48854	0.671202	1.00103	0.383622	0.98909	35.448
521.117	4158.19	2521.85	92.237	0.77	1.404	0.712	0.947	0.606478	4.04052	221.288	439.08	92.79	57.245	0.849	1.315	0.761	0.98	0.211328	3.84821	0.424642	0.105594	0.0367944	0.620629	1.1026	0.93661	1.06882	1.03485	0.348452	0.952404	15.0567
521.216	227.403	115.076	102.176	0.627	1.734	0.577	0.879	0.506044	4.47548	168.43	375.112	86.284	49.367	0.868	1.227	0.815	0.983	0.230022	3.80388	0.323148	1.64955	0.7498	0.483157	1.38437	0.707612	1.41248	1.11832	0.454549	0.849937	16.0606
521.316	3653.58	1761.89	89.004	0.827	1.633	0.612	0.979	0.482237	3.89815	128.114	394.26	87.258	43.35	0.857	1.285	0.778	0.98	0.221321	3.82993	0.245751	0.107911	0.0495252	0.487057	1.03628	0.786895	1.27124	1.00102	0.458947	0.982498	20.2823
523.207	6377.42	2574.63	90.623	0.801	1.747	0.572	0.96	0.40371	3.96188	188.538	506.505	122.566	52.72	0.852	1.174	0.852	0.98	0.241984	3.83951	0.360351	0.0794216	0.0476054	0.581751	1.06367	0.672009	1.48951	1.02083	0.599401	0.969113	9.07019
523.406	213.947	114.71	97.395	0.693	1.482	0.675	0.945	0.536161	4.25713	124.431	403.748	69.678	43.165	0.839	1.447	0.691	0.974	0.172578	3.86961	0.237733	1.88714	0.607427	0.443195	1.21068	0.976383	1.0237	1.03069	0.321877	0.908971	17.7283
523.406	1718.48	633.878	92.19	0.774	1.482	0.675	0.936	0.368859	4.02962	157.878	349.808	68.36	48.334	0.849	1.363	0.734	0.976	0.195421	3.84673	0.301636	0.203556	0.107844	0.524287	1.0969	0.919703	1.08741	1.04274	0.5298	0.954613	20.6169
523.506	3816	2734.81	97.146	0.697	1.665	0.601	0.867	0.716671	4.24584	161.163	372.652	76.493	48.258	0.87	1.353	0.739	0.984	0.205267	3.80134	0.307853	0.0976552	0.0279701	0.496757	1.24821	0.812613	1.22962	1.13495	0.286417	0.895308	18.5362
524.302	3233.89	1969.08	94.543	0.737	1.33	0.752	0.95	0.608888	4.12894	139.86	386.173	64.557	45.103	0.864	1.239	0.807	0.981	0.167171	3.81381	0.266755	0.119414	0.0327854	0.477063	1.17232	0.931579	1.07314	1.03263	0.274551	0.923677	18.3733
524.501	267.127	188.406	105.057	0.597	2.026	0.494	0.927	0.705305	4.58724	145.833	550.117	116.33	45.842	0.872	1.066	0.938	0.98	0.211464	3.79608	0.278041	2.05938	0.617443	0.436354	1.46064	0.52616	1.89879	1.05717	0.299819	0.82753	10.5558
525.298	292.47	197.787	95.425	0.725	1.042	0.96	0.934	0.676264	4.16351	176.393	543.292	138.553	50.75	0.861	1.284	0.779	0.983	0.255025	3.82116	0.335796	1.8576	0.700516	0.531831	1.18759	1.23225	0.811458	1.05246	0.377108	0.917775	9.33353
525.497	253.556	140.076	91.481	0.789	1.267	0.789	0.967	0.552446	3.99067	163.851	439.711	83.962	50.412	0.81	1.506	0.664	0.975	0.190948	3.93831	0.311802	1.73418	0.599403	0.551065	1.02662	1.18863	0.841572	1.00827	0.345641	0.986878	13.6382
525.895	3745.28	1739.64	99.454	0.668	2.523	0.396	0.969	0.46449	4.33683	155.788	381.152	65.875	48.672	0.826	1.28	0.781	0.972	0.172831	3.89953	0.296234	0.101769	0.0378669	0.489392	1.23653	0.507333	1.97222	1.0031	0.372088	0.899165	17.1891
529.578	203.553	115.812	100.487	0.659	2.108	0.474	0.956	0.568953	4.36662	116.666	401.42	92.017	41.903	0.835	1.355	0.738	0.97	0.229229	3.87948	0.2203	1.97207	0.794538	0.416999	1.26707	0.642789	1.55696	1.01464	0.402896	0.88844	15.073
529.678	5007.21	2985.24	109.138	0.559	3.043	0.329	0.899	0.596189	4.74209	154.593	346.757	66.314	49.813	0.783	1.621	0.617	0.966	0.191241	4.00634	0.291862	0.0692516	0.0222139	0.456422	1.40072	0.532698	1.87538	1.07453	0.320772	0.844846	21.2569
532.266	3586.5	1897.74	100.11	0.667	1.771	0.565	0.896	0.529136	4.33923	154.493	396.264	69.821	48.258	0.834	1.474	0.679	0.979	0.176198	3.88253	0.290255	0.110488	0.0367916	0.48205	1.25037	0.832298	1.20177	1.09263	0.332992	0.89475	13.7659
533.062	3128.85	1277.69	111.573	0.538	2.07	0.483	0.885	0.408358	4.83248	107.807	432.376	112.508	39.487	0.869	1.372	0.729	0.984	0.260209	3.80304	0.202241	0.13819	0.0880557	0.353912	1.61524	0.662802	1.50932	1.11186	0.637207	0.786974	13.514
535.053	197.183	76.309	94.987	0.745	1.314	0.761	0.962	0.386996	4.10644	177.787	296.605	44.699	50.381	0.88	1.163	0.86	0.983	0.150702	3.77848	0.332279	1.50421	0.585763	0.530399	1.18121	0.885084	1.13009	1.02183	0.389415	0.920134	22.1149
538.438	261.571	166.126	102.533	0.644	1.787	0.56	0.944	0.635109	4.41871	187.841	472.48	103.914	52.49	0.857	1.196	0.836	0.979	0.219933	3.82985	0.348863	1.80632	0.625513	0.511933	1.33075	0.669278	1.49286	1.03708	0.346292	0.866733	10.4993
538.637	199.349	86.358	94.456	0.759	1.581	0.633	0.975	0.4332	4.06988	163.453	318.78	55.451	50.935	0.792	1.506	0.664	0.968	0.173948	3.984	0.303457	1.59911	0.642106	0.539246	1.04348	0.952562	1.04897	0.992821	0.401541	0.9789	16.5323
538.836	2982.54	1324.45	98.146	0.703	1.822	0.549	0.934	0.444068	4.22809	193.316	483.584	114.947	54.198	0.827	1.389	0.72	0.979	0.237698	3.89807	0.358766	0.162138	0.0867884	0.552218	1.17639	0.762349	1.31148	1.04818	0.535274	0.921945	11.8715
540.13	233.903	135.729	124.568	0.437	2.531	0.395	0.881	0.580279	5.35991	167.832	417.251	91.961	50.336	0.832	1.295	0.772	0.966	0.220397	3.88545	0.310725	1.78386	0.677534	0.404085	1.90389	0.511655	1.95443	1.09648	0.379813	0.72491	17.8966
541.325	215.861	126.197	95.821	0.741	1.244	0.804	0.923	0.584622	4.11843	129.607	422.346	87.543	43.949	0.843	1.227	0.815	0.975	0.207278	3.86042	0.239425	1.95656	0.693701	0.458657	1.13765	0.986334	1.01368	1.05634	0.354551	0.937353	17.162
541.623	7055.63	2650.95	104.604	0.622	2.671	0.374	0.958	0.375722	4.49469	166.439	424.699	98.281	49.303	0.86	1.227	0.815	0.982	0.231413	3.82161	0.307297	0.0601929	0.0370738	0.47133	1.38264	0.459379	2.17914	1.02505	0.615917	0.850249	15.9051
543.216	216.045	108.705	104.502	0.625	1.295	0.772	0.941	0.503159	4.48372	152.901	362.488	77.688	47.072	0.867	1.266	0.79	0.98	0.214319	3.80678	0.281474	1.67784	0.714668	0.450441	1.3872	0.977606	1.02332	1.04145	0.425946	0.849022	29.9113
543.315	3678.8	2163.73	100.792	0.672	2.026	0.494	0.928	0.58816	4.32414	142.548	303.583	40.3	45.734	0.856	1.069	0.936	0.977	0.132748	3.83053	0.262367	0.0825222	0.0186253	0.453746	1.27381	0.527641	1.89474	1.0528	0.2257	0.885846	24.5279
543.415	265.086	202.73	115.536	0.512	2.558	0.391	0.844	0.764771	4.95623	129.408	608.752	112.365	43.057	0.877	1.165	0.858	0.979	0.184583	3.78498	0.238138	2.29643	0.554259	0.372672	1.71289	0.455434	2.19437	1.15995	0.241357	0.76368	11.5424
552.474	10595.9	3466.44	121.766	0.468	3.757	0.266	0.894	0.327148	5.18048	183.959	337.748	54.408	52.089	0.852	1.297	0.771	0.982	0.161091	3.84048	0.332973	0.0318752	0.0156956	0.42778	1.82051	0.345222	2.8985	1.09843	0.492409	0.741336	20.4976
553.369	230.161	139.841	107.333	0.604	1.751	0.571	0.916	0.607579	4.56274	141.752	453.673	82.036	45.842	0.848	1.315	0.761	0.978	0.180826	3.85034	0.256162	1.97111	0.586638	0.427101	1.40397	0.750999	1.33275	1.06769	0.297618	0.843865	14.8604
555.36	7935.03	4654.88	109.203	0.585	2.793	0.358	0.901	0.586624	4.63391	151.408	379.206	78.434	48.334	0.814	1.61	0.621	0.981	0.206837	3.92806	0.27263	0.0477888	0.0168499	0.442607	1.39145	0.576441	1.73464	1.08879	0.35259	0.847678	12.4504
555.759	212.613	115.604	99.842	0.701	1.428	0.7	0.918	0.54373	4.23516	140.557	394.599	85.126	44.21	0.904	1.085	0.922	0.988	0.215728	3.72902	0.25291	1.85595	0.736359	0.4428	1.28959	0.759804	1.31714	1.07625	0.396756	0.88049	18.1473
556.953	228.575	135.767	114.057	0.538	2.024	0.494	0.847	0.593971	4.83295	163.054	422.487	91.003	48.443	0.873	1.154	0.866	0.982	0.215398	3.79372	0.292761	1.84835	0.670288	0.424726	1.62268	0.570158	1.75304	1.15939	0.362641	0.784969	15.036
557.65	227.283	116.284	110.24	0.577	1.54	0.649	0.88	0.511626	4.6683	179.778	382.224	72.397	51.936	0.838	1.328	0.753	0.98	0.18941	3.87347	0.322385	1.68171	0.622588	0.471118	1.45234	0.862338	1.16025	1.11364	0.370211	0.82974	12.9856
558.446	267.033	160.797	112.138	0.558	1.513	0.661	0.811	0.602162	4.74528	184.755	473.435	98.377	51.936	0.861	1.324	0.755	0.985	0.207794	3.82094	0.330838	1.77295	0.611809	0.463144	1.54301	0.875083	1.14221	1.21455	0.34508	0.805208	9.46643
559.641	208.678	105.53	120.381	0.485	1.865	0.536	0.829	0.505707	5.08866	162.756	357.614	77.367	49.596	0.831	1.499	0.667	0.981	0.216342	3.88757	0.290822	1.71371	0.733128	0.411992	1.7134	0.803753	1.2444	1.18335	0.427801	0.763968	13.6425
561.034	245.129	158.185	109.334	0.59	2.121	0.471	0.919	0.645313	4.61595	174.602	463.684	119.302	52.49	0.796	1.445	0.692	0.965	0.257292	3.97239	0.311215	1.89159	0.754193	0.480089	1.34915	0.681282	1.46921	1.05005	0.398708	0.86058	9.38995
562.03	235.387	123.611	104.993	0.641	2.177	0.459	0.961	0.525139	4.42874	155.091	414.408	69.744	48.997	0.812	1.463	0.684	0.972	0.168298	3.93438	0.275948	1.76054	0.564222	0.466669	1.26677	0.672026	1.4902	1.01145	0.320482	0.888374	26.4909
566.609	226.696	135.64	108.288	0.607	1.673	0.598	0.866	0.598334	4.54924	148.222	438.133	86.916	47.072	0.841	1.516	0.66	0.982	0.198378	3.8664	0.261595	1.93269	0.640784	0.434693	1.3855	0.906157	1.10368	1.13395	0.331551	0.8499	13.3097
567.505	5053.92	3429.37	105.616	0.639	1.476	0.678	0.859	0.678556	4.43348	163.453	387.097	73.757	49.52	0.838	1.378	0.726	0.982	0.190539	3.87333	0.28802	0.0765934	0.0215074	0.468868	1.31142	0.933604	1.0708	1.14319	0.2808	0.873654	10.453
567.604	212.846	99.828	107.269	0.62	2.064	0.485	0.939	0.469015	4.50248	192.022	340.182	65.521	53.166	0.854	1.374	0.728	0.984	0.192606	3.83671	0.338303	1.59825	0.656339	0.495632	1.37742	0.665698	1.50103	1.04792	0.41066	0.852132	18.8305
568.6	216.611	94.287	130.942	0.417	1.853	0.54	0.829	0.435283	5.4913	244.781	318.945	51.366	59.693	0.863	1.161	0.861	0.981	0.16105	3.81535	0.430498	1.47243	0.544783	0.455874	2.06954	0.626552	1.59444	1.18335	0.369989	0.694799	16.3757
568.998	241.204	135.094	99.652	0.72	1.313	0.761	0.944	0.560082	4.17764	180.475	423.515	83.408	52.567	0.821	1.41	0.709	0.974	0.196942	3.91295	0.31718	1.75584	0.617407	0.527506	1.14028	1.07388	0.931669	1.03178	0.351631	0.936643	11.3517
570.392	233.673	124.302	101.596	0.694	1.725	0.58	0.943	0.531948	4.25393	172.113	402.423	88.597	54.058	0.74	1.941	0.515	0.97	0.220159	4.12053	0.301745	1.72216	0.712756	0.532088	1.06628	1.12522	0.887931	1.02863	0.413873	0.968642	19.0565
571.387	270.791	176.786	105.426	0.646	1.601	0.624	0.945	0.65285	4.41045	182.565	506.883	113.16	51.936	0.851	1.228	0.814	0.977	0.223247	3.84379	0.319512	1.87186	0.640096	0.49263	1.31734	0.767021	1.30449	1.03386	0.341957	0.87152	13.0137
571.487	240.998	144.14	106.211	0.637	1.552	0.644	0.943	0.598096	4.4429	153.896	457.072	94.209	48.488	0.823	1.554	0.643	0.981	0.206114	3.90859	0.26929	1.89658	0.653594	0.456525	1.29199	1.00129	0.998447	1.0403	0.344617	0.87974	17.5472
572.98	198.453	95.998	105.535	0.646	2.003	0.499	0.939	0.483732	4.40886	141.553	352.036	68.122	48.844	0.746	1.77	0.565	0.962	0.193509	4.10536	0.247047	1.7739	0.709619	0.462823	1.1548	0.883674	1.13226	1.02449	0.400033	0.931161	18.8987
574.572	200.48	89.967	125.97	0.455	1.325	0.755	0.789	0.448758	5.25527	150.114	338.644	60.301	46.103	0.887	1.173	0.853	0.983	0.178066	3.76286	0.261262	1.68917	0.670257	0.365984	1.94945	0.885283	1.1298	1.24588	0.396798	0.716018	27.2177
576.962	5369.96	2423.24	97.773	0.758	1.349	0.741	0.946	0.451259	4.07048	214.519	422.52	83.915	55.951	0.861	1.165	0.859	0.98	0.198606	3.8201	0.371808	0.0786822	0.0346292	0.572254	1.13588	0.863603	1.15924	1.03594	0.440115	0.93849	11.6453
582.735	4975.03	3347.37	119.851	0.51	1.956	0.511	0.787	0.672834	4.96485	153	375.552	76.448	47.703	0.845	1.205	0.83	0.976	0.203562	3.85656	0.262555	0.0754873	0.0228382	0.398019	1.65686	0.616053	1.62427	1.24015	0.302544	0.776773	22.066
584.029	251.805	173.052	127.34	0.453	2.377	0.421	0.862	0.687246	5.26924	144.439	532.558	109.023	49.998	0.726	2.048	0.488	0.972	0.204716	4.16016	0.247315	2.11496	0.630001	0.392634	1.60265	0.86159	1.15914	1.12761	0.297878	0.789519	9.44187
584.228	209.835	98.574	112.877	0.576	2.259	0.443	0.93	0.469769	4.66997	190.429	340.367	60.686	52.828	0.857	1.058	0.945	0.978	0.178296	3.82823	0.32595	1.62207	0.615639	0.468014	1.48785	0.468349	2.13318	1.05161	0.379539	0.819754	11.7744
585.721	3193.39	2051.4	96.946	0.783	1.464	0.683	0.972	0.642392	4.00576	139.263	371.509	72.156	45.549	0.844	1.283	0.78	0.977	0.194224	3.85977	0.237763	0.116337	0.035174	0.469839	1.07791	0.876366	1.14202	1.00514	0.302345	0.963555	15.7982
586.319	202.595	92.629	102.195	0.705	1.681	0.595	0.965	0.457213	4.22049	160.665	333.399	60.026	48.15	0.871	1.247	0.802	0.983	0.180043	3.79871	0.274023	1.64564	0.648026	0.471158	1.23546	0.74182	1.3479	1.01865	0.393783	0.900063	23.8349
586.518	2731.08	1266.87	94.106	0.832	1.408	0.71	0.95	0.46387	3.88577	207.849	424.681	91.639	55.798	0.839	1.223	0.818	0.973	0.215783	3.8703	0.354378	0.155499	0.0723351	0.592927	1.00841	0.868608	1.15211	1.02421	0.46518	0.99602	13.4405
586.717	227.725	122.587	107.351	0.64	1.951	0.513	0.944	0.538312	4.43192	180.873	398.977	68.966	52.229	0.833	1.457	0.687	0.982	0.172857	3.88351	0.30828	1.75201	0.562588	0.486526	1.30156	0.746797	1.33918	1.04025	0.32111	0.87626	14.6949
587.215	218.983	127.352	111.787	0.591	2.182	0.458	0.917	0.581561	4.6131	136.675	434.891	74.242	45.103	0.844	1.327	0.753	0.98	0.170714	3.85799	0.232751	1.98596	0.582967	0.403473	1.42809	0.608158	1.6441	1.0687	0.293544	0.836312	17.7371
587.314	1914.06	999.055	109.211	0.619	2.355	0.425	0.898	0.521955	4.50642	147.824	348.442	66.495	48.15	0.801	1.632	0.613	0.977	0.190835	3.96026	0.251695	0.182043	0.0665579	0.44089	1.29402	0.692994	1.44235	1.08797	0.365616	0.878805	20.068
587.712	204.045	101.675	104.98	0.67	1.173	0.853	0.902	0.498297	4.33036	153.797	358.791	71.446	47.92	0.842	1.35	0.741	0.976	0.19913	3.86405	0.261688	1.75839	0.70269	0.456468	1.25672	1.1509	0.868699	1.08204	0.399621	0.892316	20.0224
587.712	238.745	155.376	121.247	0.502	2.377	0.421	0.783	0.650803	5.00137	155.588	486.11	85.042	47.888	0.853	1.202	0.832	0.977	0.174944	3.83918	0.264735	2.03611	0.54733	0.394962	1.6992	0.505679	1.97625	1.24777	0.268812	0.767626	13.7565
590.201	262.789	152.767	99.211	0.754	1.26	0.794	0.948	0.58133	4.08376	214.32	447.297	97.727	57.06	0.827	1.515	0.66	0.981	0.218483	3.89763	0.363131	1.70211	0.639713	0.575138	1.09682	1.20238	0.831234	1.03481	0.375834	0.954422	27.8916
590.898	192.228	101.397	96.166	0.803	1.501	0.666	0.973	0.527483	3.95608	125.924	368.302	84.145	44.612	0.795	1.716	0.583	0.976	0.228467	3.97555	0.213106	1.91596	0.829857	0.463906	0.990037	1.14324	0.875375	1.00308	0.433128	1.00492	15.4766
591.694	237.943	154.243	98.134	0.772	1.296	0.771	0.983	0.648235	4.03433	182.067	463.074	92.895	51.273	0.87	1.075	0.93	0.979	0.200605	3.79991	0.307705	1.94616	0.602264	0.522479	1.12694	0.829475	1.20623	0.995931	0.309463	0.941894	9.30029
594.481	236.991	138.207	107.193	0.65	1.784	0.56	0.942	0.583174	4.3964	169.724	440.341	80.619	50.412	0.839	1.385	0.722	0.979	0.183083	3.86957	0.285499	1.85805	0.583321	0.470292	1.29077	0.776345	1.28929	1.03928	0.313942	0.880167	10.8334
594.979	265.274	169.667	141.223	0.375	1.49	0.671	0.661	0.639592	5.78968	187.443	497.039	97.451	53.089	0.836	1.411	0.709	0.976	0.196063	3.87766	0.315041	1.87368	0.574366	0.375923	2.22933	0.94698	1.05663	1.47655	0.306544	0.669754	9.28795
596.174	4194.12	3180.15	100.246	0.745	1.925	0.519	0.978	0.75824	4.10564	213.225	438.136	90.094	55.798	0.861	1.11	0.901	0.975	0.20563	3.8212	0.357656	0.104464	0.0283301	0.556611	1.1557	0.576623	1.73603	0.996933	0.271194	0.93072	10.7067
598.563	263.042	172.161	99.04	0.767	1.123	0.891	0.975	0.6545	4.04814	181.371	503.918	112.468	51.196	0.87	1.32	0.758	0.981	0.223187	3.80147	0.303011	1.91573	0.653272	0.516922	1.13429	1.17542	0.85073	1.00615	0.341004	0.939067	8.00409
598.662	237.19	147.697	118.474	0.536	1.857	0.538	0.885	0.622695	4.84208	155.887	465.55	104.155	47.365	0.873	1.048	0.954	0.98	0.223725	3.79361	0.260392	1.96277	0.705194	0.399792	1.62873	0.564351	1.77323	1.10734	0.359285	0.783466	14.038
599.359	4149.04	1915.76	101.61	0.729	1.787	0.56	0.937	0.461736	4.15043	204.565	469.544	90.762	55.199	0.844	1.423	0.703	0.98	0.193298	3.85936	0.341306	0.113169	0.0473765	0.543244	1.15775	0.796307	1.25536	1.04589	0.418634	0.929871	12.3707
601.549	222.501	118.666	112.814	0.594	1.791	0.558	0.833	0.533328	4.59968	171.217	394.955	74.17	50.782	0.834	1.441	0.694	0.977	0.187794	3.88093	0.284627	1.77507	0.625032	0.450139	1.40404	0.804578	1.24373	1.17287	0.352116	0.84374	12.3327
605.531	198.45	93.661	112.075	0.606	1.727	0.579	0.885	0.471963	4.5545	161.462	342.269	61.116	48.334	0.868	1.184	0.845	0.978	0.178561	3.8038	0.266645	1.72471	0.652523	0.431265	1.43234	0.685582	1.45941	1.10508	0.378338	0.835174	14.9959
607.82	224.408	130.874	110.118	0.63	1.959	0.51	0.935	0.583197	4.46654	138.765	447.067	74.59	44.58	0.877	1.152	0.868	0.98	0.166843	3.78443	0.228299	1.99221	0.569937	0.404838	1.39206	0.588055	1.70196	1.04813	0.286084	0.847285	10.1095
607.92	2105.43	1541.06	97.358	0.806	1.377	0.726	0.949	0.731945	3.94865	208.546	409.322	80.629	56.614	0.818	1.463	0.683	0.978	0.196982	3.92033	0.343048	0.194413	0.0523206	0.581503	1.01489	1.06245	0.940771	1.03056	0.269121	0.992829	15.5889
611.105	196.364	84.324	110.366	0.63	1.664	0.601	0.922	0.429427	4.46455	185.153	315.373	49.058	52.274	0.851	1.362	0.734	0.981	0.155555	3.84167	0.302981	1.60606	0.58178	0.473642	1.35079	0.81851	1.2213	1.06399	0.36224	0.860484	22.1376
613.395	11349.2	4913.71	138.181	0.404	2.922	0.342	0.846	0.432958	5.57928	221.388	290.257	40.48	56.92	0.859	1.2	0.833	0.981	0.139463	3.8255	0.360922	0.0255752	0.00823818	0.411923	2.12624	0.410678	2.43567	1.15957	0.322116	0.685661	19.2667
613.893	210.455	98.604	103.813	0.716	1.122	0.891	0.944	0.468528	4.18992	187.741	346.192	63.876	51.967	0.874	1.127	0.887	0.983	0.18451	3.7927	0.30582	1.64497	0.647803	0.500583	1.22067	1.00446	0.995511	1.04131	0.393809	0.905196	14.5052
614.589	244.972	166.103	100.658	0.762	1.355	0.738	0.958	0.678049	4.06028	156.982	506.05	116.788	47.812	0.863	1.261	0.793	0.98	0.230784	3.81603	0.255426	2.06575	0.703106	0.474995	1.13255	0.930627	1.07453	1.02296	0.340364	0.939845	11.8338
615.286	229.846	133.937	105.49	0.695	1.268	0.789	0.931	0.582725	4.25278	190.927	413.083	92.959	52.089	0.884	1.123	0.891	0.983	0.225037	3.76975	0.310306	1.79722	0.69405	0.493781	1.27194	0.885647	1.12928	1.05585	0.386181	0.88642	13.3296
617.675	221.262	138.72	126.92	0.482	1.826	0.548	0.885	0.626949	5.10681	163.851	431.454	103.852	49.15	0.852	1.334	0.75	0.986	0.240702	3.83971	0.265271	1.94997	0.748645	0.387252	1.76763	0.730559	1.36861	1.11412	0.383927	0.751881	11.1499
621.458	259.708	152.531	107.346	0.678	1.993	0.502	0.972	0.587317	4.30606	212.229	455.329	87.459	57.768	0.799	1.665	0.601	0.98	0.192079	3.96538	0.341502	1.75323	0.573385	0.538148	1.17847	0.835424	1.19721	1.00823	0.327044	0.920884	11.6892
621.558	183.311	74.995	115.639	0.584	2.131	0.469	0.922	0.409113	4.63835	161.86	299.887	51.539	48.519	0.864	1.4	0.715	0.983	0.171861	3.81366	0.26041	1.63595	0.687232	0.419573	1.47945	0.656969	1.52452	1.06616	0.420082	0.822202	23.0603
624.743	222.186	113.973	106.007	0.699	1.869	0.535	0.941	0.512962	4.24115	188.438	381.911	70.926	52.612	0.855	1.362	0.734	0.981	0.185713	3.83266	0.301625	1.71888	0.622305	0.496307	1.22318	0.728732	1.37196	1.04251	0.362041	0.903684	13.1162
626.634	256.654	169.356	111.731	0.631	1.752	0.571	0.896	0.659861	4.46341	168.43	514.954	98.38	50.227	0.839	1.344	0.744	0.977	0.191046	3.87015	0.268785	2.00641	0.580906	0.449535	1.32964	0.767123	1.30298	1.0904	0.289525	0.867083	10.1388
626.933	2647.46	1909.49	109.629	0.656	1.132	0.883	0.873	0.721254	4.37839	248.165	341.091	60.558	60.738	0.845	1.311	0.763	0.976	0.177542	3.85558	0.39584	0.128837	0.0317143	0.554032	1.28811	1.15813	0.8641	1.11798	0.246158	0.880593	11.0886
627.331	10755.1	5202.27	112.845	0.619	1.139	0.878	0.855	0.483703	4.50541	137.272	438.529	106.804	45.581	0.83	1.469	0.681	0.975	0.243551	3.89039	0.218819	0.0407741	0.0205303	0.403926	1.34087	1.28973	0.775626	1.14035	0.503512	0.863493	17.9746
634.1	249.185	140.142	97.507	0.838	1.472	0.679	0.963	0.562401	3.87219	207.849	424.681	91.639	55.798	0.839	1.223	0.818	0.973	0.215783	3.8703	0.327786	1.70428	0.653901	0.572246	1.00119	0.830842	1.20471	1.01038	0.383682	0.999511	13.4405
634.897	205.281	117.719	103.164	0.75	1.671	0.598	0.968	0.573453	4.09427	136.675	412.159	90.406	44.319	0.874	1.248	0.801	0.981	0.219347	3.79093	0.215271	2.00778	0.767981	0.429598	1.16533	0.746858	1.33946	1.01343	0.382503	0.92591	17.4258
638.381	207.304	108.077	116.352	0.593	1.38	0.725	0.855	0.521345	4.60504	169.326	370.35	80.955	51.458	0.804	1.333	0.75	0.973	0.218591	3.9545	0.265243	1.78651	0.749049	0.442261	1.35582	0.965942	1.03448	1.13801	0.419282	0.858731	17.707
640.372	199.743	90.271	112.349	0.638	1.612	0.62	0.924	0.451936	4.43969	177.19	331.989	65.035	51.152	0.851	1.388	0.721	0.98	0.195895	3.84276	0.276699	1.66208	0.720442	0.455296	1.33386	0.861042	1.1629	1.06061	0.433458	0.865546	19.7031
640.471	237.212	153.827	102.343	0.768	1.165	0.859	0.96	0.648479	4.04397	165.145	479.623	101.515	48.857	0.869	1.145	0.874	0.979	0.211656	3.80184	0.257849	2.02192	0.65993	0.477385	1.13151	0.982833	1.01746	1.01979	0.326388	0.940125	12.8509
640.571	207.517	101.511	112.011	0.642	1.175	0.851	0.908	0.48917	4.42565	189.832	347.687	76.159	52.35	0.87	1.258	0.795	0.986	0.219045	3.79955	0.296348	1.67546	0.750254	0.467365	1.35514	1.07064	0.934195	1.0859	0.447789	0.858529	15.8263
645.249	2952.39	1374.59	122.265	0.542	2.169	0.461	0.809	0.465583	4.81325	153	354.272	59.798	47.442	0.854	1.337	0.748	0.98	0.168791	3.83546	0.237118	0.119995	0.0435026	0.388026	1.57565	0.616413	1.62256	1.21137	0.362537	0.796854	19.976
646.643	204.431	95.253	119.462	0.569	1.449	0.69	0.857	0.465942	4.69783	186.049	340.552	66.588	52.643	0.844	1.25	0.8	0.985	0.19553	3.85946	0.287715	1.66585	0.699065	0.440667	1.4833	0.862664	1.15942	1.14936	0.419644	0.821541	23.2247
647.24	180.216	71.825	124.109	0.528	2.24	0.446	0.869	0.39855	4.87832	159.67	297.188	45.528	48.659	0.847	1.311	0.763	0.98	0.153196	3.8508	0.246694	1.64907	0.633874	0.392067	1.60417	0.585268	1.71076	1.12773	0.384384	0.789371	26.2404
648.534	8864.14	4212.27	102.463	0.776	1.186	0.843	0.919	0.475204	4.02347	163.353	521.067	126.996	48.812	0.862	1.288	0.776	0.984	0.243723	3.81912	0.25188	0.0587837	0.0301491	0.476387	1.11082	1.086	0.920522	1.07073	0.512881	0.94921	10.3033
651.122	353.517	224.332	114.459	0.625	1.791	0.558	0.956	0.634572	4.48558	270.364	590.5	140.213	63.677	0.838	1.297	0.771	0.986	0.237448	3.87265	0.415228	1.67036	0.625025	0.55633	1.3408	0.724176	1.38172	1.03138	0.374186	0.863355	8.74156
651.62	4512.41	2659.51	116.512	0.603	2.787	0.359	0.935	0.589377	4.56429	198.691	449.831	95.769	55.289	0.817	1.389	0.72	0.972	0.2129	3.92238	0.304919	0.0996875	0.03601	0.474535	1.35489	0.498385	2.00557	1.03957	0.361229	0.859362	9.21035
652.217	3959.51	1781.56	129.425	0.489	2.65	0.377	0.811	0.449945	5.06783	157.978	341.656	67.902	48.366	0.849	1.416	0.706	0.982	0.198744	3.84806	0.242217	0.0862875	0.0381137	0.373699	1.7362	0.53434	1.87268	1.21085	0.441706	0.759311	16.3204
652.616	2541.09	1403.56	106.722	0.72	1.433	0.698	0.909	0.552345	4.17758	159.57	424.411	78.571	49.628	0.814	1.587	0.63	0.981	0.18513	3.92872	0.244508	0.167019	0.0559798	0.465021	1.13056	1.10747	0.902579	1.07921	0.33517	0.940429	17.4836
655.303	201.403	103.217	109.149	0.691	1.774	0.564	0.941	0.51249	4.26382	165.244	368.193	63.585	50.043	0.829	1.483	0.674	0.975	0.172695	3.89296	0.252164	1.82814	0.616032	0.458483	1.19971	0.835964	1.19504	1.03613	0.336972	0.913023	15.9776
656.896	6733.21	5074.61	114.284	0.632	1.571	0.636	0.81	0.753669	4.459	184.855	345.425	54.421	52.981	0.828	1.409	0.71	0.977	0.157548	3.89677	0.281407	0.0513017	0.0107242	0.463591	1.31013	0.896881	1.11635	1.20617	0.209041	0.873911	13.8307
657.294	3676.49	1701.11	98.658	0.849	1.295	0.772	0.977	0.462698	3.84815	154.294	339.943	54.852	47.78	0.849	1.135	0.881	0.975	0.161356	3.84655	0.234741	0.092464	0.0322449	0.484299	1	0.876448	1.14119	0.997953	0.34873	0.999584	20.3633
658.688	227.059	147.062	119.182	0.583	1.998	0.5	0.898	0.647682	4.64377	139.164	490.446	81.934	45.211	0.856	1.309	0.764	0.979	0.16706	3.83249	0.211275	2.15999	0.557139	0.379344	1.46827	0.655155	1.528	1.0902	0.257936	0.825296	14.7314
662.172	188.063	92.256	137.616	0.439	2.424	0.413	0.808	0.490559	5.3479	124.132	364.711	72.338	42.241	0.874	1.044	0.957	0.98	0.198343	3.79134	0.187462	1.9393	0.784101	0.306948	1.99089	0.430693	2.31719	1.21287	0.404321	0.708939	16.1785
662.471	3214.31	1601.73	102.741	0.789	1.884	0.531	0.976	0.498311	3.99172	198.293	450.865	84.287	55.875	0.798	1.597	0.626	0.977	0.186945	3.96793	0.299323	0.140268	0.0526226	0.543843	1.01141	0.847665	1.17891	1.00102	0.375157	0.994039	11.0339
663.665	265.142	196.762	130.897	0.487	2.838	0.352	0.957	0.7421	5.08107	154.493	600.053	111.321	47.659	0.855	1.427	0.701	0.984	0.185519	3.83434	0.232788	2.26314	0.565765	0.364095	1.75565	0.502819	1.99148	1.02821	0.249991	0.754632	10.1481
666.054	192.436	103.322	111.839	0.669	1.641	0.609	0.94	0.536916	4.3335	142.05	375.928	75.827	46.734	0.817	1.409	0.71	0.971	0.201706	3.92114	0.213271	1.95352	0.73389	0.417869	1.22123	0.858623	1.16585	1.03298	0.375675	0.904844	16.9952
670.534	215.367	103.911	127.575	0.518	2.43	0.411	0.865	0.482483	4.92669	212.827	353.325	69.295	57.984	0.795	1.656	0.604	0.979	0.196123	3.97461	0.317399	1.64057	0.666869	0.454509	1.53475	0.681481	1.46959	1.13179	0.406486	0.806751	14.293
671.33	201.713	94.774	111.348	0.68	1.579	0.633	0.922	0.469846	4.29749	186.547	342.851	60.244	52.089	0.864	1.293	0.773	0.98	0.175715	3.81375	0.277877	1.6997	0.63566	0.467804	1.27059	0.818873	1.22117	1.06291	0.373984	0.887437	12.9573
672.325	220.656	119.209	124.478	0.545	1.611	0.621	0.829	0.540248	4.80068	216.908	378.309	80.265	56.136	0.865	1.304	0.767	0.984	0.212168	3.81157	0.322624	1.71447	0.673313	0.450971	1.58716	0.809435	1.2351	1.18697	0.392723	0.793964	10.133
672.525	2525.05	1273.73	110.383	0.694	1.56	0.641	0.903	0.504437	4.25645	142.249	384.598	76.258	45.919	0.848	1.36	0.735	0.978	0.19828	3.85006	0.211515	0.152313	0.05987	0.415997	1.2219	0.871795	1.14665	1.08306	0.393072	0.904523	19.9768
673.022	3521.45	1693.4	111.469	0.681	1.646	0.607	0.879	0.480881	4.29674	133.888	349.118	64.374	44.242	0.86	1.306	0.766	0.98	0.18439	3.82352	0.198936	0.0991406	0.0380147	0.3969	1.26285	0.793439	1.26194	1.1149	0.383443	0.889866	23.6719
673.62	203.408	109.2	109.425	0.707	1.822	0.549	0.898	0.536852	4.21608	157.778	386.679	68.682	48.258	0.851	1.045	0.957	0.976	0.17762	3.8419	0.234224	1.901	0.628956	0.441014	1.20368	0.573546	1.74317	1.08686	0.330855	0.911249	14.7195
678.796	207.297	103.337	122.005	0.573	1.559	0.641	0.856	0.498497	4.68283	201.18	353.055	69.923	55.69	0.815	1.355	0.738	0.972	0.198051	3.92631	0.296378	1.70314	0.67665	0.456457	1.42234	0.869147	1.15133	1.13551	0.397297	0.838449	17.2317
679.294	253.312	190.592	110.96	0.693	1.666	0.6	0.957	0.7524	4.25733	163.054	567.824	130.267	51.827	0.763	1.411	0.709	0.96	0.229414	4.05873	0.240035	2.2416	0.683486	0.467078	1.10101	0.846939	1.18167	1.00313	0.30491	0.953351	11.7427
679.99	246.678	151.683	114.49	0.652	1.671	0.598	0.953	0.614903	4.39052	199.687	466.08	90.208	56.582	0.784	1.676	0.597	0.966	0.193546	4.00409	0.293662	1.88943	0.594714	0.494209	1.20245	1.00299	0.998328	1.01364	0.314759	0.911984	11.3659
682.081	185.236	99.742	109.276	0.718	1.456	0.687	0.943	0.538459	4.18415	119.553	378.619	97.411	41.348	0.879	1.214	0.824	0.98	0.25728	3.78159	0.175277	2.04398	0.97663	0.378381	1.22423	0.833791	1.19942	1.03924	0.477807	0.90379	14.8104
682.479	2632.22	1463.44	102.461	0.817	1.737	0.576	0.989	0.555973	3.92206	180.972	350.453	67.118	52.643	0.821	1.501	0.666	0.977	0.191518	3.91323	0.265169	0.13314	0.0458631	0.513786	1.0049	0.864134	1.15625	0.987867	0.344473	0.997748	20.593
684.072	2498.83	1018.8	101.123	0.841	1.345	0.744	0.966	0.40771	3.86633	180.475	316.542	58.76	52.076	0.836	1.377	0.726	0.982	0.185631	3.8764	0.263825	0.126676	0.0576759	0.514977	0.994055	1.02379	0.975806	1.01656	0.455301	1.00261	17.3155
685.366	2024.72	929.58	183.156	0.257	2.075	0.482	0.487	0.459115	6.99616	197.198	352.246	68.846	53.982	0.85	1.295	0.772	0.982	0.195449	3.84413	0.287727	0.173973	0.0740614	0.294732	3.30739	0.624096	1.60166	2.01643	0.425707	0.549462	16.4452
686.361	218.738	118.034	113.234	0.673	1.456	0.687	0.939	0.539614	4.32216	186.746	399.521	66.858	52.197	0.861	1.215	0.823	0.981	0.167345	3.81962	0.272081	1.82648	0.56643	0.460966	1.27935	0.834478	1.19796	1.04473	0.310121	0.883729	16.0294
688.054	3620.53	2660.17	111.721	0.693	1.596	0.627	0.915	0.734747	4.25916	163.851	325.208	58.947	49.552	0.839	1.337	0.748	0.972	0.181259	3.87112	0.238137	0.0898233	0.0221591	0.443533	1.21068	0.837719	1.19298	1.0623	0.246696	0.908894	23.7711
689.248	3422.44	1503.95	111.118	0.701	1.893	0.528	0.956	0.439438	4.2325	144.34	345.445	54.85	46.919	0.824	1.369	0.731	0.967	0.158781	3.90531	0.209417	0.100935	0.0364707	0.422245	1.17546	0.723191	1.38447	1.01151	0.361327	0.922696	20.0927
690.642	2364.61	961.336	104.062	0.801	1.043	0.959	0.926	0.406552	3.95973	194.112	383.775	80.797	52.905	0.872	1.219	0.821	0.984	0.210532	3.79726	0.28106	0.162299	0.0840466	0.508399	1.08864	1.16874	0.8561	1.06263	0.517849	0.95897	16.9153
691.438	209.689	129.127	119.367	0.61	1.99	0.503	0.905	0.615802	4.5395	147.724	437.47	100.005	46.103	0.873	1.236	0.809	0.983	0.228599	3.79318	0.213647	2.08628	0.77447	0.386229	1.43115	0.621106	1.60835	1.08619	0.371221	0.835595	13.6266
692.633	2577.86	1668.16	111.858	0.696	2.411	0.415	0.972	0.647113	4.25026	146.829	361.548	70.626	47.334	0.824	1.383	0.723	0.978	0.195343	3.90632	0.211987	0.140251	0.0423376	0.423162	1.18391	0.573621	1.74217	1.00617	0.301869	0.919077	19.2299
693.528	3455.78	1980.24	106.91	0.762	1.854	0.539	0.989	0.573023	4.05963	186.248	225.1	27.638	52.567	0.847	1.261	0.793	0.98	0.122781	3.85183	0.268552	0.0651373	0.0139569	0.491694	1.11155	0.680151	1.47124	0.9909	0.214269	0.948814	19.3164
697.013	3314.11	1444.38	107.846	0.753	1.621	0.617	0.965	0.435828	4.08492	195.605	422.942	87.932	54.243	0.835	1.277	0.783	0.975	0.207906	3.87841	0.280633	0.127619	0.0608787	0.502967	1.1089	0.787785	1.26904	1.01036	0.477036	0.949446	11.7662
699.302	228.327	148.233	104.413	0.806	1.036	0.965	0.966	0.649214	3.94841	170.819	475.848	76.299	51.12	0.821	1.543	0.648	0.978	0.160343	3.91131	0.244271	2.08406	0.514723	0.489594	1.01861	1.48938	0.671503	1.01242	0.246981	0.990605	8.28961
701.393	216.619	122.215	134.844	0.485	3.227	0.31	0.962	0.564193	5.09156	179.181	407.444	89.954	51.566	0.847	1.483	0.674	0.982	0.220776	3.85228	0.255464	1.88092	0.736031	0.382412	1.74639	0.45956	2.17419	1.02079	0.391313	0.7566	12.2605
706.469	2001.18	650.946	107.164	0.773	1.555	0.643	0.97	0.325281	4.03183	157.48	360.36	71.136	49.303	0.814	1.506	0.664	0.981	0.197403	3.92881	0.222911	0.180073	0.109281	0.460071	1.05304	0.968489	1.03266	1.01134	0.606869	0.974447	25.0779
710.949	197.887	91.788	136.908	0.477	2.484	0.402	0.9	0.46384	5.13464	174.701	346.634	55.423	49.858	0.883	1.055	0.948	0.985	0.159889	3.77213	0.245729	1.75168	0.603815	0.364172	1.85115	0.424718	2.35821	1.09444	0.344707	0.734645	23.2038
715.727	245.021	171.555	117.442	0.652	1.27	0.787	0.949	0.700164	4.38985	178.782	520.695	112.632	51.859	0.835	1.42	0.704	0.979	0.216311	3.87849	0.249791	2.1251	0.656536	0.441571	1.28067	1.11811	0.894536	1.03161	0.308943	0.883512	10.0585
721.501	1628.64	847.708	143.171	0.442	3.887	0.257	0.876	0.520501	5.33012	188.14	284.966	43.941	55.059	0.78	1.637	0.611	0.97	0.154197	4.0141	0.260762	0.174972	0.0518351	0.384568	1.76471	0.421147	2.37743	1.10731	0.296248	0.753097	19.7375
723.491	188.534	85.63	123.644	0.595	1.902	0.526	0.9	0.454189	4.59681	175.099	329.484	56.388	50.119	0.876	1.176	0.85	0.98	0.17114	3.78757	0.24202	1.74761	0.658508	0.405349	1.47227	0.618297	1.61597	1.08889	0.376805	0.823956	19.1535
723.691	226.357	134.858	116.365	0.672	1.775	0.563	0.93	0.595776	4.32559	185.253	442.277	75.345	53.536	0.812	1.582	0.632	0.978	0.170357	3.93336	0.255984	1.95389	0.558699	0.46007	1.20833	0.891268	1.12256	1.05161	0.285942	0.909322	12.1031
726.378	224.004	109.184	112.439	0.722	1.203	0.831	0.968	0.48742	4.17192	120.051	332.047	61.897	42.056	0.853	1.292	0.774	0.973	0.18641	3.83835	0.165273	1.48233	0.566905	0.374034	1.18144	1.07398	0.931408	1.00517	0.382443	0.920046	18.7175
729.564	2879.93	1831.54	114.325	0.701	2.181	0.458	0.959	0.635967	4.23262	162.158	423.322	95.257	48.781	0.856	1.327	0.754	0.982	0.225023	3.83073	0.222267	0.14699	0.0520092	0.426687	1.22111	0.608436	1.64629	1.02398	0.353827	0.905049	10.3693
730.061	4502.35	2313.78	115.018	0.693	2.246	0.445	0.981	0.513904	4.25683	191.325	354.089	56.511	52.752	0.864	1.323	0.756	0.982	0.159595	3.81376	0.262067	0.0786455	0.0244237	0.458641	1.24675	0.589047	1.69888	1.00102	0.310555	0.895915	16.3095
731.754	201.633	95.151	124.708	0.591	1.726	0.579	0.889	0.471902	4.61012	199.488	343.862	64.032	54.874	0.833	1.435	0.697	0.98	0.186214	3.88515	0.272616	1.70539	0.672951	0.44002	1.40948	0.831402	1.2038	1.10236	0.394604	0.842746	17.3293
732.152	3259.5	1740.21	139.323	0.474	4.45	0.225	0.967	0.533891	5.14899	169.724	371.429	70.193	51.273	0.811	1.622	0.617	0.979	0.188981	3.93566	0.231815	0.113953	0.0403358	0.368015	1.71097	0.364494	2.74222	1.01241	0.353969	0.764355	19.5376
732.55	2663.09	1190.09	105.399	0.829	1.07	0.934	0.976	0.446883	3.8942	157.679	433.395	101.647	48.519	0.842	1.298	0.771	0.983	0.234537	3.86389	0.215247	0.162742	0.0854113	0.460336	1.01568	1.21308	0.825482	1.00717	0.524828	0.992218	11.4064
733.745	182.319	75.618	113.994	0.71	1.482	0.675	0.948	0.414757	4.20833	163.353	308.984	62.53	47.996	0.891	1.107	0.903	0.981	0.202373	3.75527	0.222629	1.69474	0.82692	0.42104	1.25493	0.746964	1.33778	1.03481	0.487932	0.892344	24.4597
736.034	3617.71	1790.82	120.722	0.635	2.019	0.495	0.959	0.495015	4.44977	167.434	499.134	94.57	49.335	0.864	1.137	0.879	0.978	0.189468	3.81271	0.227481	0.13797	0.0528082	0.408666	1.36063	0.56315	1.77576	1.01981	0.382753	0.856832	12.5264
738.423	229.429	130	126.353	0.581	2.16	0.463	0.944	0.566624	4.64979	183.66	422.451	68.389	52.35	0.842	1.208	0.828	0.975	0.161886	3.86286	0.248719	1.84131	0.526069	0.414315	1.44923	0.559259	1.78834	1.03284	0.285703	0.830762	10.0751
738.921	211.567	119.883	124.645	0.598	1.843	0.543	0.91	0.566643	4.58539	207.65	397.699	76.161	54.982	0.863	1.327	0.753	0.985	0.191504	3.81553	0.281018	1.87978	0.635294	0.441109	1.44314	0.720022	1.38674	1.08242	0.337962	0.832106	14.8321
739.319	5093.44	2548.82	111.916	0.742	1.705	0.586	0.892	0.500412	4.11601	195.904	389.128	88.844	54.275	0.836	1.098	0.911	0.977	0.228316	3.87774	0.264979	0.0763978	0.0348569	0.484962	1.12668	0.643988	1.55461	1.09529	0.456255	0.942111	14.6772
740.115	196.613	92.543	108.761	0.786	1.374	0.728	0.978	0.470686	3.99782	204.664	333.347	64.328	55.136	0.846	1.172	0.853	0.976	0.192976	3.85402	0.27653	1.69545	0.695115	0.506946	1.07634	0.852984	1.1717	0.997955	0.409989	0.964031	17.0774
740.514	222.234	140.155	125.524	0.591	1.893	0.528	0.884	0.630664	4.61275	149.317	483.553	75.149	46.626	0.863	1.137	0.88	0.979	0.15541	3.81569	0.20164	2.17587	0.536185	0.371451	1.46024	0.600634	1.66667	1.10747	0.246423	0.827205	8.74976
740.713	7883.57	3060.53	111.483	0.749	1.683	0.594	0.931	0.388216	4.09622	128.711	337.897	64.975	44.503	0.817	1.588	0.63	0.978	0.192292	3.92267	0.173766	0.0428609	0.02123	0.399191	1.09079	0.943553	1.06061	1.05048	0.495323	0.95763	27.2172
744.197	197.132	98.967	130.688	0.548	2.551	0.392	0.851	0.502034	4.79062	180.077	355.598	78.285	51.305	0.86	1.213	0.824	0.978	0.22015	3.82323	0.241975	1.80386	0.791021	0.392576	1.56934	0.4755	2.10204	1.14924	0.438517	0.798066	12.5115
746.785	180.658	76.385	120.959	0.641	1.729	0.578	0.928	0.422815	4.4263	170.122	308.027	59.1	49.596	0.869	1.062	0.941	0.98	0.191866	3.80248	0.227806	1.70503	0.773712	0.410023	1.35569	0.614228	1.62803	1.05603	0.453783	0.859065	23.7832
748.676	3225.05	1009.15	109.276	0.788	1.626	0.615	0.975	0.312911	3.99372	157.082	364.652	73.378	48.15	0.851	1.277	0.783	0.98	0.201227	3.84179	0.209813	0.113068	0.0727124	0.440627	1.07995	0.785363	1.27317	1.00513	0.643083	0.961956	10.1812
749.074	227.902	139.889	124.04	0.612	1.277	0.783	0.871	0.613812	4.5321	160.367	473.155	94.957	49.858	0.811	1.447	0.691	0.972	0.200689	3.93711	0.214087	2.07613	0.678802	0.401951	1.32516	1.13312	0.882503	1.11596	0.326955	0.868716	9.17042
749.473	207.52	111.003	133.542	0.528	2.045	0.489	0.887	0.534903	4.87798	185.651	390.791	58.756	52.905	0.834	1.437	0.696	0.981	0.150351	3.88283	0.247709	1.88315	0.529319	0.396167	1.57955	0.702689	1.42331	1.10598	0.281082	0.795991	17.3058
750.568	213.315	118.072	116.275	0.698	1.797	0.556	0.97	0.55351	4.24416	203.171	391.668	81.888	56.245	0.807	1.509	0.663	0.975	0.209075	3.94596	0.27069	1.8361	0.693543	0.483724	1.15616	0.839733	1.19245	1.00515	0.377726	0.92974	10.4455
750.767	3048.03	1606.01	113.202	0.736	1.806	0.554	0.969	0.5269	4.13144	196.302	353.439	60.64	55.027	0.815	1.609	0.621	0.981	0.171571	3.92748	0.261469	0.115957	0.0377582	0.486096	1.10734	0.890919	1.12094	1.01238	0.325624	0.950631	18.8023
753.056	3313.58	1798.39	109.918	0.783	1.281	0.781	0.954	0.542734	4.00549	206.157	458.266	83.743	58.399	0.76	1.871	0.534	0.974	0.182739	4.0673	0.273761	0.138299	0.0465655	0.531296	0.970626	1.46058	0.683739	1.02096	0.3367	1.01543	17.4876
767.888	222.137	130.431	125.996	0.608	1.295	0.772	0.924	0.587165	4.54682	205.859	425.228	70.033	55.167	0.85	1.091	0.917	0.975	0.164695	3.84498	0.268085	1.91426	0.536935	0.437847	1.39803	0.842471	1.18782	1.05519	0.280492	0.845642	8.83754
772.866	209.879	115.997	119.934	0.675	1.107	0.903	0.912	0.552685	4.3141	178.882	406.577	75.222	54.798	0.749	1.429	0.7	0.946	0.185013	4.09715	0.231453	1.9372	0.648482	0.456901	1.10963	1.29088	0.775194	1.03728	0.334753	0.94971	17.387
774.458	4686.88	2143.74	124.881	0.624	1.237	0.808	0.819	0.457393	4.48743	197.696	493.76	114.751	53.612	0.864	1.138	0.879	0.98	0.232402	3.81297	0.25527	0.10535	0.0535283	0.429305	1.38462	0.919968	1.08787	1.19658	0.508102	0.8497	11.3506
778.938	240.795	150.654	119.047	0.691	1.171	0.854	0.937	0.625653	4.26547	226.464	457.38	97.919	58.399	0.834	1.277	0.783	0.976	0.214087	3.88066	0.290734	1.89946	0.64996	0.490554	1.20695	1.09052	0.916862	1.04162	0.342182	0.909785	8.23013
781.526	2399.7	805.974	112.641	0.774	1.728	0.579	0.944	0.335865	4.02926	180.674	321.413	51.934	54.536	0.763	1.225	0.816	0.935	0.16158	4.05728	0.231181	0.133939	0.0644363	0.484158	0.985788	0.708912	1.40933	0.990466	0.481087	1.00696	23.7595
783.218	229.122	134.418	135.543	0.536	1.309	0.764	0.875	0.586666	4.84324	227.858	423.81	86.831	57.029	0.88	1.187	0.842	0.986	0.204882	3.77801	0.290925	1.84971	0.645977	0.420745	1.64179	0.906799	1.10209	1.12686	0.349231	0.78006	10.2648
783.915	214.478	129.277	123.72	0.644	1.92	0.521	0.937	0.602752	4.41881	182.565	433.303	85.764	53.612	0.798	1.305	0.766	0.957	0.197931	3.96783	0.232889	2.02027	0.663413	0.433333	1.23913	0.679688	1.47025	1.02134	0.328379	0.897941	10.4417
788.793	200.712	95.415	129.062	0.595	1.864	0.536	0.897	0.475383	4.59533	220.392	339.859	67.874	56.353	0.872	1.12	0.893	0.982	0.199712	3.79594	0.279404	1.69327	0.711356	0.436635	1.46555	0.600858	1.66604	1.09476	0.420108	0.826042	27.0876
792.277	4636.81	2955.39	118.301	0.711	2.21	0.453	0.978	0.637376	4.20291	184.855	363.569	69.138	51.566	0.874	1.288	0.776	0.986	0.190165	3.79269	0.233321	0.0784092	0.0233938	0.435888	1.22925	0.582805	1.71302	1.00818	0.298356	0.902398	19.8704
794.865	3296.49	1736.55	108.094	0.855	1.228	0.815	0.971	0.526789	3.83402	196.402	281.381	43.924	55.276	0.808	1.646	0.607	0.981	0.156102	3.94424	0.247088	0.0853579	0.0252938	0.51137	0.945029	1.34039	0.744785	1.0103	0.296326	1.02875	20.9745
795.064	193.324	90.118	127.002	0.619	1.453	0.688	0.889	0.46615	4.50412	187.244	343.645	58.793	53.797	0.813	1.478	0.677	0.976	0.171086	3.93146	0.235508	1.77756	0.6524	0.423592	1.31341	1.01721	0.984012	1.09786	0.36702	0.87286	18.7846
802.231	3622.64	1663.31	117.559	0.729	1.582	0.632	0.934	0.459142	4.15055	230.745	379.144	80.796	58.106	0.859	1.398	0.715	0.985	0.213101	3.82521	0.287629	0.10466	0.0485755	0.494271	1.17833	0.883692	1.13133	1.0546	0.464129	0.921613	15.1522
803.227	227.913	167.557	129.125	0.605	1.438	0.695	0.91	0.73518	4.55608	162.955	535.046	130.541	48.443	0.873	1.107	0.903	0.983	0.243981	3.79487	0.202875	2.34759	0.779084	0.375164	1.44298	0.769819	1.29928	1.08022	0.331866	0.832925	8.10017
805.218	164.339	61.951	123.338	0.665	1.575	0.635	0.953	0.376971	4.3465	144.141	285.231	48.868	45.842	0.862	1.283	0.779	0.98	0.171328	3.8183	0.179009	1.73563	0.788817	0.371678	1.29624	0.814603	1.22677	1.02833	0.454486	0.878475	18.3669
805.317	4643.24	2671.12	177.483	0.321	4.53	0.221	0.716	0.575271	6.25422	169.624	445.184	82.211	49.335	0.876	1.225	0.817	0.982	0.184667	3.78801	0.21063	0.0958778	0.0307777	0.27797	2.72897	0.270419	3.69683	1.37151	0.321009	0.605673	8.38552
805.715	193.199	94.326	117.263	0.736	1.267	0.789	0.953	0.488232	4.13114	196.601	345.99	67.238	54.275	0.839	1.364	0.733	0.972	0.194335	3.87086	0.244008	1.79085	0.712826	0.462848	1.13995	1.07656	0.929024	1.01994	0.398038	0.936994	16.1541
807.905	208.937	121.685	118.781	0.72	1.515	0.66	0.973	0.5824	4.17895	189.931	412.808	83.751	52.089	0.88	1.046	0.956	0.982	0.202881	3.77962	0.235091	1.97575	0.688261	0.43853	1.22222	0.690429	1.44848	1.00925	0.348354	0.904443	20.9841
808.105	3114.35	1070.62	124.668	0.653	1.665	0.601	0.87	0.343771	4.38552	163.95	342.609	78.058	49.52	0.84	1.378	0.725	0.989	0.227834	3.86745	0.202882	0.11001	0.0729089	0.397215	1.28637	0.827628	1.20632	1.13678	0.662749	0.881869	21.6198
818.855	2300.75	1350.65	131.517	0.595	2.404	0.416	0.911	0.587047	4.59598	195.506	301.756	57.781	54.167	0.837	1.222	0.818	0.974	0.191483	3.87396	0.238755	0.131156	0.0427802	0.411863	1.40672	0.508319	1.96635	1.06915	0.326179	0.842901	21.8212
820.05	2402.32	1047.33	112.117	0.82	1.233	0.811	0.979	0.435967	3.91518	221.885	463.462	112.438	57.628	0.84	1.366	0.732	0.981	0.242605	3.86874	0.270575	0.192923	0.107356	0.513999	1.02439	1.10787	0.902589	1.00204	0.556474	0.98814	9.5523
821.643	6082.97	3130.07	133.097	0.583	2.784	0.359	0.832	0.514562	4.6433	189.235	478.105	108.148	54.473	0.801	1.55	0.645	0.976	0.226201	3.95987	0.230313	0.0785973	0.0345513	0.409273	1.37393	0.556753	1.79666	1.17308	0.439599	0.852813	12.7751
822.539	213.248	137.168	147.208	0.477	1.78	0.562	0.84	0.643232	5.13279	181.171	451.836	101.605	51.043	0.874	1.188	0.842	0.981	0.224871	3.79221	0.220258	2.11883	0.740734	0.346741	1.83229	0.667416	1.49822	1.16786	0.349596	0.73882	11.4657
831.298	3026.02	1623.65	173.807	0.346	4.916	0.203	0.789	0.536565	6.02822	211.533	432.007	78.495	57.29	0.81	1.609	0.622	0.979	0.181698	3.93903	0.254461	0.142764	0.0483446	0.329618	2.34104	0.327299	3.06404	1.24081	0.338633	0.653433	10.0231
836.475	174.876	78.592	129.521	0.627	1.112	0.899	0.895	0.449416	4.47831	140.557	337.208	63.023	45.657	0.847	1.255	0.797	0.977	0.186897	3.85107	0.168035	1.92827	0.801901	0.352507	1.35088	1.1286	0.886541	1.09162	0.415866	0.859939	16.1163
841.552	197.636	108.614	119.245	0.744	1.432	0.698	0.957	0.549566	4.11055	180.077	390.363	78.677	51.489	0.854	1.368	0.731	0.981	0.201548	3.83694	0.213982	1.97516	0.724373	0.431792	1.14785	0.955307	1.04728	1.02508	0.366741	0.933438	10.897
845.932	4561.71	2570.69	117.701	0.767	2.036	0.491	0.98	0.563536	4.04681	185.85	400.041	80.281	52.197	0.857	1.168	0.856	0.975	0.200682	3.82881	0.219699	0.0876954	0.0312294	0.443471	1.11734	0.573674	1.74338	0.994898	0.356112	0.946132	8.96896
846.728	3304.13	1488.18	116.317	0.786	1.657	0.603	0.932	0.4504	3.99734	152.503	425.976	102.599	47.703	0.842	1.365	0.733	0.981	0.240856	3.86284	0.180109	0.128922	0.0689426	0.410112	1.07125	0.823778	1.21559	1.05258	0.53476	0.966352	19.2453
854.592	2550.69	1458.21	135.363	0.586	2.785	0.359	0.929	0.571692	4.63042	165.941	332.361	59.522	49.488	0.851	1.201	0.833	0.979	0.179088	3.8417	0.194176	0.130303	0.0408186	0.365595	1.45222	0.431239	2.32033	1.05382	0.31326	0.829664	21.3266
858.574	3251.15	1499.56	133.487	0.605	1.958	0.511	0.845	0.46124	4.55565	249.559	386.355	70.85	60.107	0.868	1.166	0.857	0.983	0.183381	3.80486	0.290667	0.118836	0.0472472	0.450284	1.43471	0.595506	1.6771	1.16331	0.397581	0.835196	11.1163
861.261	3080.61	1365.17	128.559	0.655	2.214	0.452	0.911	0.443148	4.38062	197.696	418.247	86.451	53.351	0.873	1.181	0.847	0.98	0.206698	3.7944	0.229542	0.135768	0.0633264	0.414992	1.33282	0.533424	1.87389	1.07574	0.466432	0.866181	14.1715
862.655	4447.37	3059.86	113.613	0.84	1.562	0.64	0.978	0.688016	3.8682	209.144	429.612	84.834	56.245	0.831	1.408	0.71	0.973	0.197467	3.88921	0.242442	0.0965992	0.0277248	0.495058	0.989286	0.901408	1.10938	0.994888	0.287008	1.00543	11.5938
870.917	5569.36	2325.62	119.145	0.771	1.102	0.908	0.946	0.417574	4.03727	213.623	346.985	73.018	57.029	0.825	1.435	0.697	0.98	0.210436	3.90186	0.245285	0.0623025	0.0313973	0.478652	1.07004	1.30218	0.767621	1.03594	0.503949	0.966461	21.156
886.048	3175.46	2013.05	132.257	0.637	2.415	0.414	0.88	0.633939	4.44314	183.162	431.503	68.931	52.535	0.834	1.162	0.86	0.972	0.159746	3.88178	0.206718	0.135887	0.0342421	0.397219	1.30926	0.481159	2.07729	1.10455	0.25199	0.873657	12.1624
896.699	210.883	113.505	138.445	0.588	1.914	0.522	0.877	0.538237	4.62332	227.559	391.534	64.556	56.952	0.882	1.203	0.831	0.984	0.16488	3.77539	0.253774	1.85664	0.56875	0.411369	1.5	0.628527	1.59195	1.12201	0.306333	0.816597	22.5774
907.948	3558.44	1905.4	136.783	0.61	2.71	0.369	0.961	0.53546	4.53943	202.474	383.8	82.09	53.982	0.873	1.14	0.877	0.98	0.213887	3.79371	0.223002	0.107856	0.0430828	0.394654	1.43115	0.420664	2.37669	1.01977	0.399446	0.835724	13.6043
920.192	3597.38	2159.58	120.169	0.801	1.221	0.819	0.93	0.600319	3.96144	240.202	425.991	91.4	59.26	0.86	1.306	0.766	0.982	0.214559	3.82361	0.261035	0.118417	0.0423231	0.493139	1.07366	1.06962	0.935287	1.05591	0.357407	0.965206	10.4499
925.667	192.946	99.253	138.176	0.609	1.538	0.65	0.922	0.514408	4.54156	209.243	361.409	76.277	54.982	0.87	1.185	0.844	0.981	0.211055	3.80098	0.226046	1.87311	0.768511	0.397913	1.42857	0.770481	1.29846	1.06399	0.410286	0.836931	16.4155
926.861	3516.74	1907	138.738	0.605	2.682	0.373	0.971	0.542263	4.5571	184.656	470.856	109.478	51.827	0.864	1.174	0.852	0.978	0.232508	3.81394	0.199227	0.13389	0.0574085	0.37356	1.4281	0.437733	2.28418	1.00721	0.428774	0.836924	11.8875
930.545	191.887	96.604	141.555	0.584	1.781	0.561	0.894	0.503442	4.64041	222.383	347.687	78.4	57.844	0.835	1.219	0.821	0.973	0.22549	3.87889	0.238981	1.81194	0.811561	0.408633	1.42979	0.684447	1.46346	1.08837	0.447897	0.835894	24.7639
945.576	3639.84	1683.57	146.802	0.551	2.493	0.401	0.866	0.462541	4.77401	214.32	430.478	98.763	55.352	0.879	1.133	0.883	0.982	0.229426	3.78096	0.226655	0.118268	0.0586627	0.377052	1.59528	0.454473	2.202	1.13395	0.496014	0.791987	10.3429
945.675	2933.65	1270.08	129.306	0.711	2.168	0.461	0.942	0.432936	4.20482	233.134	392.599	80.306	59.4	0.83	1.301	0.769	0.973	0.20455	3.8903	0.246527	0.133826	0.063229	0.459375	1.16737	0.600092	1.66811	1.03291	0.472471	0.925201	11.7711
947.965	2689.09	1536.78	116.627	0.876	1.428	0.7	0.981	0.571487	3.78794	162.358	318.564	63.928	49.259	0.841	1.234	0.81	0.972	0.200676	3.86588	0.17127	0.118466	0.0415988	0.422364	0.960046	0.864146	1.15714	0.990826	0.351147	1.02058	16.2064
969.865	3098.68	1916.1	152.73	0.522	2.555	0.391	0.805	0.618361	4.90421	192.321	479.255	90.962	53.982	0.829	1.444	0.693	0.977	0.189799	3.89256	0.198297	0.154664	0.0474724	0.353447	1.58812	0.565166	1.77238	1.21366	0.306939	0.793719	8.38258
971.059	2745.34	1839.67	132.974	0.69	1.337	0.748	0.896	0.670108	4.26721	199.587	440.958	83.8	53.752	0.868	1.107	0.904	0.976	0.190041	3.80477	0.205535	0.160621	0.0455516	0.404229	1.25797	0.827973	1.20856	1.08929	0.283597	0.89163	14.3159
975.041	202.445	99.327	128.647	0.74	1.193	0.838	0.949	0.490637	4.11991	132.395	392.046	76.246	45.995	0.786	1.672	0.598	0.976	0.194482	3.99737	0.135784	1.93656	0.767626	0.357529	1.06216	1.40151	0.713604	1.02845	0.396387	0.970257	16.5639
980.516	3247.99	1743.17	123.474	0.808	1.492	0.67	0.978	0.536693	3.94319	199.886	467.008	110.732	53.797	0.868	1.137	0.88	0.979	0.237109	3.80511	0.203858	0.143784	0.0635232	0.435695	1.07426	0.762064	1.31343	1.00102	0.441797	0.964981	13.0417
1016.35	2570.4	1094.32	152.321	0.55	1.978	0.506	0.848	0.425741	4.77791	224.971	409.452	79.69	57.691	0.849	1.245	0.803	0.979	0.194626	3.84631	0.221351	0.159295	0.0728213	0.378746	1.54364	0.629424	1.58696	1.15448	0.457147	0.805021	15.0219
1016.55	2669.93	1098.6	124.994	0.818	1.566	0.639	0.961	0.411471	3.92035	228.455	450.939	109.268	58.552	0.837	1.381	0.724	0.978	0.242312	3.87384	0.224735	0.168895	0.099461	0.468438	1.02323	0.881865	1.13302	1.01769	0.588892	0.988136	7.38785
1017.85	2032.85	1374.71	131.976	0.734	1.444	0.692	0.918	0.67625	4.1367	222.283	431.192	86.454	59.368	0.793	1.633	0.612	0.974	0.2005	3.98198	0.218386	0.212112	0.0628887	0.449839	1.08038	1.13089	0.884393	1.061	0.296488	0.962598	12.0864
1018.04	203.757	113.626	142.772	0.628	1.31	0.763	0.896	0.557654	4.47466	259.314	381.795	83.83	61.306	0.867	1.242	0.805	0.984	0.219568	3.80706	0.254718	1.87378	0.737771	0.429398	1.38057	0.948092	1.05505	1.09821	0.393735	0.850805	13.7526
1061.15	1603.65	802.561	143.512	0.647	2.446	0.409	0.952	0.50046	4.40555	230.347	392.955	97.199	57.43	0.878	1.143	0.875	0.983	0.247354	3.78397	0.217074	0.245038	0.121111	0.400176	1.35703	0.467294	2.13936	1.03256	0.494254	0.858909	13.1899
1064.83	1734.49	718.09	142.032	0.663	1.7	0.588	0.905	0.414007	4.35257	167.633	328.86	64.086	49.443	0.862	1.166	0.858	0.979	0.194873	3.81878	0.157427	0.189601	0.0892451	0.348112	1.30015	0.685882	1.45918	1.08177	0.4707	0.877363	17.1612
1138.19	3720.43	3418.15	136.709	0.765	2.021	0.495	0.973	0.918751	4.05218	188.239	430.149	89.873	52.274	0.866	1.204	0.83	0.98	0.208935	3.81005	0.165384	0.115618	0.0262929	0.382374	1.13203	0.595745	1.67677	1.00719	0.227412	0.940247	17.4592
1154.52	2322.99	865.151	167.484	0.517	2.667	0.375	0.8	0.372429	4.92916	144.639	271.347	43.796	45.81	0.866	1.131	0.884	0.982	0.161402	3.80906	0.125281	0.116809	0.0506224	0.273519	1.67505	0.424072	2.35733	1.2275	0.433377	0.772761	20.5322
1163.18	3032.39	2264.77	174.557	0.48	3.004	0.333	0.882	0.746859	5.11816	205.66	336.251	57.916	57.029	0.795	1.479	0.676	0.966	0.17224	3.97668	0.176808	0.110886	0.0255726	0.326707	1.65625	0.492344	2.03003	1.09524	0.23062	0.776975	13.0456
1288.11	2175.29	1005.13	171.699	0.549	2.215	0.452	0.787	0.462067	4.784	230.247	366.788	74.011	58.138	0.856	1.267	0.789	0.981	0.201781	3.83145	0.178748	0.168615	0.0736331	0.338604	1.5592	0.572009	1.74558	1.24651	0.436693	0.800888	11.7241
1359.68	3085.98	1760.48	166.135	0.619	2.329	0.429	0.838	0.570476	4.50549	193.216	385.504	85.836	53.829	0.838	1.293	0.774	0.977	0.222659	3.87253	0.142104	0.124921	0.0487572	0.324008	1.3538	0.555174	1.8042	1.16587	0.390304	0.859513	13.7302
1423.09	2637.84	1031.43	165.575	0.652	2.278	0.439	0.909	0.391012	4.38913	231.541	407.543	95.304	57.507	0.88	1.203	0.831	0.983	0.23385	3.77926	0.162703	0.154499	0.0924002	0.347317	1.34969	0.528095	1.89294	1.08141	0.598064	0.86105	13.1665

## Sheet: Replicate_3
Area	Mean	StdDev	Perim.	Circ.	AR	Round	Solidity	CV	SI	Area	Mean	StdDev	Perim.	Circ.	AR	Round	Solidity	CV	SI	Area	Mean	StdDev	Perim.	Circ.	AR	Round	Solidity	CV	SI	k27/dapi
428.839	5794.37	3030.24	95.177	0.595	2.092	0.478	0.917	0.522964	4.59605	148.023	455.486	80.395	47.55	0.823	1.489	0.672	0.98	0.176504	3.90828	0.345171	0.0786084	0.0265309	0.499595	1.38319	0.711759	1.40586	1.0687	0.337507	0.850357	5.74129
549.388	9342.28	2011.77	107.499	0.597	1.531	0.653	0.871	0.21534	4.58633	182.565	430.851	116.526	52.427	0.835	1.387	0.721	0.98	0.270455	3.88013	0.332306	0.0461184	0.0579222	0.487698	1.39866	0.905944	1.10413	1.12514	1.25595	0.846022	6.21062
733.545	3867.07	1596.33	131.3	0.535	1.283	0.779	0.813	0.412802	4.84787	200.981	413.29	88.668	53.905	0.869	1.169	0.855	0.98	0.214542	3.80235	0.273986	0.106874	0.0555448	0.410548	1.6243	0.911146	1.09756	1.20541	0.519721	0.784332	6.36907
279.323	9172.23	4914.81	69.522	0.726	1.355	0.738	0.974	0.535836	4.15977	104.721	528.58	106.777	39.455	0.845	1.293	0.773	0.975	0.202007	3.85554	0.37491	0.0576283	0.0217256	0.567518	1.16391	0.954244	1.04743	1.00103	0.376995	0.926865	6.67002
536.745	6291.18	3089.66	97.918	0.703	1.517	0.659	0.952	0.49111	4.22648	160.566	465.655	96.188	48.519	0.857	1.17	0.855	0.98	0.206565	3.829	0.299148	0.0740172	0.0311322	0.495506	1.21906	0.771259	1.29742	1.02941	0.420608	0.905955	6.76228
453.426	6674.73	2493.04	121.967	0.383	3.202	0.312	0.882	0.373504	5.72782	144.141	407.83	80.107	46.365	0.843	1.359	0.736	0.976	0.196423	3.86186	0.317893	0.0611006	0.0321322	0.380144	2.20104	0.424422	2.35897	1.10658	0.525891	0.674229	7.02118
656.498	4410.98	2354.63	122.387	0.551	2.184	0.458	0.866	0.533812	4.7766	186.547	409.205	77.991	52.643	0.846	1.397	0.716	0.981	0.190592	3.85431	0.284155	0.0927697	0.0331224	0.430136	1.53539	0.639652	1.56332	1.13279	0.357038	0.806915	7.19785
551.777	5967.92	3613.02	109.276	0.581	2.1	0.476	0.893	0.605407	4.65204	176.592	436.49	87.114	50.967	0.854	1.231	0.812	0.975	0.199578	3.83534	0.320042	0.0731394	0.0241111	0.466406	1.46988	0.58619	1.70588	1.09183	0.32966	0.824443	7.22994
1389.64	7368.1	3196.35	153.837	0.738	1.09	0.918	0.926	0.433809	4.12676	209.343	359.764	61.573	55.875	0.843	1.33	0.752	0.985	0.171148	3.86179	0.150645	0.0488272	0.0192635	0.363209	1.14228	1.22018	0.819172	1.06371	0.394524	0.935792	7.26491
806.711	4736.41	2550.97	145.896	0.476	2.089	0.479	0.788	0.538587	5.1367	161.959	446.238	91.631	50.935	0.784	1.618	0.618	0.976	0.205341	4.00234	0.200765	0.0942145	0.0359201	0.349119	1.64706	0.774533	1.29019	1.23858	0.381259	0.779165	7.32984
434.513	6610.15	3504.56	90.282	0.67	1.746	0.573	0.961	0.530179	4.33112	156.285	491.413	105.74	47.365	0.875	1.203	0.831	0.982	0.215175	3.78878	0.359679	0.0743422	0.0301721	0.524634	1.30597	0.689003	1.45026	1.02185	0.405854	0.874781	7.44613
173.905	7947.46	4083.3	60.107	0.605	1.82	0.55	0.888	0.513786	4.55794	91.382	407.881	87.531	37.855	0.801	1.68	0.595	0.972	0.214599	3.95998	0.525471	0.0513222	0.0214364	0.629794	1.32397	0.923077	1.08182	1.09459	0.417682	0.868808	7.63967
659.982	2942.98	1544.24	117.825	0.597	2.35	0.426	0.963	0.52472	4.58639	156.584	472.961	95.791	48.073	0.851	1.338	0.748	0.979	0.202535	3.84174	0.237255	0.160708	0.062031	0.408003	1.42546	0.569362	1.75587	1.01661	0.385986	0.837638	7.6657
446.558	5283.38	2628.72	98.039	0.584	2.328	0.43	0.943	0.497545	4.63938	168.43	404.301	84.119	49.673	0.858	1.204	0.831	0.978	0.20806	3.82746	0.377174	0.0765231	0.032	0.506666	1.46918	0.517182	1.93256	1.03712	0.418174	0.824994	7.8528
572.482	3709.34	1984.25	107.689	0.62	3.167	0.316	0.955	0.534932	4.50081	190.529	408.167	97.175	54.46	0.807	1.596	0.626	0.977	0.238077	3.94545	0.332812	0.110038	0.0489733	0.505716	1.30161	0.503947	1.98101	1.02304	0.44506	0.87661	7.86306
263.993	6577.37	2774.39	72.543	0.63	1.893	0.528	0.876	0.421808	4.46477	160.566	456.071	76.433	50.227	0.8	1.641	0.609	0.976	0.16759	3.96379	0.608221	0.0693394	0.0275495	0.692376	1.26984	0.866878	1.15341	1.11416	0.397313	0.887792	7.87528
481	4145.29	1885.8	86.71	0.804	1.206	0.829	0.972	0.454925	3.95364	166.538	452.597	94.231	49.673	0.848	1.195	0.837	0.976	0.208201	3.84914	0.346233	0.109183	0.0499688	0.572864	1.05473	0.990879	1.00965	1.00412	0.457659	0.97357	7.88022
674.914	5164.49	3069.68	105.229	0.766	1.227	0.815	0.975	0.594381	4.05052	168.032	473.303	87.084	49.15	0.874	1.17	0.855	0.985	0.183992	3.79164	0.248968	0.0916456	0.0283691	0.467077	1.14099	0.953545	1.04908	1.01026	0.309553	0.936087	7.89445
741.509	2438.31	1162.01	114.319	0.713	1.415	0.707	0.95	0.476565	4.19817	215.116	429.266	80.336	56.321	0.852	1.264	0.791	0.98	0.187147	3.84002	0.290106	0.176051	0.0691352	0.492665	1.19495	0.893286	1.11881	1.03158	0.392701	0.91469	7.94596
603.341	5834.75	1723.92	138.712	0.394	2.57	0.389	0.774	0.295458	5.64719	171.715	431.5	88.917	51.088	0.827	1.334	0.749	0.976	0.206065	3.89865	0.284607	0.0739535	0.0515783	0.368303	2.09898	0.519066	1.92545	1.26098	0.697443	0.69037	8.00902
741.41	3772.31	1621.98	117.001	0.681	1.336	0.748	0.924	0.42997	4.29695	213.225	444.455	87.373	56.028	0.854	1.401	0.714	0.986	0.196585	3.83695	0.287594	0.11782	0.0538681	0.478868	1.25404	1.04865	0.954545	1.0671	0.457205	0.892947	8.3533
394.795	4528.13	2617.32	83.22	0.716	1.452	0.689	0.953	0.578014	4.18834	129.11	460.311	63.097	44.395	0.823	1.09	0.917	0.972	0.137075	3.9071	0.32703	0.101656	0.0241075	0.533466	1.14944	0.750689	1.33091	1.01994	0.237148	0.932851	8.37113
252.943	8528.05	3260.84	74.359	0.575	1.957	0.511	0.817	0.382366	4.67544	101.038	477.255	101.495	39.009	0.834	1.531	0.653	0.981	0.212664	3.88081	0.39945	0.055963	0.0311255	0.524604	1.45043	0.78232	1.27789	1.20073	0.55618	0.830042	8.43222
851.606	7308.78	2388.5	139.356	0.551	1.453	0.688	0.863	0.326798	4.77536	143.942	526.653	99.977	47.365	0.806	1.607	0.622	0.976	0.189835	3.94788	0.169024	0.0720576	0.0418577	0.339885	1.46279	1.10599	0.90407	1.13094	0.580893	0.826718	8.43797
561.93	4397.7	2068.59	108.13	0.604	1.665	0.601	0.931	0.470379	4.56147	161.561	498.507	100.331	47.888	0.885	1.041	0.96	0.982	0.201263	3.76754	0.287511	0.113356	0.0485022	0.442874	1.46523	0.625225	1.59734	1.05478	0.427874	0.825949	8.46218
715.528	3543.74	2059.43	121.674	0.607	1.741	0.574	0.945	0.581146	4.54867	203.768	332.445	63.958	54.798	0.853	1.311	0.763	0.979	0.192387	3.83881	0.28478	0.0938119	0.0310562	0.450367	1.40527	0.753016	1.32927	1.03598	0.331047	0.843941	8.46776
364.633	7560.97	3396.58	82.805	0.668	1.874	0.534	0.974	0.449226	4.33639	143.743	443.45	100.678	45.026	0.891	1.078	0.928	0.981	0.227033	3.75552	0.394213	0.0586499	0.029641	0.543759	1.33383	0.57524	1.73783	1.00719	0.505389	0.866047	8.47609
605.232	4622.46	2093.24	131.757	0.438	3.288	0.304	0.82	0.452841	5.35566	159.57	432.276	68.101	50.259	0.794	1.71	0.585	0.981	0.157541	3.97867	0.263651	0.0935165	0.0325338	0.381452	1.81279	0.520073	1.92434	1.19634	0.347894	0.742892	8.5073
633.802	2964.39	1023.08	102.628	0.756	1.529	0.654	0.957	0.345124	4.07652	175.995	378.701	93.402	50.75	0.859	1.17	0.855	0.98	0.246638	3.82548	0.277681	0.12775	0.0912947	0.494504	1.13624	0.765206	1.30734	1.02403	0.714636	0.938419	8.53703
392.406	6839.11	2634.32	92.806	0.573	2.024	0.494	0.877	0.385185	4.68499	122.341	388.243	84.73	43.241	0.822	1.503	0.666	0.981	0.21824	3.9094	0.311771	0.0567681	0.0321639	0.465929	1.43455	0.742589	1.34818	1.11859	0.566584	0.834452	8.54235
543.913	3860.53	2418.62	100.608	0.675	1.683	0.594	0.957	0.6265	4.31388	150.114	463.326	81.909	48.226	0.811	1.419	0.705	0.973	0.176785	3.93614	0.275989	0.120016	0.033866	0.479346	1.20148	0.843137	1.18687	1.01672	0.282179	0.912437	8.59042
453.725	5703.89	2108.28	100.946	0.56	1.641	0.609	0.912	0.369622	4.73907	131.698	535.905	107.882	43.688	0.867	1.238	0.807	0.981	0.201308	3.80691	0.29026	0.0939543	0.0511705	0.432786	1.54821	0.754418	1.32512	1.07566	0.544632	0.803304	8.6542
686.859	3065.07	1446.23	114.797	0.655	1.628	0.614	0.907	0.471842	4.38023	165.543	455.093	77.335	48.443	0.886	1.07	0.934	0.981	0.169932	3.76509	0.241015	0.148477	0.0534735	0.421988	1.35267	0.657248	1.52117	1.08159	0.360147	0.859565	8.67678
869.723	2219.07	888.917	119.687	0.763	1.76	0.568	0.934	0.40058	4.05842	214.419	371.38	66.757	56.398	0.847	1.205	0.83	0.976	0.179754	3.85152	0.246537	0.167358	0.0750992	0.471212	1.11009	0.684659	1.46127	1.04497	0.448734	0.94902	8.67968
227.261	4009.64	2305.77	66.998	0.636	1.904	0.525	0.948	0.575057	4.44426	108.006	371.594	82.726	39.455	0.872	1.234	0.811	0.98	0.222625	3.79645	0.475251	0.0926751	0.0358778	0.588898	1.37107	0.648109	1.54476	1.03376	0.387135	0.854238	8.69411
1615.31	5766.57	2168.34	195.74	0.53	1.254	0.798	0.81	0.37602	4.87025	248.961	339.424	63.834	67.724	0.682	1.608	0.622	0.93	0.188066	4.29217	0.154126	0.0588606	0.029439	0.34599	1.28679	1.2823	0.779449	1.14815	0.500148	0.881304	8.77621
514.846	4386.16	1698.47	96.376	0.697	1.142	0.876	0.953	0.387235	4.24747	166.738	397.859	74.704	49.488	0.856	1.341	0.746	0.98	0.187765	3.8325	0.32386	0.0907078	0.043983	0.513489	1.22812	1.17426	0.851598	1.02833	0.484886	0.902303	8.78165
651.72	2105.55	812.586	112.873	0.643	1.569	0.637	0.89	0.385925	4.4214	210.039	387.273	81.754	55.276	0.864	1.189	0.841	0.98	0.211102	3.81405	0.322284	0.183929	0.10061	0.489719	1.3437	0.757808	1.32025	1.10112	0.547002	0.862635	8.8188
568.301	2441.63	933.377	97.249	0.755	1.409	0.71	0.923	0.382276	4.0794	245.577	348.721	63.122	59.999	0.857	1.236	0.809	0.98	0.18101	3.82869	0.432125	0.142823	0.0676276	0.616963	1.1351	0.877218	1.13944	1.06176	0.473507	0.938543	8.83669
534.755	5813.8	2857.18	105.72	0.601	1.718	0.582	0.885	0.491449	4.57172	186.746	390.859	70.364	52.49	0.852	1.385	0.722	0.984	0.180024	3.84106	0.349218	0.0672296	0.024627	0.4965	1.41764	0.80617	1.24055	1.11186	0.366313	0.840178	8.8606
995.647	2456.81	1063.15	126.191	0.786	1.597	0.626	0.973	0.432735	3.99922	176.393	402.735	80.879	51.12	0.848	1.468	0.681	0.983	0.200824	3.84902	0.177164	0.163926	0.0760749	0.4051	1.07888	0.919224	1.08786	1.01028	0.464082	0.962442	8.86774
711.148	4206.42	1735.62	113.656	0.692	1.263	0.792	0.912	0.412613	4.26199	151.009	458.889	102.035	47.996	0.824	1.431	0.699	0.974	0.222352	3.90574	0.212345	0.109093	0.0587887	0.422292	1.19075	1.13302	0.882576	1.06798	0.538888	0.916413	8.89176
524.9	5361.18	3399.92	103.24	0.619	1.722	0.581	0.932	0.634174	4.50619	123.635	477.402	76.882	42.642	0.854	1.436	0.697	0.98	0.161042	3.83501	0.23554	0.0890479	0.0226129	0.413038	1.37964	0.833914	1.19966	1.0515	0.25394	0.851054	8.91064
427.246	6591.23	3399.86	90.823	0.651	1.742	0.574	0.891	0.515816	4.39397	132.892	456.322	87.695	44.95	0.827	1.454	0.688	0.973	0.192178	3.89924	0.311043	0.0692317	0.0257937	0.494919	1.27035	0.834673	1.19861	1.09203	0.372571	0.887408	8.97836
187.343	10698.4	5876.8	53.982	0.808	1.215	0.823	0.98	0.549319	3.94394	74.659	484.344	115.503	33.362	0.843	1.368	0.731	0.975	0.238473	3.8611	0.398515	0.0452728	0.0196541	0.618021	1.04332	1.12593	0.888214	0.994898	0.434125	0.978996	9.05175
615.485	4021.68	1752.91	107.441	0.67	1.488	0.672	0.897	0.435865	4.33073	143.444	456.4	88.633	45.581	0.868	1.159	0.863	0.978	0.1942	3.80577	0.233058	0.113485	0.0505634	0.424242	1.29552	0.778898	1.28423	1.0903	0.445552	0.878782	9.06456
512.257	3874.68	2791.96	95.227	0.71	1.958	0.511	0.982	0.720564	4.20742	160.864	461.246	65.005	48.628	0.855	1.224	0.817	0.98	0.140933	3.83404	0.31403	0.119041	0.0232829	0.510653	1.20423	0.625128	1.59883	0.997963	0.195588	0.911257	9.06918
573.179	5600.55	2391.73	101.311	0.702	1.669	0.599	0.879	0.427052	4.23167	126.422	456.592	80.044	42.795	0.867	1.118	0.895	0.975	0.175307	3.80611	0.220563	0.0815262	0.033467	0.422412	1.23504	0.669862	1.49416	1.10922	0.410506	0.899436	9.19896
269.07	4623.15	1820.06	72.741	0.639	1.665	0.601	0.926	0.393684	4.43452	177.289	367.59	72.756	50.935	0.859	1.311	0.763	0.979	0.197927	3.82539	0.658895	0.0795107	0.0399745	0.700224	1.34429	0.787387	1.26955	1.05724	0.502756	0.862638	9.21154
656.498	5661.22	3035.54	122.442	0.55	2.079	0.481	0.892	0.536199	4.77874	182.466	419.005	76.33	52.121	0.844	1.391	0.719	0.982	0.18217	3.85853	0.277938	0.0740132	0.0251454	0.425679	1.53455	0.669072	1.4948	1.1009	0.339743	0.807436	9.22149
421.274	2304.65	1060.83	87.745	0.688	1.258	0.795	0.932	0.460297	4.27504	195.506	335.735	69.808	52.752	0.883	1.144	0.874	0.984	0.207926	3.77276	0.464083	0.145677	0.0658054	0.601197	1.28343	0.90938	1.09937	1.05579	0.451721	0.882508	9.25882
671.23	2046.17	518.034	108.658	0.714	1.254	0.797	0.919	0.253173	4.19398	224.971	404.014	71.938	57.137	0.866	1.259	0.794	0.985	0.178058	3.80938	0.335162	0.197449	0.138867	0.525843	1.21289	1.00399	0.996236	1.07182	0.703307	0.908298	9.2725
285.196	7522.98	4153.08	73.002	0.672	1.515	0.66	0.94	0.552053	4.32278	106.413	387.151	84.557	39.717	0.848	1.262	0.793	0.969	0.218408	3.85016	0.373122	0.0514624	0.0203601	0.544054	1.2619	0.833003	1.20152	1.03085	0.39563	0.890668	9.30192
293.358	8533.25	4774.09	72.371	0.704	1.424	0.702	0.952	0.55947	4.22538	80.731	467.879	105.379	34.362	0.859	1.057	0.946	0.978	0.225227	3.82436	0.275196	0.0548301	0.0220731	0.474803	1.22017	0.742275	1.34758	1.02731	0.402572	0.905092	9.31442
272.852	6750.85	4007.6	73.2	0.64	1.339	0.747	0.876	0.593644	4.43147	111.192	500.144	87.097	40.794	0.84	1.118	0.895	0.973	0.174144	3.86865	0.407518	0.0740861	0.021733	0.557295	1.3125	0.834951	1.19813	1.11073	0.293347	0.872996	9.35851
521.316	4514.45	2524.73	91.085	0.79	1.096	0.912	0.943	0.559256	3.9893	200.284	397.835	70.533	55.907	0.805	1.24	0.806	0.955	0.177292	3.95042	0.384189	0.0881248	0.0279368	0.613789	1.01899	1.13139	0.883772	1.01273	0.317014	0.990254	9.36355
458.702	7102.61	3415.16	95.388	0.634	2.128	0.47	0.955	0.480831	4.45378	121.942	482.251	85.097	46.581	0.706	1.966	0.509	0.948	0.176458	4.21825	0.265841	0.0678977	0.0249175	0.488332	1.11356	0.923872	1.08298	0.99267	0.366985	0.947117	9.38548
832.393	5883.37	2788.7	132.422	0.597	1.646	0.608	0.832	0.473997	4.58982	214.519	387.176	73.44	58.246	0.795	1.619	0.618	0.982	0.189681	3.9768	0.257714	0.0658085	0.0263349	0.439851	1.33166	0.983597	1.01645	1.18029	0.400174	0.866438	9.45508
514.846	6995.68	2790.73	123.874	0.422	3.004	0.333	0.854	0.398923	5.45936	167.832	401.795	81.197	51.12	0.807	1.644	0.608	0.982	0.202086	3.94597	0.325985	0.0574348	0.0290952	0.412677	1.91232	0.54727	1.82583	1.14988	0.506579	0.72279	9.45698
406.541	3988.1	1315.84	98.147	0.53	2.134	0.469	0.891	0.329943	4.86771	114.277	463.358	77.772	41.578	0.831	1.439	0.695	0.977	0.167844	3.88941	0.281096	0.116185	0.0591043	0.42363	1.56792	0.674321	1.48188	1.09652	0.508707	0.799023	9.71228
1083.05	2535.82	1757.73	138.007	0.715	2.226	0.449	0.982	0.69316	4.19351	189.832	415.835	86.809	52.229	0.874	1.186	0.843	0.98	0.208758	3.79077	0.175276	0.163984	0.0493869	0.378452	1.22238	0.532794	1.87751	0.997963	0.301169	0.903961	9.733
683.873	3142.27	1332.25	140.56	0.435	2.456	0.407	0.875	0.423977	5.37494	191.823	387.149	78.196	53.982	0.827	1.451	0.689	0.979	0.201979	3.89761	0.280495	0.123207	0.0586947	0.38405	1.90115	0.590798	1.69287	1.11886	0.476391	0.725145	9.73484
288.779	6238.24	2631.03	74.124	0.66	1.281	0.781	0.918	0.421759	4.3619	100.64	401.682	72.463	38.748	0.842	1.286	0.778	0.971	0.180399	3.86246	0.348502	0.0643902	0.0275416	0.522746	1.27576	1.0039	0.996159	1.05773	0.42773	0.885499	9.77826
242.79	4188.51	1427.94	72.817	0.575	1.336	0.749	0.839	0.340919	4.67323	117.562	365.682	78.088	41.348	0.864	1.143	0.875	0.976	0.213541	3.81348	0.484213	0.0873059	0.0546856	0.567834	1.50261	0.855539	1.16822	1.16329	0.626368	0.816025	9.8641
93.273	9584.15	3671.35	42.948	0.635	2.003	0.499	0.965	0.383065	4.44698	117.562	365.682	78.088	41.348	0.864	1.143	0.875	0.976	0.213541	3.81348	1.26041	0.0381549	0.0212696	0.962746	1.36063	0.570644	1.75351	1.0114	0.557453	0.857543	9.8641
349.203	5290.39	3179.32	80.574	0.676	1.619	0.618	0.904	0.600962	4.31177	133.091	432.89	67.906	45.396	0.812	1.315	0.76	0.968	0.156867	3.93499	0.381128	0.0818257	0.0213586	0.563408	1.20118	0.81223	1.22977	1.0708	0.261026	0.912614	9.86434
213.225	5407.36	2730.52	62.293	0.691	1.397	0.716	0.913	0.504963	4.26599	93.174	386.259	70.395	38.671	0.783	1.706	0.586	0.964	0.182248	4.00625	0.436975	0.071432	0.0257808	0.620792	1.13314	1.22119	0.818436	1.05586	0.360914	0.939113	9.86604
567.604	5587.41	2353.28	101.64	0.69	1.662	0.602	0.953	0.421176	4.26621	169.326	427.233	73.354	52.197	0.781	1.674	0.598	0.975	0.171696	4.01129	0.298317	0.0764635	0.0311709	0.513548	1.13188	1.00722	0.993355	1.02308	0.407657	0.940247	9.92306
716.623	4658.79	3052.1	113.688	0.697	1.75	0.571	0.941	0.655127	4.24687	144.539	481.332	83.973	46.212	0.851	1.24	0.806	0.976	0.17446	3.84381	0.201695	0.103317	0.0275132	0.406481	1.22095	0.708571	1.41156	1.03719	0.266299	0.905093	9.93051
359.854	2733.92	1662.17	76.387	0.775	1.073	0.932	0.963	0.607978	4.02677	149.616	497.955	95.401	46.55	0.868	1.098	0.911	0.978	0.191586	3.80567	0.415769	0.182139	0.0573956	0.609397	1.12	1.0233	0.977468	1.01558	0.315119	0.945093	9.93751
336.76	6555.98	3323.85	73.461	0.784	1.203	0.831	0.956	0.506995	4.0031	134.883	493.124	97.968	44.657	0.85	1.335	0.749	0.981	0.198668	3.84513	0.400532	0.0752174	0.0294743	0.607901	1.08418	1.10973	0.901324	1.02615	0.391854	0.960538	9.96846
394.396	5573.32	3249.38	85.488	0.678	1.307	0.765	0.943	0.583024	4.30466	134.684	439.848	72.035	44.918	0.839	1.379	0.725	0.974	0.163772	3.87046	0.341494	0.0789202	0.0221688	0.52543	1.23746	1.05509	0.947712	1.03287	0.280902	0.899132	9.98839
463.381	4298.48	2663.18	107.211	0.507	1.898	0.527	0.838	0.619562	4.98047	145.833	420.887	69.262	46.072	0.863	1.206	0.829	0.984	0.164562	3.81513	0.314715	0.0979152	0.0260073	0.429732	1.70217	0.635406	1.57306	1.17422	0.26561	0.766018	9.99792
596.273	4389.72	2718.52	107.927	0.643	2.069	0.483	0.943	0.619292	4.41985	169.226	404.554	81.763	51.12	0.814	1.422	0.703	0.971	0.202107	3.92968	0.283806	0.0921595	0.0300763	0.473653	1.26594	0.687289	1.45549	1.02969	0.326351	0.889098	10.0301
354.18	9847.81	6030.01	79.727	0.7	1.269	0.788	0.951	0.61232	4.23637	110.793	466.066	74.668	42.164	0.783	1.575	0.635	0.971	0.160209	4.00577	0.312816	0.0473269	0.0123827	0.528855	1.11857	1.24113	0.805838	1.02103	0.261643	0.945567	10.0374
935.721	4245.05	2269.35	135.615	0.639	1.502	0.666	0.867	0.534587	4.43338	278.626	364.719	73.313	66.449	0.793	1.673	0.598	0.975	0.201012	3.98087	0.297766	0.0859163	0.0323057	0.489983	1.241	1.11385	0.897898	1.12457	0.376014	0.897931	10.0539
504.792	3622.36	1740.11	103.813	0.589	1.495	0.669	0.823	0.480381	4.62057	180.475	416.979	95.107	50.565	0.887	1.182	0.846	0.987	0.228086	3.76393	0.357523	0.115113	0.0546556	0.487078	1.50594	0.790635	1.26457	1.19927	0.474802	0.814603	10.0597
698.008	3673.14	2363.84	116.333	0.648	1.824	0.548	0.949	0.64355	4.40324	170.022	395.926	93.6	50.827	0.827	1.551	0.645	0.982	0.236408	3.898	0.243582	0.10779	0.0395965	0.43691	1.27623	0.850329	1.17701	1.03477	0.36735	0.885257	10.093
587.016	3915.22	2444.95	104.484	0.676	1.334	0.75	0.927	0.624474	4.31246	163.154	436.181	72.536	48.628	0.867	1.219	0.821	0.985	0.166298	3.80704	0.277938	0.111407	0.0296676	0.465411	1.28254	0.913793	1.09467	1.06257	0.266301	0.882801	10.0979
563.822	3178.27	2268.01	108.917	0.597	2.3	0.435	0.901	0.713599	4.58696	187.443	367.558	83.813	51.967	0.872	1.195	0.837	0.984	0.228027	3.79571	0.332451	0.115647	0.0369544	0.477125	1.46064	0.519565	1.92414	1.09212	0.319544	0.827501	10.1197
579.749	5637.25	2475.06	103.898	0.675	1.538	0.65	0.92	0.439054	4.31506	194.013	453.024	132.829	56.321	0.769	1.544	0.648	0.955	0.293205	4.04348	0.33465	0.0803626	0.053667	0.54208	1.13926	1.0039	0.996923	1.03804	0.667811	0.937061	10.1251
338.552	4930.64	2389.07	82.85	0.62	2.605	0.384	0.977	0.484535	4.50277	96.459	421.852	126.48	41.871	0.691	2.233	0.448	0.972	0.299821	4.26326	0.284916	0.0855573	0.0529412	0.505383	1.11452	0.857198	1.16667	0.994882	0.618781	0.946808	10.1258
294.254	5306.49	2550.53	72.849	0.697	1.411	0.709	0.962	0.480643	4.24681	109.002	341.774	60.39	39.271	0.888	1.212	0.825	0.983	0.176696	3.76145	0.370435	0.0644068	0.0236775	0.539074	1.27403	0.858965	1.16361	1.02183	0.367624	0.885712	10.2098
255.531	6252.79	3346.76	70.79	0.641	2.092	0.478	0.947	0.535243	4.42843	81.726	400.035	72.844	34.917	0.842	1.334	0.75	0.977	0.182094	3.8624	0.319828	0.0639771	0.0217655	0.493248	1.31357	0.637667	1.56904	1.03168	0.340208	0.872181	10.2766
944.58	3094.41	1620.97	137.381	0.629	1.562	0.64	0.906	0.52384	4.47	238.907	355.151	62.899	58.584	0.875	1.208	0.828	0.984	0.177105	3.79022	0.252924	0.114772	0.0388032	0.426435	1.3911	0.773367	1.29375	1.08609	0.33809	0.847925	10.32
384.342	7324.84	3426.92	82.346	0.712	1.416	0.706	0.928	0.467849	4.20033	125.426	463.92	82.651	43.872	0.819	1.529	0.654	0.984	0.178158	3.91736	0.32634	0.0633352	0.0241182	0.532776	1.15028	1.0798	0.926346	1.06034	0.380802	0.932631	10.3229
638.381	6383.27	2480.22	113.07	0.627	1.622	0.616	0.904	0.388549	4.47515	150.412	439.6	96.427	46.658	0.868	1.276	0.783	0.981	0.219352	3.80439	0.235615	0.0688675	0.0388785	0.412647	1.38437	0.786683	1.2711	1.08518	0.56454	0.850115	10.4369
453.028	1950.68	901.444	102.596	0.541	1.986	0.503	0.919	0.462119	4.82023	169.525	346.369	73.203	49.15	0.882	1.194	0.837	0.983	0.211344	3.77491	0.374204	0.177563	0.0812064	0.479064	1.63031	0.601208	1.66402	1.06964	0.457337	0.783139	10.468
429.834	3327.81	1722.54	91.99	0.638	1.747	0.572	0.934	0.517618	4.43701	125.327	466.878	79.174	44.21	0.806	1.323	0.756	0.967	0.169582	3.9491	0.291571	0.140296	0.0459636	0.480596	1.26332	0.757298	1.32168	1.03533	0.327619	0.890037	10.5381
459.001	5561.47	3010.25	107.861	0.496	2.261	0.442	0.939	0.541268	5.03451	131.3	447.137	81.213	46.397	0.766	1.75	0.571	0.974	0.181629	4.04909	0.286056	0.080399	0.0269788	0.430155	1.54435	0.773994	1.29186	1.03727	0.335562	0.804266	10.5479
757.536	6236.43	2652.72	122.656	0.633	1.352	0.74	0.876	0.425358	4.45643	164.149	405.038	87.007	49.15	0.854	1.371	0.729	0.98	0.214812	3.83623	0.216688	0.0649471	0.0327992	0.400714	1.34913	1.01405	0.985135	1.11872	0.505014	0.86083	10.5587
300.227	7055.42	4158.05	74.404	0.682	1.496	0.668	0.957	0.589341	4.29409	135.879	474.739	102.084	45.288	0.833	1.489	0.672	0.979	0.215032	3.88514	0.452588	0.0672872	0.0245509	0.608677	1.22141	0.995321	1.00599	1.02299	0.364868	0.904765	10.6673
302.118	6221.61	3463.3	74.417	0.686	1.821	0.549	0.953	0.556656	4.28138	114.576	497.253	83.991	41.348	0.842	1.423	0.703	0.979	0.16891	3.86285	0.379243	0.0799236	0.0242518	0.555626	1.22741	0.781439	1.28051	1.02728	0.303437	0.902244	10.6851
852.601	3724.35	1696.31	125.582	0.679	1.088	0.919	0.958	0.455466	4.30085	195.108	356.35	60.957	53.612	0.853	1.321	0.757	0.979	0.171059	3.83817	0.228839	0.0956811	0.035935	0.426908	1.25626	1.21415	0.823721	1.02192	0.37557	0.892421	10.7107
392.306	7231.51	4177.69	85.329	0.677	1.517	0.659	0.929	0.577706	4.30808	113.68	531.363	86.79	41.055	0.848	1.105	0.905	0.985	0.163335	3.85056	0.289774	0.0734788	0.0207746	0.481138	1.25258	0.728411	1.37329	1.06028	0.28273	0.893799	10.8099
499.615	3640.12	2000.57	99.856	0.63	1.562	0.64	0.92	0.549588	4.46742	177.19	329.957	70.271	50.304	0.88	1.231	0.812	0.984	0.21297	3.77905	0.354653	0.0906445	0.0351256	0.503765	1.39683	0.788092	1.26875	1.06957	0.387509	0.845915	10.8255
270.662	8214.14	4147.54	69.662	0.701	1.361	0.735	0.956	0.504927	4.23431	120.051	379.373	71.922	41.533	0.875	1.245	0.803	0.978	0.189581	3.79062	0.443546	0.0461853	0.0173409	0.596207	1.24822	0.914769	1.09252	1.02301	0.375463	0.895217	10.8345
555.46	3868.72	2543.2	104.368	0.641	1.826	0.548	0.908	0.657377	4.42834	173.706	383.242	61.317	50.489	0.856	1.267	0.789	0.978	0.159996	3.8308	0.312725	0.0990618	0.0241101	0.483759	1.33541	0.693866	1.43978	1.07709	0.243385	0.865064	10.853
262.599	5378.48	2929.05	64.588	0.791	1.22	0.82	0.968	0.544587	3.98571	88.993	430.116	134.984	37.562	0.793	1.492	0.67	0.955	0.313832	3.98172	0.338893	0.0799699	0.0460846	0.581563	1.00253	1.22295	0.817073	0.98657	0.576274	0.999	10.8595
519.922	5992.26	2238.51	100.143	0.651	1.358	0.736	0.893	0.373567	4.39189	131.499	462.65	80.635	45.657	0.793	1.469	0.681	0.964	0.174289	3.98149	0.252921	0.0772079	0.0360217	0.455918	1.21813	1.08174	0.925272	1.07951	0.466555	0.906556	10.9107
420.378	8138.07	3341.17	87.803	0.685	1.206	0.829	0.953	0.41056	4.28242	142.249	519.873	111.059	45.364	0.869	1.265	0.79	0.983	0.213627	3.80353	0.338384	0.0638816	0.0332396	0.516657	1.26861	1.04892	0.952955	1.03148	0.520331	0.888173	10.9244
427.644	7703.68	3930.68	85.622	0.733	1.678	0.596	0.971	0.510233	4.14042	141.055	469.54	74.55	45.734	0.847	1.49	0.671	0.983	0.158772	3.85075	0.329842	0.0609501	0.0189662	0.534138	1.15553	0.887962	1.12584	1.01236	0.311176	0.930038	10.947
279.92	10199	5033.73	75.291	0.621	1.833	0.545	0.913	0.493551	4.50014	119.951	438.488	80.881	43.841	0.784	1.595	0.627	0.969	0.184454	4.00293	0.428519	0.0429932	0.0160678	0.582287	1.26248	0.870158	1.15046	1.06134	0.373729	0.889513	10.9762
530.872	3941.49	1437.67	107.383	0.579	1.457	0.686	0.813	0.364754	4.66059	162.756	455.081	102.966	49.475	0.836	1.451	0.689	0.983	0.226259	3.87808	0.306582	0.115459	0.0716199	0.460734	1.44387	0.995882	1.00437	1.2091	0.620305	0.832102	10.9932
1191.35	2650.12	1258.81	160.28	0.583	2.265	0.441	0.85	0.475001	4.64365	221.288	392.036	85.489	58.106	0.824	1.421	0.704	0.979	0.218064	3.90609	0.185745	0.147931	0.0679126	0.362528	1.41338	0.627373	1.59637	1.15176	0.459082	0.841168	11.0047
462.485	6061.05	2804.61	91.959	0.687	1.505	0.665	0.911	0.462727	4.27608	155.588	450.974	76.005	49.15	0.809	1.242	0.805	0.963	0.168535	3.94036	0.336417	0.0744053	0.0271	0.534477	1.17758	0.825249	1.21053	1.05708	0.364222	0.921489	11.1039
812.086	5176.07	2345.34	128.953	0.614	1.742	0.574	0.937	0.453112	4.52512	300.227	402.308	90.677	66.71	0.848	1.198	0.835	0.978	0.225392	3.85005	0.369699	0.0777246	0.0386626	0.51732	1.38111	0.687715	1.4547	1.04376	0.497431	0.850816	11.1196
574.274	3936.22	1602.03	96.439	0.776	1.422	0.703	0.979	0.406997	4.02433	182.565	340.839	71.04	51.827	0.854	1.252	0.799	0.98	0.208427	3.83572	0.317906	0.0865905	0.0443438	0.537407	1.10052	0.88045	1.13656	1.00102	0.512109	0.953134	11.1499
363.737	8230.67	2740.02	90.031	0.564	2.695	0.371	0.884	0.332903	4.72061	100.839	397.268	75.203	40.424	0.775	1.763	0.567	0.975	0.1893	4.02555	0.277231	0.0482668	0.0274462	0.449001	1.37411	0.654174	1.5283	1.10294	0.568635	0.85276	11.2009
332.878	4933.8	1915.34	84.077	0.592	1.071	0.933	0.932	0.388207	4.60824	166.638	437.115	89.917	50.565	0.819	1.157	0.864	0.972	0.205706	3.91708	0.500598	0.0885959	0.0469458	0.601413	1.38345	1.0803	0.926045	1.04292	0.529886	0.850018	11.2134
434.015	5986.1	2941.35	92.283	0.64	1.995	0.501	0.953	0.491364	4.42965	118.856	375.729	85.45	41.61	0.863	1.166	0.858	0.979	0.227425	3.81669	0.273852	0.0627669	0.0290513	0.450896	1.34844	0.584461	1.71257	1.02728	0.462844	0.861624	11.2298
477.019	3912.61	2345.6	90.066	0.739	1.345	0.744	0.955	0.599498	4.12376	173.507	418.139	68.293	50.858	0.843	1.253	0.798	0.969	0.163326	3.86101	0.363732	0.10687	0.0291153	0.564675	1.14073	0.931599	1.07258	1.01466	0.272438	0.936284	11.2619
560.935	5340.61	2440.97	99.652	0.71	1.286	0.778	0.928	0.457058	4.20755	173.108	359.926	55.129	49.966	0.871	1.127	0.887	0.98	0.153168	3.79766	0.308606	0.0673941	0.0225849	0.501405	1.22676	0.876361	1.1401	1.05603	0.335117	0.902581	11.264
321.928	5270.84	2142.58	79.758	0.636	1.891	0.529	0.923	0.406498	4.44524	134.983	454.243	81.522	45.103	0.834	1.5	0.667	0.978	0.179468	3.88209	0.419296	0.0861804	0.0380485	0.565498	1.31132	0.793231	1.26087	1.05959	0.441498	0.873315	11.3181
744.197	3930.56	1624.33	136.998	0.498	2.199	0.455	0.824	0.413256	5.02193	211.433	379.635	65.098	55.505	0.862	1.209	0.827	0.978	0.171475	3.81721	0.284109	0.0965855	0.0400769	0.405152	1.73092	0.549795	1.81758	1.18689	0.414937	0.760108	11.3675
676.606	3381.41	1792.1	129.548	0.507	2.997	0.334	0.811	0.529985	4.98038	165.842	400.844	93.72	48.812	0.875	1.28	0.781	0.983	0.233807	3.79035	0.245109	0.118543	0.0522963	0.376787	1.72584	0.427094	2.33832	1.21208	0.441157	0.761056	11.4031
309.982	6943.76	3282.53	74.805	0.696	1.217	0.822	0.911	0.472731	4.24876	160.964	398.07	90.108	51.489	0.763	1.389	0.72	0.947	0.226362	4.05836	0.519269	0.0573277	0.0274508	0.68831	1.09626	1.14133	0.875912	1.03952	0.47884	0.955185	11.4581
420.577	5421.32	2655.88	91.454	0.632	1.189	0.841	0.868	0.489895	4.45944	104.622	459.798	62.831	38.78	0.874	1.165	0.858	0.977	0.136649	3.79137	0.248758	0.0848129	0.0236573	0.424038	1.38291	0.979815	1.02021	1.12558	0.278936	0.850191	11.5555
551.876	3577.62	1789.44	121.656	0.469	3.306	0.303	0.838	0.500178	5.1786	174.203	406.974	71.949	51.674	0.82	1.495	0.669	0.982	0.17679	3.91511	0.315656	0.113756	0.0402074	0.424755	1.7484	0.452208	2.20792	1.17184	0.353455	0.756017	11.678
794.566	2281.78	1142.41	125.909	0.63	3.016	0.332	0.955	0.500664	4.46675	172.611	330.785	63.561	51.751	0.81	1.54	0.649	0.98	0.192152	3.93899	0.217239	0.144968	0.0556377	0.411019	1.28571	0.51061	1.95482	1.02618	0.383794	0.881846	11.6843
474.032	6183.69	2886.43	90.377	0.729	1.573	0.636	0.953	0.466781	4.15101	132.096	498.206	78.553	44.472	0.839	1.266	0.79	0.976	0.157672	3.86938	0.278665	0.0805678	0.0272146	0.492072	1.15089	0.804832	1.24214	1.02413	0.337785	0.932154	11.7394
609.115	4155.3	2703.74	100.901	0.752	1.632	0.613	0.976	0.650671	4.08833	160.068	437.892	77.509	47.78	0.881	1.063	0.94	0.981	0.177005	3.77654	0.262788	0.105381	0.0286674	0.473533	1.17154	0.651348	1.53344	1.00512	0.272034	0.923736	11.7467
223.179	5280.93	2978.67	69.77	0.576	1.219	0.82	0.863	0.564042	4.67027	104.223	377.729	79.827	38.748	0.872	1.277	0.783	0.981	0.211334	3.79549	0.466993	0.071527	0.0267996	0.555368	1.51389	1.04758	0.954878	1.13673	0.374678	0.812691	11.7675
621.06	3101.03	2108.93	105.317	0.704	2.002	0.5	0.938	0.680073	4.22602	162.756	422.291	90.804	48.628	0.865	1.298	0.77	0.982	0.215027	3.81169	0.262062	0.136178	0.0430569	0.46173	1.22869	0.648352	1.54	1.04691	0.316182	0.901958	11.8363
378.27	4190.83	1516.72	82.021	0.707	1.47	0.68	0.953	0.361915	4.2172	106.314	386.005	93.352	39.64	0.85	1.25	0.8	0.978	0.241841	3.84449	0.281053	0.0921071	0.0615486	0.483291	1.20226	0.85034	1.17647	1.02623	0.668228	0.911621	11.9016
338.353	6876.16	3298.77	76.635	0.724	1.178	0.849	0.934	0.47974	4.16622	140.159	422.952	72.642	44.841	0.876	1.162	0.861	0.981	0.17175	3.78761	0.414239	0.0615099	0.0220209	0.585124	1.20994	0.986418	1.01413	1.05032	0.358006	0.909123	11.9314
592.59	5416.91	2973.55	117.97	0.535	2.872	0.348	0.869	0.548937	4.84612	174.701	412.365	66.721	51.183	0.838	1.199	0.834	0.977	0.161801	3.87238	0.294809	0.0761255	0.0224382	0.433865	1.56636	0.417479	2.39655	1.12428	0.294753	0.799068	11.9453
813.48	3711.32	1640.86	132.771	0.58	1.563	0.64	0.855	0.442123	4.65511	193.714	399.607	88.098	53.274	0.858	1.201	0.833	0.98	0.220462	3.82767	0.23813	0.107672	0.0536901	0.401247	1.47931	0.768394	1.30156	1.1462	0.498643	0.822252	12.0276
401.663	5324.87	2085.04	84.743	0.703	1.595	0.627	0.957	0.391566	4.22837	141.652	371.364	67.146	45.288	0.868	1.109	0.902	0.981	0.180809	3.80515	0.352664	0.0697414	0.0322037	0.534416	1.23471	0.695298	1.4386	1.02508	0.461759	0.89991	12.038
509.371	2132.15	927.122	92.64	0.746	1.273	0.786	0.964	0.43483	4.1047	145.435	351.778	76.265	46.734	0.837	1.465	0.683	0.98	0.216799	3.87524	0.285519	0.164987	0.0822599	0.504469	1.12198	1.15082	0.868957	1.0166	0.498583	0.944098	12.0497
418.088	5130.24	2648.49	89.651	0.654	2.015	0.496	0.958	0.51625	4.38451	166.738	438.753	92.639	49.52	0.854	1.344	0.744	0.982	0.211142	3.83498	0.398811	0.0855228	0.034978	0.552364	1.30581	0.666998	1.5	1.02505	0.408991	0.874666	12.0608
461.987	5839.24	3337	95.087	0.642	1.74	0.575	0.933	0.571479	4.42391	126.123	497.245	93.424	43.949	0.821	1.444	0.692	0.97	0.187883	3.91338	0.273001	0.0851558	0.0279964	0.462198	1.27882	0.829885	1.20348	1.03966	0.328766	0.884597	12.1007
304.707	8858.97	3856.51	69.292	0.797	1.143	0.875	0.976	0.435323	3.96956	114.277	406.725	69.067	40.641	0.869	1.185	0.844	0.981	0.169813	3.80176	0.375039	0.0459111	0.0179092	0.586518	1.09034	1.03675	0.964571	1.00512	0.390084	0.95773	12.2036
716.026	4882.49	3115.77	152.874	0.385	3.93	0.254	0.845	0.638152	5.71307	186.049	403.909	83.36	51.674	0.876	1.303	0.767	0.984	0.206383	3.78842	0.259836	0.0827261	0.0267542	0.338017	2.27532	0.331552	3.01969	1.1645	0.323408	0.663115	12.2043
331.882	8413.24	4158.89	78.076	0.684	1.814	0.551	0.934	0.494327	4.28574	126.123	420.443	80.607	43.579	0.835	1.423	0.703	0.973	0.191719	3.88043	0.380024	0.049974	0.0193818	0.558161	1.22076	0.784454	1.27586	1.04176	0.387839	0.905429	12.2258
427.346	3198.98	1765.36	114.166	0.412	1.827	0.547	0.809	0.551851	5.52264	135.879	379.927	59.684	45.103	0.839	1.356	0.737	0.974	0.157093	3.86927	0.31796	0.118765	0.0338084	0.395065	2.03641	0.7422	1.34735	1.20396	0.284666	0.70062	12.2283
858.474	4178.6	2014.6	125.023	0.69	2.183	0.458	0.973	0.482123	4.26704	201.28	386.425	62.638	54.014	0.867	1.223	0.818	0.985	0.162096	3.8072	0.234463	0.0924772	0.031092	0.432033	1.25652	0.560238	1.78603	1.01233	0.336213	0.892236	12.2381
504.493	3990.29	1947.35	95.84	0.69	1.697	0.589	0.958	0.488021	4.26697	158.177	344.24	72.386	48.704	0.838	1.357	0.737	0.981	0.210278	3.87251	0.313537	0.0862694	0.0371716	0.50818	1.21449	0.799646	1.25127	1.02401	0.430878	0.907557	12.2482
843.045	4406.63	2369.47	123.965	0.689	2.333	0.429	0.955	0.537707	4.26947	164.149	446.723	75.581	50.412	0.812	1.38	0.725	0.971	0.16919	3.93473	0.19471	0.101375	0.0318978	0.406663	1.17852	0.591513	1.68998	1.01675	0.314651	0.921597	12.3801
847.126	2873.43	2099.71	119.718	0.743	1.428	0.7	0.952	0.730733	4.11325	195.605	395.983	78.992	53.089	0.872	1.197	0.835	0.984	0.199483	3.7959	0.230904	0.137808	0.0376204	0.44345	1.17362	0.838235	1.19286	1.03361	0.272991	0.922846	12.3831
626.833	3434	2056.64	103.056	0.742	1.306	0.766	0.953	0.598905	4.11621	161.263	459.907	95.167	48.443	0.864	1.153	0.867	0.971	0.206927	3.81473	0.257266	0.133928	0.0462731	0.470065	1.16442	0.882848	1.13185	1.01889	0.345508	0.926758	12.3918
436.504	5257.56	1816.23	90.467	0.67	1.331	0.752	0.927	0.345451	4.33008	127.716	327.734	57.435	43.503	0.848	1.305	0.766	0.979	0.175249	3.84943	0.292588	0.0623357	0.0316232	0.480871	1.26567	0.980466	1.01862	1.05609	0.507305	0.888997	12.4011
476.123	4925.98	2904.15	91.178	0.72	1.248	0.801	0.905	0.589558	4.1786	127.915	562.418	122.885	43.841	0.836	1.466	0.682	0.979	0.218494	3.87632	0.26866	0.114174	0.0423136	0.480829	1.16111	1.17468	0.851436	1.08177	0.370606	0.927661	12.4161
495.036	5329.63	2295.24	104.452	0.57	1.975	0.506	0.904	0.430657	4.6946	152.602	321.932	48.766	47.965	0.834	1.181	0.847	0.975	0.151479	3.88279	0.308264	0.0604042	0.0212466	0.459206	1.46316	0.597975	1.67391	1.07854	0.35174	0.827077	12.4837
300.227	4819.7	1976.28	79.159	0.602	1.809	0.553	0.941	0.410041	4.56852	96.558	405.186	106.096	37.269	0.874	1.12	0.893	0.977	0.261845	3.79274	0.321617	0.0840687	0.0536848	0.470812	1.45183	0.619127	1.61483	1.03826	0.638582	0.830191	12.4966
494.14	5271.82	3025.33	110.055	0.513	1.649	0.606	0.831	0.573869	4.95091	145.734	360.93	71.672	46.288	0.855	1.303	0.767	0.975	0.198576	3.83432	0.294925	0.068464	0.0236906	0.42059	1.66667	0.790176	1.26568	1.17329	0.34603	0.774468	12.5136
373.392	4878.76	2348.45	81.147	0.713	1.773	0.564	0.965	0.481362	4.19943	153.1	401.596	81.164	47.703	0.845	1.203	0.831	0.974	0.202104	3.8553	0.410025	0.0823153	0.0345607	0.587859	1.18513	0.678511	1.4734	1.00933	0.419858	0.918054	12.5535
486.874	6131.02	2565.79	90.301	0.75	1.674	0.597	0.959	0.418493	4.09246	124.431	481.188	80.204	43.611	0.822	1.517	0.659	0.972	0.166679	3.90959	0.255571	0.0784842	0.031259	0.482951	1.096	0.906213	1.10385	1.01356	0.398284	0.955317	12.5586
566.609	2541.55	800.344	104.622	0.651	2.503	0.4	0.945	0.314904	4.39523	135.281	327.03	76.049	46.365	0.791	1.619	0.618	0.976	0.232544	3.98632	0.238755	0.128673	0.0950204	0.443167	1.21505	0.646824	1.545	1.0328	0.738462	0.906965	12.5731
382.849	5963.4	2730.19	86.591	0.642	2.04	0.49	0.951	0.457824	4.42547	110.196	485.471	86.093	40.086	0.862	1.17	0.854	0.977	0.177339	3.81865	0.287831	0.0814085	0.0315337	0.462935	1.34268	0.573529	1.74286	1.02734	0.387352	0.862881	12.5955
235.921	5134.52	2085.55	88.201	0.381	3.073	0.325	0.752	0.406181	5.74236	124.531	328.376	53.517	44.81	0.779	1.722	0.581	0.982	0.162975	4.01547	0.52785	0.0639545	0.0256609	0.508044	2.04462	0.560364	1.78769	1.30585	0.401237	0.699272	12.675
1368.14	1918.05	1108.67	165.731	0.626	2.4	0.417	0.94	0.578018	4.48062	235.722	349.303	74.832	58.399	0.869	1.107	0.903	0.979	0.214232	3.80369	0.172293	0.182113	0.0674972	0.352372	1.38818	0.46125	2.16547	1.04149	0.370633	0.848921	12.7152
254.934	6664.14	4017.39	72.727	0.606	2.131	0.469	0.963	0.602836	4.55493	84.713	441.468	67.134	35.701	0.835	1.417	0.706	0.975	0.15207	3.87887	0.332294	0.0662453	0.0167109	0.490891	1.37789	0.664946	1.50533	1.01246	0.252257	0.851576	12.7435
448.25	7578.36	4596.2	86.942	0.745	1.507	0.663	0.967	0.60649	4.10648	184.357	372.853	71.492	51.458	0.875	1.102	0.908	0.984	0.191743	3.78986	0.411282	0.0491997	0.0155546	0.591866	1.1745	0.731254	1.36953	1.01758	0.316152	0.922898	12.7631
765.499	4492.92	1773.47	132.064	0.552	1.871	0.535	0.859	0.394726	4.77323	182.167	367.059	66.236	51.598	0.86	1.328	0.753	0.982	0.180451	3.82294	0.237972	0.0816973	0.0373482	0.390705	1.55797	0.709781	1.40748	1.14319	0.457154	0.800914	12.7715
738.921	3268.9	2227.18	125.033	0.594	1.233	0.811	0.848	0.681322	4.59966	199.687	319.467	55.25	53.752	0.868	1.25	0.8	0.98	0.172944	3.80382	0.270241	0.0977291	0.0248072	0.429903	1.46128	1.01379	0.986436	1.15566	0.253836	0.826978	12.829
336.959	5216.81	2734.16	84.928	0.587	2.199	0.455	0.904	0.524106	4.6266	142.847	388.026	63.916	45.103	0.882	1.075	0.93	0.981	0.164721	3.77372	0.42393	0.07438	0.0233768	0.531073	1.50256	0.488859	2.04396	1.08518	0.314289	0.815657	12.8536
353.683	5121.77	2403.21	87.127	0.585	2.298	0.435	0.891	0.469215	4.63282	93.672	386.861	70.062	36.562	0.881	1.094	0.914	0.983	0.181104	3.77768	0.264847	0.0755326	0.0291535	0.41964	1.50598	0.476066	2.10115	1.10325	0.385972	0.815416	12.8979
219.795	11632.5	6448.2	67.539	0.605	1.949	0.513	0.932	0.554324	4.5556	49.076	613.961	149.924	27.714	0.803	1.488	0.672	0.962	0.244191	3.95608	0.223281	0.0527796	0.0232505	0.410341	1.32727	0.763468	1.30994	1.03219	0.440521	0.868398	12.9137
541.125	3798.59	2160.46	98.485	0.701	1.419	0.705	0.927	0.568753	4.23371	143.544	378.74	72.354	45.919	0.855	1.157	0.864	0.981	0.191039	3.83266	0.26527	0.0997054	0.0334901	0.466254	1.21969	0.815363	1.22553	1.05825	0.33589	0.905271	12.9277
598.861	4658.91	1954.38	104.729	0.686	1.309	0.764	0.913	0.419494	4.27961	185.85	411.326	76.832	51.566	0.878	1.207	0.828	0.982	0.186791	3.78253	0.310339	0.0882881	0.0393126	0.492376	1.27988	0.922078	1.08377	1.07558	0.445277	0.883849	13.0009
305.204	6978.1	3239.41	74.958	0.683	1.648	0.607	0.929	0.464226	4.29065	133.29	353.008	76.699	45.058	0.825	1.557	0.642	0.978	0.217273	3.90277	0.436724	0.050588	0.0236768	0.60111	1.20791	0.944782	1.05766	1.05274	0.468033	0.9096	13.0031
345.719	7576.44	3803.15	81.651	0.652	1.569	0.638	0.877	0.50197	4.39137	149.118	277.519	44.219	48.844	0.785	1.799	0.556	0.976	0.159337	3.99987	0.431327	0.0366292	0.0116269	0.598205	1.20399	1.14659	0.871473	1.11288	0.317423	0.910849	13.0372
502.9	5084.44	1915.24	123.644	0.413	2.627	0.381	0.74	0.376686	5.51356	136.675	461.137	97.285	44.319	0.874	1.33	0.752	0.984	0.210968	3.79093	0.271774	0.0906958	0.0507953	0.35844	2.11622	0.506281	1.97375	1.32973	0.560062	0.687564	13.0435
243.885	4270.48	2173.61	78.407	0.499	1.758	0.569	0.786	0.508984	5.02068	118.259	365.092	59.808	41.795	0.851	1.29	0.775	0.976	0.163816	3.84333	0.484897	0.0854921	0.0275156	0.533052	1.70541	0.733788	1.36204	1.24173	0.321849	0.7655	13.0518
407.138	6677.8	2760.53	83.053	0.742	1.318	0.759	0.965	0.413389	4.11609	151.209	332.061	63.898	46.888	0.864	1.307	0.765	0.979	0.192428	3.81305	0.371395	0.0497261	0.023147	0.564555	1.16442	0.991654	1.00791	1.01451	0.46549	0.926378	13.0956
719.111	5716.32	2927.15	149.344	0.405	2.573	0.389	0.75	0.512069	5.56916	180.674	414.788	67.356	52.414	0.826	1.487	0.672	0.981	0.162387	3.89942	0.251246	0.0725621	0.0230108	0.350962	2.03951	0.577925	1.72751	1.308	0.317118	0.70018	13.101
326.606	8489.27	4856.49	81.804	0.613	1.45	0.69	0.873	0.572074	4.5265	111.49	364.012	78.851	40.533	0.853	1.253	0.798	0.974	0.216616	3.83876	0.341359	0.0428791	0.0162362	0.495489	1.39152	0.864138	1.15652	1.11569	0.378651	0.848063	13.1231
817.959	3620.21	1876.21	115.288	0.773	1.202	0.832	0.942	0.518261	4.03105	148.819	488.466	82.687	46.288	0.873	1.16	0.862	0.978	0.169279	3.79437	0.181939	0.134928	0.0440713	0.401499	1.12937	0.965058	1.03606	1.03822	0.326629	0.941284	13.1272
521.515	5168.25	2671.42	109.519	0.546	1.24	0.806	0.826	0.516889	4.79574	194.61	289.279	42.241	54.243	0.831	1.493	0.67	0.98	0.146022	3.88831	0.373163	0.0559723	0.0158122	0.495284	1.52198	1.20403	0.831266	1.18644	0.282501	0.810784	13.1303
505.389	4822.83	2454.11	101.762	0.613	1.38	0.725	0.887	0.508853	4.52661	144.738	416.044	66.06	46.811	0.83	1.298	0.771	0.976	0.158781	3.89096	0.286389	0.0862656	0.0269181	0.460005	1.354	0.94058	1.06345	1.10034	0.312038	0.859575	13.1334
380.46	7714.56	2675.8	78.789	0.77	1.316	0.76	0.967	0.346851	4.03935	115.173	435.319	69.047	44.057	0.746	1.389	0.72	0.973	0.158612	4.10525	0.30272	0.0564282	0.0258042	0.559177	0.968831	1.05547	0.947368	1.0062	0.457292	1.01632	13.2208
592.988	3311.71	1013.28	106.836	0.653	1.416	0.706	0.907	0.305968	4.38727	208.646	393.616	80.517	55.059	0.865	1.14	0.877	0.981	0.204557	3.81174	0.351855	0.118856	0.079462	0.51536	1.32466	0.805085	1.24221	1.08159	0.668559	0.868818	13.2408
319.638	5851.93	2781.96	84.112	0.568	1.139	0.878	0.832	0.475392	4.70467	89.491	358.756	39.185	38.455	0.76	1.505	0.664	0.959	0.109225	4.06502	0.279976	0.0613056	0.0140854	0.457188	1.33803	1.32133	0.756264	1.15264	0.229757	0.864041	13.2626
425.156	7887.54	4624	100.825	0.526	2.982	0.335	0.894	0.586241	4.88983	136.974	362.423	79.736	45.472	0.832	1.356	0.737	0.974	0.220008	3.8853	0.322174	0.0459488	0.0172439	0.450999	1.58175	0.454728	2.2	1.08949	0.375286	0.794568	13.3664
409.328	6037.13	3109.62	87.943	0.665	1.383	0.723	0.935	0.515083	4.34676	152.503	421.941	86.11	49.552	0.78	1.612	0.62	0.958	0.204081	4.01256	0.372569	0.069891	0.0276915	0.563456	1.17293	1.16558	0.857538	1.0246	0.39621	0.923116	13.3822
524.402	3470.17	1818.11	96.484	0.708	1.508	0.663	0.96	0.523926	4.21331	140.557	420.941	98.896	44.841	0.878	1.188	0.842	0.983	0.23494	3.78224	0.268033	0.121303	0.0543949	0.464751	1.24011	0.787798	1.26998	1.02396	0.448423	0.897689	13.4122
504.294	4330.51	3298.14	109.334	0.53	2.168	0.461	0.828	0.761606	4.8687	145.634	378.602	71.793	48.086	0.791	1.711	0.585	0.975	0.189627	3.98462	0.288788	0.0874267	0.0217677	0.439808	1.49245	0.789207	1.26898	1.17754	0.248982	0.818416	13.4291
388.623	5605.84	2701.34	87.646	0.636	2.574	0.388	0.952	0.481879	4.44598	135.779	320.175	65.233	45.887	0.81	1.662	0.602	0.978	0.203742	3.93798	0.349385	0.0571145	0.0241484	0.523549	1.27358	0.645688	1.55155	1.02731	0.422807	0.885738	13.4303
400.966	3349.61	1898.47	83.391	0.725	1.316	0.76	0.945	0.566775	4.16452	125.526	345.93	71.492	44.657	0.791	1.344	0.744	0.95	0.206666	3.98587	0.313059	0.103275	0.0376576	0.535513	1.09103	1.02128	0.978947	1.00529	0.364635	0.9571	13.4396
400.17	5603.93	3369.38	100.5	0.498	1.113	0.898	0.813	0.601253	5.02393	122.838	383.739	60.783	44.134	0.793	1.436	0.696	0.969	0.158397	3.98205	0.306965	0.0684767	0.0180398	0.439144	1.59237	1.29021	0.775056	1.19188	0.263444	0.792617	13.4556
891.025	4803.57	2222.76	125.212	0.714	1.857	0.538	0.947	0.462732	4.1947	190.031	410.43	74.576	52.382	0.87	1.207	0.829	0.978	0.181702	3.79988	0.213272	0.0854426	0.033551	0.418346	1.21849	0.649973	1.54089	1.03273	0.392673	0.905876	13.4793
544.809	5673.04	2878.07	104.299	0.629	2.056	0.486	0.916	0.507325	4.46846	174.104	385.47	79.247	51.489	0.825	1.529	0.654	0.981	0.205585	3.90221	0.319569	0.0679477	0.0275348	0.493667	1.31161	0.743677	1.34568	1.07096	0.405234	0.873277	13.4797
816.367	4710	2473.66	140.209	0.522	2.2	0.455	0.92	0.525193	4.90719	218.6	343.255	70.538	57.245	0.838	1.366	0.732	0.981	0.205497	3.8718	0.267772	0.0728779	0.0285156	0.408283	1.60536	0.620909	1.60879	1.0663	0.39128	0.789004	13.5218
625.042	4604.23	2127.05	114.287	0.601	1.433	0.698	0.89	0.461977	4.57133	158.276	386.204	71.189	47.365	0.887	1.123	0.89	0.985	0.18433	3.76487	0.253225	0.0838803	0.0334685	0.414439	1.47587	0.783671	1.27507	1.10674	0.399002	0.823584	13.5541
305.204	9439.74	3689.34	75.296	0.676	1.307	0.765	0.942	0.390831	4.31	94.866	375.484	80.87	37.301	0.857	1.223	0.818	0.974	0.215375	3.8297	0.310828	0.0397769	0.0219199	0.495392	1.26775	0.935731	1.06928	1.03397	0.55107	0.888563	13.566
298.435	10548.1	4619.43	76.986	0.633	1.405	0.712	0.939	0.437938	4.45643	112.685	409.534	72.68	41.164	0.836	1.317	0.759	0.973	0.17747	3.87779	0.377586	0.0388252	0.0157335	0.534695	1.3207	0.937367	1.06601	1.03621	0.40524	0.870157	13.5769
719.311	3501.52	1750.32	119.028	0.638	1.35	0.741	0.969	0.499873	4.43804	179.38	337.88	69.562	51.043	0.865	1.163	0.86	0.979	0.205878	3.81109	0.249378	0.0964952	0.0397425	0.428832	1.3558	0.861481	1.16059	1.01032	0.41186	0.858733	13.5784
561.831	3984.63	2150.1	101.112	0.691	1.984	0.504	0.955	0.539599	4.26579	170.421	421.199	87.768	49.412	0.877	1.215	0.823	0.982	0.208377	3.78504	0.303331	0.105706	0.0408204	0.488686	1.26918	0.612399	1.63294	1.02827	0.38617	0.887301	13.6172
359.158	7469.35	5210.01	88.331	0.578	2.068	0.484	0.932	0.697519	4.66091	149.616	486.23	125.054	46.365	0.875	1.19	0.841	0.984	0.257191	3.79054	0.416574	0.0650967	0.0240026	0.524901	1.51384	0.575435	1.7376	1.05579	0.368723	0.813263	13.6174
555.161	4355.89	2339.11	94.929	0.774	1.139	0.878	0.959	0.536998	4.02893	175.298	340.902	50.695	50.043	0.88	1.144	0.874	0.985	0.148708	3.77968	0.315761	0.0782623	0.0216728	0.527162	1.13695	1.00439	0.995444	1.02711	0.276926	0.938135	13.6279
381.555	5930.21	3182.14	82.486	0.705	1.431	0.699	0.937	0.536598	4.22281	151.408	383.384	75.227	47.257	0.852	1.277	0.783	0.981	0.196218	3.84054	0.396818	0.0646493	0.0236404	0.572909	1.20851	0.892383	1.12017	1.04696	0.365671	0.909474	13.6814
328.896	3594.63	2040.33	88.165	0.532	2.45	0.408	0.928	0.567605	4.86146	162.457	365.718	65.656	51.26	0.777	1.699	0.589	0.969	0.179526	4.0217	0.493946	0.10174	0.0321791	0.58141	1.46053	0.693469	1.44363	1.04418	0.316288	0.827261	13.7991
296.843	3629.98	1770.24	91.161	0.449	2.985	0.335	0.85	0.487672	5.2911	176.792	381.534	74.822	51.967	0.823	1.594	0.627	0.98	0.196108	3.90838	0.595574	0.105106	0.0422665	0.570057	1.83296	0.534003	1.87164	1.15294	0.402131	0.73867	13.8243
412.215	5017.7	2840.96	81.849	0.773	1.364	0.733	0.978	0.566188	4.03136	92.577	353.829	59.686	37.148	0.843	1.474	0.678	0.978	0.168686	3.86086	0.224584	0.0705161	0.0210091	0.45386	1.09056	1.08065	0.924966	1	0.297933	0.957706	13.8283
384.044	5259.75	2182.32	90.913	0.584	1.1	0.909	0.821	0.414909	4.63912	118.06	355.129	73.092	41.087	0.879	1.307	0.765	0.984	0.205818	3.7814	0.307413	0.0675182	0.0334929	0.451938	1.50514	1.18818	0.841584	1.19854	0.496057	0.815112	13.8597
445.662	7088.91	3377.11	83.653	0.8	1.282	0.78	0.984	0.476393	3.96259	136.078	364.625	63.192	45.243	0.835	1.273	0.785	0.975	0.173307	3.87844	0.305339	0.051436	0.0187119	0.540841	1.04375	0.99298	1.00641	0.990854	0.363789	0.978766	13.8993
455.019	3959.51	1980.8	90.069	0.705	2.016	0.496	0.973	0.500263	4.22241	144.539	319.888	53.598	45.842	0.864	1.084	0.922	0.976	0.167552	3.81304	0.317655	0.0807897	0.0270588	0.508965	1.22553	0.537698	1.85887	1.00308	0.334928	0.903047	13.9265
361.746	5878.83	3502.54	84.054	0.643	2.126	0.47	0.928	0.595788	4.41933	93.771	453.393	98.238	38.04	0.814	1.481	0.675	0.975	0.216673	3.92831	0.259218	0.0771231	0.0280477	0.452566	1.26594	0.696613	1.43617	1.05065	0.363674	0.888893	13.9475
433.518	5638.23	2209.46	84.08	0.771	1.104	0.906	0.947	0.391871	4.03821	159.272	445.408	90.336	47.888	0.873	1.059	0.944	0.981	0.202816	3.79452	0.367394	0.0789978	0.040886	0.569553	1.1323	0.959239	1.04194	1.0359	0.517559	0.939654	14.0102
451.137	5440.31	2683.84	95.452	0.622	1.944	0.514	0.913	0.493325	4.49398	150.313	364.207	58.01	47.397	0.841	1.423	0.703	0.974	0.159278	3.86592	0.333187	0.066946	0.0216146	0.496553	1.35209	0.731996	1.3677	1.06681	0.322866	0.860244	14.052
277.332	6424.88	2478.83	66.449	0.789	1.537	0.651	0.981	0.385817	3.99014	107.11	366.027	71.628	40.055	0.839	1.423	0.703	0.972	0.19569	3.87027	0.386216	0.0569702	0.0288959	0.602793	1.06337	0.92583	1.07988	0.990826	0.507211	0.969959	14.0647
228.157	10210.2	3928.33	59.967	0.797	1.208	0.828	0.975	0.384747	3.97004	60.026	469.663	110.389	29.792	0.85	1.294	0.773	0.977	0.235039	3.8453	0.263091	0.0459996	0.0281008	0.496807	1.0665	1.07119	0.933575	1.00205	0.610892	0.968578	14.1159
294.055	6363.92	2940.71	77.279	0.619	1.545	0.647	0.931	0.46209	4.50658	108.305	348.516	52.34	40.533	0.828	1.373	0.728	0.977	0.15018	3.89479	0.368315	0.0547644	0.0177984	0.524502	1.33764	0.888673	1.12519	1.04941	0.325	0.864246	14.1287
608.02	3266.16	1377.82	118.831	0.541	1.353	0.739	0.815	0.421846	4.81915	241.595	351.787	53.144	60.49	0.83	1.631	0.613	0.985	0.151069	3.8917	0.397347	0.107707	0.0385712	0.509042	1.5342	1.20547	0.829499	1.20859	0.358113	0.807549	14.1567
416.595	5513.89	2022.71	93.532	0.598	1.959	0.51	0.934	0.36684	4.58251	137.471	313.231	53.31	46.103	0.813	1.466	0.682	0.975	0.170194	3.93209	0.329987	0.0568076	0.0263557	0.492912	1.35953	0.748341	1.33725	1.0439	0.463946	0.858066	14.1937
266.282	5183	2185.28	68.999	0.703	1.585	0.631	0.944	0.421624	4.22836	102.033	369.46	72.778	39.455	0.824	1.414	0.707	0.98	0.196985	3.906	0.383176	0.071283	0.0333037	0.57182	1.17212	0.892114	1.12044	1.03814	0.467204	0.923761	14.2709
620.96	4796.53	2854.36	100.276	0.776	1.09	0.917	0.958	0.595088	4.02407	160.765	392.333	80.99	48.258	0.867	1.092	0.916	0.978	0.206432	3.80604	0.258898	0.0817951	0.0283741	0.481252	1.11727	1.00183	0.998909	1.02088	0.346893	0.94582	14.283
666.452	2592.29	992.09	116.6	0.616	1.445	0.692	0.877	0.382709	4.51663	130.404	354.738	57.826	45.211	0.802	1.524	0.656	0.971	0.16301	3.95912	0.195669	0.136844	0.0582871	0.387744	1.30195	1.05467	0.947977	1.10718	0.425939	0.876566	14.2851
527.289	3174.03	1507.85	107.779	0.57	1.458	0.686	0.847	0.475059	4.69364	152.702	366.978	62.687	48.073	0.83	1.141	0.876	0.975	0.17082	3.89026	0.289598	0.115619	0.0415737	0.446033	1.45614	0.782579	1.27697	1.15112	0.359575	0.828837	14.3247
671.927	5025.7	2457.43	108.811	0.713	1.395	0.717	0.976	0.488973	4.1977	173.307	418.642	86.138	51.12	0.833	1.286	0.778	0.982	0.205756	3.88314	0.257925	0.0833003	0.035052	0.469805	1.1683	0.921864	1.08508	1.00615	0.420791	0.925062	14.3535
324.914	3722.16	2103.35	103.393	0.382	1.9	0.526	0.706	0.565087	5.73597	120.151	361.753	49.212	42.317	0.843	1.377	0.726	0.977	0.136038	3.86057	0.369793	0.0971889	0.023397	0.409283	2.20681	0.724737	1.38023	1.38385	0.240737	0.673045	14.3541
511.461	4117.82	1982.83	106.828	0.563	2.324	0.43	0.89	0.481524	4.72366	150.91	423.443	80.05	47.149	0.853	1.246	0.802	0.976	0.189046	3.83808	0.295057	0.102832	0.0403717	0.441354	1.5151	0.536145	1.86512	1.09663	0.392599	0.812521	14.3734
312.172	4476.15	2627.77	71.529	0.767	1.258	0.795	0.954	0.58706	4.04842	120.449	384.752	89.274	41.642	0.873	1.095	0.913	0.979	0.23203	3.79429	0.385842	0.0859561	0.0339733	0.582169	1.1382	0.870429	1.14843	1.02621	0.395241	0.937227	14.3735
383.048	4754.22	3006.31	96.732	0.514	1.553	0.644	0.835	0.632346	4.94246	114.476	354.308	56.442	40.934	0.859	1.038	0.964	0.974	0.159302	3.82584	0.298855	0.074525	0.0187745	0.423169	1.67121	0.668384	1.49689	1.16647	0.251922	0.774076	14.3829
358.56	4231.33	2240.34	79.89	0.706	2.241	0.446	0.955	0.529465	4.21902	147.724	442.768	83.84	48.15	0.801	1.658	0.603	0.978	0.189354	3.9616	0.411992	0.10464	0.0374229	0.602704	1.13456	0.739848	1.35202	1.02408	0.357633	0.938986	14.3851
330.09	5809.88	2394.76	86.261	0.557	2.47	0.405	0.909	0.412187	4.74786	77.346	405.403	72.688	34.254	0.828	1.522	0.657	0.977	0.179298	3.89486	0.234318	0.0697782	0.030353	0.397097	1.48654	0.616194	1.62222	1.07481	0.434992	0.82034	14.3851
531.37	6939.81	2751.33	114.765	0.507	2.812	0.356	0.84	0.396457	4.97864	184.456	323.567	57.385	55.212	0.76	1.887	0.53	0.978	0.177351	4.06525	0.347133	0.0466248	0.0208572	0.481087	1.49901	0.671053	1.48876	1.16429	0.447341	0.816538	14.4023
596.87	4124.82	1536.12	100.149	0.748	1.375	0.727	0.938	0.372407	4.09927	185.651	346.811	73.082	51.859	0.867	1.293	0.773	0.981	0.210726	3.80606	0.311041	0.084079	0.0475759	0.517818	1.15909	0.940364	1.06327	1.04584	0.565847	0.928472	14.4311
425.355	3911.79	2196.99	85.947	0.724	1.119	0.894	0.919	0.561633	4.1673	146.032	336.316	65.186	46.365	0.854	1.284	0.779	0.976	0.193824	3.83677	0.343318	0.0859751	0.0296706	0.53946	1.17956	1.14745	0.871365	1.06202	0.345107	0.920685	14.4439
382.152	5642.7	2351.44	83.035	0.697	1.522	0.657	0.933	0.416723	4.2476	156.783	324.662	60.569	48.997	0.821	1.536	0.651	0.978	0.18656	3.91309	0.410263	0.0575366	0.0257582	0.590076	1.17791	1.0092	0.990868	1.04823	0.447684	0.921249	14.4922
679.094	2379.39	880.752	109.194	0.716	1.324	0.755	0.952	0.370158	4.19019	161.063	301.729	51.045	47.996	0.879	1.086	0.921	0.982	0.169175	3.78187	0.237173	0.126809	0.0579562	0.439548	1.22765	0.820242	1.21987	1.03151	0.457034	0.902554	14.5106
833.986	2234.36	1203.81	112.215	0.832	1.079	0.927	0.978	0.538771	3.88572	131.996	387.287	70.442	43.471	0.878	1.119	0.894	0.981	0.181886	3.78372	0.158271	0.173332	0.0585159	0.38739	1.05529	1.03707	0.964401	1.00307	0.337594	0.973751	14.6894
399.473	5283.96	3054.81	84.571	0.702	1.582	0.632	0.951	0.578129	4.23134	90.685	361.398	53.908	36.409	0.86	1.076	0.929	0.979	0.149165	3.82332	0.227012	0.0683953	0.0176469	0.430514	1.22507	0.680152	1.46994	1.02944	0.258014	0.903573	14.7059
235.224	6749.79	3619.14	70.357	0.597	1.828	0.547	0.933	0.536185	4.5874	108.504	321.693	62.232	39.902	0.856	1.351	0.74	0.98	0.193452	3.83064	0.461279	0.0476597	0.0171953	0.567136	1.43384	0.739059	1.35283	1.05038	0.360792	0.835036	14.7812
440.187	5377.29	2564.5	85.482	0.757	1.598	0.626	0.975	0.476913	4.07433	136.675	352.914	67.179	44.58	0.864	1.267	0.789	0.985	0.190355	3.81325	0.310493	0.0656305	0.0261958	0.521513	1.14135	0.792866	1.26038	1.01026	0.399141	0.935922	14.79
343.629	5921.86	2816.84	77.96	0.71	1.911	0.523	0.971	0.475667	4.20559	114.377	341.579	75.972	43.503	0.759	1.572	0.636	0.967	0.222414	4.06771	0.33285	0.057681	0.0269707	0.558017	1.06901	0.822606	1.21606	0.995881	0.467584	0.967215	14.7923
328.299	7482.61	3038.64	78.707	0.666	2.272	0.44	0.973	0.406094	4.34389	100.54	421.322	71.396	40.348	0.776	1.63	0.613	0.965	0.169457	4.02395	0.306245	0.0563068	0.023496	0.512635	1.16517	0.71743	1.39318	0.991778	0.417286	0.926348	14.8014
198.293	7395.36	4170.32	65.615	0.579	1.506	0.664	0.838	0.56391	4.65961	99.545	413.214	81.03	38.856	0.829	1.429	0.7	0.97	0.196097	3.89447	0.50201	0.0558748	0.0194302	0.592182	1.43178	0.948871	1.05422	1.15752	0.347745	0.835793	14.8547
576.962	4340.51	1864.27	94.992	0.803	1.367	0.731	0.982	0.429504	3.9547	164.946	395.608	79.315	49.89	0.833	1.395	0.717	0.979	0.200489	3.88457	0.285887	0.0911433	0.0425449	0.525202	1.03736	1.02048	0.980848	0.996945	0.466792	0.982266	14.8686
311.575	8221.67	3480.73	77.234	0.656	1.615	0.619	0.954	0.423361	4.3755	68.785	475.279	113.766	31.5	0.871	1.268	0.789	0.98	0.239367	3.79808	0.220765	0.0578081	0.0326845	0.407851	1.32774	0.785139	1.27464	1.02725	0.565397	0.868033	14.8753
532.067	3849.92	1974.48	96.777	0.714	1.119	0.894	0.949	0.512863	4.19555	208.248	317.01	56.04	55.136	0.861	1.173	0.853	0.98	0.176777	3.82072	0.391394	0.082342	0.0283821	0.569722	1.20588	1.04826	0.954139	1.03267	0.344686	0.910659	14.8874
322.724	6208.37	3143.95	72.294	0.776	1.234	0.81	0.957	0.506406	4.02427	121.146	355.499	61.5	42.317	0.85	1.341	0.745	0.979	0.172996	3.84468	0.375386	0.0572613	0.0195614	0.585346	1.09536	1.08671	0.919753	1.02299	0.341616	0.955375	14.9022
338.253	5431.96	2738.05	90.81	0.515	2.332	0.429	0.876	0.504063	4.93757	103.726	357.903	61.671	39.748	0.825	1.508	0.663	0.981	0.172312	3.90276	0.306652	0.0658884	0.0225237	0.437705	1.60194	0.646655	1.54545	1.11986	0.341846	0.790421	14.9193
478.014	7050.73	3456.36	105.796	0.537	2.286	0.437	0.903	0.490214	4.83893	198.791	311.353	62.538	55.122	0.822	1.493	0.67	0.978	0.200859	3.90955	0.415869	0.044159	0.0180936	0.521022	1.53073	0.653106	1.53318	1.08306	0.409737	0.807937	14.9602
525.796	3360.73	1456.07	103.763	0.614	2.015	0.496	0.948	0.43326	4.52516	179.081	316.997	56.956	52.305	0.823	1.503	0.665	0.98	0.179674	3.90858	0.34059	0.0943237	0.0391162	0.504081	1.34039	0.745906	1.34073	1.03376	0.414701	0.863743	15.0118
208.546	11323.4	3672.36	56.276	0.827	1.251	0.8	0.98	0.324315	3.89693	41.709	574.384	117.828	26.006	0.775	1.771	0.565	0.964	0.205138	4.02679	0.199999	0.0507252	0.0320851	0.462115	0.937122	1.41567	0.70625	0.983673	0.632527	1.03332	15.029
405.247	5688.93	2290.31	92.423	0.596	2.325	0.43	0.952	0.402591	4.59114	144.937	321.874	60.613	46.996	0.825	1.597	0.626	0.979	0.188313	3.90365	0.357651	0.056579	0.0264649	0.508488	1.38423	0.686882	1.45581	1.02836	0.467752	0.850259	15.0609
369.212	4240.93	1857.81	105.733	0.415	2.331	0.429	0.709	0.438066	5.50266	143.046	340.263	49.158	46.518	0.831	1.272	0.786	0.975	0.144471	3.88941	0.387436	0.0802331	0.0264602	0.439957	2.00241	0.545689	1.83217	1.37518	0.329792	0.706823	15.0896
589.504	5283.03	3111.78	105.337	0.668	1.137	0.88	0.897	0.589014	4.33848	192.52	327.915	49.083	56.2	0.766	1.752	0.571	0.966	0.149682	4.0504	0.32658	0.0620695	0.0157733	0.533526	1.14671	1.5409	0.648864	1.07692	0.254123	0.9336	15.1507
543.116	4356.55	2224.74	94.132	0.77	1.343	0.744	0.97	0.510666	4.03916	151.607	426.349	76.76	46.658	0.875	1.089	0.918	0.98	0.18004	3.78937	0.279143	0.0978639	0.0345029	0.495666	1.13636	0.810871	1.23387	1.01031	0.35256	0.938157	15.1726
249.857	5500.33	2559.5	72.574	0.596	1.973	0.507	0.854	0.465336	4.5913	104.92	343.406	44.566	40.979	0.785	1.513	0.661	0.963	0.129776	4.00067	0.41992	0.0624338	0.017412	0.564651	1.31711	0.766853	1.30375	1.12763	0.278888	0.871359	15.1992
411.518	4858.62	2463.49	87.299	0.679	1.109	0.902	0.892	0.507035	4.30343	155.091	284.409	43.459	47.519	0.863	1.173	0.852	0.98	0.152805	3.8157	0.376875	0.0585369	0.0176412	0.544325	1.27099	1.05771	0.944568	1.09865	0.301369	0.886664	15.2716
419.382	4413.53	2164.1	83.436	0.757	1.39	0.719	0.957	0.490332	4.07426	139.263	310.99	52.43	44.535	0.882	1.255	0.797	0.985	0.168591	3.77384	0.332067	0.0704628	0.0242272	0.533762	1.16513	0.902878	1.10848	1.02926	0.343829	0.926264	15.272
703.782	4389.99	2788.16	111.462	0.712	1.682	0.595	0.956	0.635118	4.20153	238.609	271.929	32.634	59.922	0.835	1.381	0.724	0.979	0.120009	3.87921	0.339038	0.061943	0.0117045	0.5376	1.17275	0.821046	1.21681	1.02406	0.188956	0.923284	15.338
459.598	4433.09	3022.48	91.193	0.694	1.283	0.779	0.935	0.6818	4.25375	148.62	349.799	60.458	46.55	0.862	1.241	0.806	0.978	0.172836	3.8184	0.32337	0.0789064	0.0200028	0.510456	1.24207	0.967264	1.03466	1.04599	0.2535	0.897653	15.3507
242.591	5495.84	2015.87	59.569	0.859	1.374	0.728	0.974	0.3668	3.82457	111.59	370.625	83.19	39.825	0.884	1.021	0.98	0.984	0.224459	3.77002	0.459992	0.0674374	0.0412675	0.668552	1.0291	0.743086	1.34615	1.01027	0.611938	0.985735	15.4132
443.87	5577.98	2186.28	92.532	0.651	1.809	0.553	0.921	0.391948	4.39202	119.553	342.093	60.21	42.241	0.842	1.298	0.77	0.97	0.176005	3.86326	0.269342	0.0613292	0.0275399	0.456502	1.29339	0.717523	1.39241	1.0532	0.449051	0.879609	15.5179
359.158	6212.57	2330.64	126.009	0.284	3.387	0.295	0.774	0.37515	6.64904	89.889	395.761	82.888	37.9	0.786	1.703	0.587	0.971	0.20944	3.99748	0.250277	0.0637032	0.0355644	0.300772	2.76761	0.502805	1.98983	1.25452	0.558282	0.601211	15.5239
312.172	6939.11	2909.04	80.376	0.607	2.253	0.444	0.972	0.419223	4.54914	87.102	323.626	63.899	35.809	0.854	1.164	0.859	0.972	0.197447	3.83688	0.279019	0.0466379	0.0219657	0.445519	1.40692	0.516644	1.93468	1	0.470983	0.843429	15.5256
572.382	4629.44	3048.14	100.627	0.71	1.378	0.726	0.943	0.658425	4.20602	167.534	365.51	50.674	51.566	0.792	1.617	0.618	0.969	0.138639	3.98393	0.292696	0.0789535	0.0166246	0.512447	1.11549	1.17344	0.85124	1.02757	0.210562	0.947197	15.5575
235.025	8322.07	3200.85	69.955	0.604	1.12	0.893	0.881	0.384622	4.56312	126.024	503.177	103.727	43.611	0.833	1.45	0.69	0.976	0.206144	3.88481	0.536215	0.060463	0.0324061	0.623415	1.37914	1.29464	0.772676	1.10783	0.535966	0.851349	15.561
509.172	7919.21	3817.59	111.195	0.517	2.012	0.497	0.874	0.482067	4.9278	162.756	365.977	66.59	49.596	0.831	1.474	0.679	0.983	0.181951	3.88757	0.319648	0.0462138	0.017443	0.446027	1.60735	0.732604	1.3662	1.12471	0.37744	0.788906	15.6419
414.305	5629.78	2445.27	90.9	0.63	1.976	0.506	0.905	0.434345	4.46585	128.512	397.641	76.816	43.949	0.836	1.127	0.887	0.973	0.193179	3.87683	0.310187	0.0706317	0.0314141	0.483487	1.32698	0.570344	1.75296	1.07514	0.444759	0.868107	15.6519
268.87	10063.2	4712.62	67.017	0.752	1.272	0.786	0.979	0.468303	4.08709	60.026	519.662	115.074	30.392	0.817	1.518	0.659	0.966	0.22144	3.92274	0.223253	0.05164	0.0244183	0.453497	1.08644	1.1934	0.838422	0.986721	0.472856	0.959789	15.6596
242.591	3747.3	1597.6	66.462	0.69	1.498	0.667	0.96	0.426334	4.26713	108.802	369.359	65.642	41.642	0.788	1.67	0.599	0.968	0.177719	3.99221	0.4485	0.0985668	0.0410879	0.626554	1.14203	1.11482	0.898051	1.00833	0.416853	0.935572	15.7078
662.968	4945.88	2399.36	121.687	0.563	2.281	0.438	0.92	0.485124	4.72605	174.502	523.492	101.292	50.565	0.858	1.348	0.742	0.983	0.193493	3.82781	0.263213	0.105844	0.0422162	0.415533	1.52398	0.590969	1.69406	1.06848	0.398853	0.809938	15.7119
629.919	4782.38	2305.65	118.2	0.567	2.24	0.446	0.893	0.482114	4.7095	188.239	407.992	97.178	52.012	0.874	1.301	0.769	0.987	0.238186	3.79096	0.29883	0.0853115	0.0421477	0.440034	1.54145	0.580804	1.72422	1.10526	0.494045	0.804959	15.7346
498.819	7429.55	3466.65	97.683	0.657	1.601	0.625	0.884	0.466603	4.37368	149.019	378.774	82.691	46.626	0.861	1.276	0.783	0.982	0.218312	3.81951	0.298744	0.0509821	0.0238533	0.477319	1.3105	0.797002	1.2528	1.11086	0.467876	0.873293	15.7398
416.197	6027.71	3226.99	85.928	0.708	1.238	0.808	0.948	0.53536	4.21197	105.916	357.474	75.266	39.933	0.835	1.317	0.759	0.966	0.21055	3.88017	0.254485	0.0593051	0.0233239	0.464726	1.17938	1.06381	0.939356	1.01899	0.393286	0.921225	15.7584
589.803	5081.21	3153.87	111.068	0.601	2.05	0.488	0.909	0.620693	4.57336	169.425	448.226	85.442	50.935	0.821	1.369	0.73	0.98	0.190623	3.91316	0.287257	0.0882125	0.0270912	0.458593	1.36606	0.667805	1.4959	1.07811	0.307113	0.855642	15.7736
447.255	4943.24	2938.62	84.756	0.782	1.329	0.752	0.966	0.594472	4.00768	136.775	422.087	88.406	44.026	0.887	1.077	0.928	0.982	0.20945	3.76449	0.30581	0.0853867	0.0300842	0.519444	1.13427	0.810384	1.23404	1.01656	0.352329	0.939319	15.7748
920.59	3375.66	1636.54	134.157	0.643	2.066	0.484	0.885	0.484806	4.42161	175.199	434.507	75.891	51.489	0.83	1.175	0.851	0.977	0.17466	3.88999	0.190312	0.128718	0.0463729	0.383797	1.29082	0.568732	1.75826	1.10395	0.360268	0.879769	15.7872
305.204	6514.8	2820.55	93.456	0.439	2.656	0.377	0.78	0.432945	5.34949	83.219	366.52	67.419	34.962	0.856	1.321	0.757	0.978	0.183944	3.83253	0.272667	0.0562596	0.0239028	0.374101	1.94989	0.497364	2.00796	1.25385	0.424866	0.716429	15.8482
467.462	4131.31	1843.17	99.167	0.597	2.876	0.348	0.962	0.446148	4.58663	140.756	332.072	67.202	46.365	0.823	1.582	0.632	0.985	0.202372	3.90802	0.301107	0.0803794	0.03646	0.467545	1.37856	0.55007	1.81609	1.02391	0.453598	0.852045	15.8851
423.264	4991.2	2331.83	86.531	0.71	1.694	0.59	0.927	0.467188	4.20597	108.802	377.552	78.864	40.871	0.819	1.47	0.68	0.975	0.208882	3.91829	0.257055	0.0756435	0.0338207	0.472328	1.15352	0.867769	1.15254	1.05178	0.447106	0.931603	15.8873
494.14	6318.13	3017.43	98.301	0.643	1.445	0.692	0.908	0.477583	4.42214	119.752	384.387	83.593	42.349	0.839	1.436	0.696	0.979	0.217471	3.86992	0.242344	0.0608388	0.0277034	0.430809	1.30482	0.993772	1.00578	1.07819	0.455357	0.875122	15.8952
259.414	6653.46	4535.96	64.83	0.776	1.404	0.712	0.976	0.681744	4.02512	46.288	354.467	44.364	26.191	0.848	1.219	0.821	0.974	0.125157	3.84962	0.178433	0.0532756	0.00978051	0.403995	1.09278	0.868234	1.15309	0.997951	0.183583	0.956398	15.9502
245.278	7693.44	3813.15	63.492	0.765	1.258	0.795	0.956	0.495636	4.05406	57.338	544.472	107.665	29.346	0.837	1.486	0.673	0.974	0.197742	3.8755	0.233767	0.070771	0.0282352	0.4622	1.09412	1.18124	0.846541	1.01883	0.398966	0.955956	15.9527
253.839	4701.36	2385.68	67.143	0.708	1.574	0.635	0.942	0.507445	4.21426	108.305	389.328	90.72	39.564	0.869	1.239	0.807	0.981	0.233017	3.80168	0.426668	0.0828118	0.0380269	0.58925	1.2274	0.787166	1.27087	1.0414	0.459196	0.902099	16.0038
394.596	5444.01	3311.89	77.834	0.819	1.551	0.645	0.985	0.608354	3.91826	110.196	362.947	76.457	40.456	0.846	1.306	0.766	0.975	0.210656	3.8539	0.279263	0.066669	0.0230856	0.519773	1.03297	0.842037	1.1876	0.989848	0.346272	0.983574	16.0256
361.646	4405.87	1879.43	91.148	0.547	1.445	0.692	0.844	0.426575	4.79298	127.517	347.698	62.647	43.904	0.831	1.43	0.699	0.978	0.180176	3.88794	0.352602	0.0789171	0.0333329	0.481678	1.5192	0.989619	1.01012	1.15877	0.422379	0.811175	16.0525
411.916	3995.86	2059.17	90.39	0.634	1.712	0.584	0.937	0.515325	4.45365	123.236	330.004	47.886	45.734	0.74	1.605	0.623	0.955	0.145107	4.11975	0.299178	0.0825864	0.023255	0.505963	1.16719	0.9375	1.06678	1.01921	0.281584	0.925027	16.0622
188.339	7265.82	4430.5	56.614	0.738	1.1	0.909	0.965	0.609772	4.12528	65.102	480.529	89.217	31.947	0.802	1.34	0.746	0.956	0.185664	3.95943	0.345664	0.0661356	0.020137	0.564295	1.08672	1.21818	0.820682	0.990674	0.304481	0.959797	16.0664
268.472	7473.75	3195.87	71.492	0.66	1.035	0.967	0.88	0.427613	4.36323	104.622	333.654	61.03	39.302	0.851	1.252	0.799	0.975	0.182914	3.84241	0.389694	0.0446435	0.0190965	0.54974	1.28939	1.20966	0.826267	1.10795	0.427756	0.880633	16.1145
393.003	3381.94	1137.82	93.857	0.561	2.471	0.405	0.948	0.336441	4.73444	130.503	328.309	63.165	45.211	0.802	1.433	0.698	0.974	0.192395	3.95762	0.332066	0.0970772	0.055514	0.481701	1.42959	0.579927	1.72346	1.02743	0.571854	0.835921	16.1388
426.251	5283.17	2913.24	88.555	0.683	1.627	0.615	0.943	0.551418	4.28924	150.114	380.69	61.673	46.333	0.879	1.177	0.85	0.981	0.162003	3.78164	0.352173	0.0720571	0.0211699	0.523212	1.28697	0.723417	1.38211	1.0403	0.293794	0.881657	16.1748
254.038	6004.01	2462.47	72.709	0.604	2.232	0.448	0.958	0.410137	4.56183	83.02	320.797	60.179	36.071	0.802	1.587	0.63	0.981	0.187592	3.95883	0.326802	0.0534304	0.0244385	0.496101	1.32781	0.711022	1.40625	1.02401	0.457389	0.867817	16.1774
850.112	2555.32	1179.17	124.122	0.693	1.371	0.73	0.956	0.461457	4.25707	162.158	305.967	64.17	48.596	0.863	1.122	0.891	0.982	0.209729	3.8162	0.190749	0.119737	0.0544195	0.391518	1.24531	0.818381	1.22055	1.0272	0.454492	0.896439	16.1982
786.404	6345.76	2882.66	120.858	0.677	1.173	0.852	0.929	0.454266	4.30975	226.663	346.742	65.294	57.507	0.861	1.285	0.778	0.981	0.188307	3.81971	0.288227	0.0546416	0.0226506	0.475823	1.27179	1.09548	0.913146	1.05597	0.414531	0.886294	16.2014
297.539	7748.69	3218.61	75.354	0.658	1.911	0.523	0.925	0.415374	4.36852	97.853	396.871	103.605	37.932	0.855	1.368	0.731	0.979	0.261055	3.83459	0.328875	0.0512178	0.0321894	0.503384	1.29939	0.715856	1.39771	1.05838	0.628481	0.877777	16.2345
415.599	5367.97	2687.67	93.424	0.598	1.658	0.603	0.842	0.500686	4.5827	120.151	329.501	58.967	43.165	0.81	1.515	0.66	0.972	0.178958	3.93793	0.289103	0.0613828	0.0219399	0.462033	1.35452	0.913752	1.09453	1.15439	0.357427	0.859304	16.2864
377.772	6128.36	2990.31	85.622	0.648	1.915	0.522	0.936	0.487947	4.40525	105.916	370.238	72.444	41.903	0.758	1.99	0.503	0.98	0.195669	4.07159	0.28037	0.0604139	0.0242262	0.489395	1.16975	1.03916	0.963602	1.04701	0.401004	0.924259	16.3365
546.799	4774.3	2394.9	119.89	0.478	2.819	0.355	0.863	0.501624	5.12707	142.449	317.597	58.917	45.364	0.87	1.202	0.832	0.982	0.185509	3.80086	0.260514	0.0665222	0.024601	0.37838	1.82008	0.426392	2.34366	1.13789	0.369816	0.741332	16.3857
830.9	5296.49	2138.22	137.04	0.556	2.493	0.401	0.795	0.403705	4.75415	151.408	442.603	67.882	47.812	0.832	1.4	0.715	0.978	0.15337	3.88564	0.182222	0.0835653	0.031747	0.348891	1.4964	0.561572	1.78304	1.23019	0.379906	0.817315	16.4061
341.439	4469.11	2467.62	73.416	0.796	1.207	0.829	0.981	0.55215	3.97314	112.287	365.173	53.23	40.348	0.867	1.299	0.77	0.981	0.145767	3.80765	0.328864	0.0817104	0.0215714	0.54958	1.0892	1.07622	0.92883	1	0.263998	0.958348	16.4548
437.798	5522.53	2051.36	94.253	0.619	1.124	0.89	0.875	0.371454	4.50462	118.757	329.219	61.32	42.394	0.83	1.445	0.692	0.972	0.186259	3.89023	0.27126	0.0596138	0.0298923	0.449789	1.34087	1.28559	0.777528	1.11086	0.501432	0.863608	16.4887
345.022	9003.2	3482.17	76.49	0.741	1.137	0.88	0.95	0.38677	4.11795	91.382	665.672	127.374	38.193	0.787	1.332	0.751	0.94	0.191346	3.99534	0.264858	0.0739372	0.036579	0.49932	1.06208	1.1715	0.853409	0.989474	0.49473	0.970224	16.4968
436.603	5580.52	2611.26	112.405	0.434	3.279	0.305	0.793	0.467924	5.3795	164.249	353.72	68.83	50.552	0.808	1.536	0.651	0.978	0.194589	3.94445	0.376198	0.0633847	0.0263589	0.449731	1.86175	0.468435	2.13443	1.23329	0.415856	0.733238	16.5261
905.061	1977.06	1163.01	126.237	0.714	1.118	0.894	0.933	0.588254	4.19612	190.23	294.15	56.113	52.197	0.877	1.244	0.804	0.983	0.190763	3.78448	0.210185	0.148782	0.048248	0.413484	1.22829	1.1127	0.899329	1.05359	0.324287	0.9019	16.5739
935.82	3862.47	1996.89	151.065	0.515	2.45	0.408	0.904	0.516999	4.93819	196.004	489.848	107.546	53.982	0.845	1.288	0.777	0.976	0.21955	3.85582	0.209446	0.126823	0.0538567	0.357343	1.64078	0.525714	1.90441	1.07965	0.424662	0.780816	16.577
238.012	1484.78	410.982	63.199	0.749	1.287	0.777	0.931	0.276797	4.09648	123.236	363.717	77.857	41.903	0.882	1.072	0.933	0.98	0.214059	3.77465	0.517772	0.244964	0.189441	0.663033	1.17757	0.832945	1.20077	1.05263	0.773344	0.921437	16.6264
447.553	4981.39	2746.24	83.455	0.808	1.252	0.799	0.977	0.5513	3.94485	102.332	368.617	67.962	38.563	0.865	1.099	0.91	0.975	0.18437	3.81211	0.228648	0.0739989	0.0247473	0.462081	1.07054	0.877796	1.13892	0.997953	0.334428	0.966351	16.6818
271.558	3957.05	2531.15	73.665	0.629	2.209	0.453	0.933	0.639655	4.47023	105.916	320.977	42.012	40.564	0.809	1.617	0.619	0.97	0.130888	3.94149	0.390031	0.0811153	0.016598	0.550655	1.28617	0.732005	1.36645	1.03966	0.204623	0.881719	16.6923
453.626	4810.16	2227.76	100.117	0.569	2.282	0.438	0.919	0.463136	4.70066	156.783	342.977	62.236	48.073	0.853	1.385	0.722	0.979	0.181458	3.8393	0.345622	0.0713026	0.0279366	0.480168	1.49912	0.606924	1.6484	1.06529	0.391803	0.816757	16.7644
273.848	6185.07	3396.05	75.806	0.599	1.515	0.66	0.878	0.549072	4.58088	110.395	340.198	54.272	41.393	0.81	1.616	0.619	0.975	0.159531	3.9396	0.403125	0.0550031	0.0159809	0.546039	1.35225	1.06667	0.937879	1.11048	0.290546	0.86001	16.8785
316.453	4938.6	2747.25	83.539	0.57	2.21	0.453	0.876	0.556281	4.69607	105.617	378.558	78.954	42.024	0.752	1.825	0.548	0.968	0.208565	4.08913	0.333753	0.0766528	0.0287393	0.503046	1.3193	0.825792	1.20971	1.10502	0.374928	0.870755	16.9888
310.978	5532.32	3185.76	84.685	0.545	2.093	0.478	0.882	0.575845	4.80222	91.979	385.699	70.129	36.855	0.851	1.185	0.844	0.972	0.181823	3.84284	0.295773	0.0697174	0.0220133	0.435201	1.56147	0.566173	1.76569	1.10204	0.31575	0.800222	17.0201
551.08	2231.11	1061.36	112.394	0.548	2.151	0.465	0.884	0.475707	4.7878	163.652	315.108	57.138	49.227	0.849	1.417	0.706	0.978	0.181328	3.84807	0.296966	0.141234	0.053835	0.437986	1.54927	0.658763	1.51828	1.10633	0.381177	0.803724	17.022
93.97	4562	2009.9	41.993	0.67	1.726	0.579	0.969	0.440573	4.33194	94.966	430.574	74.806	37.671	0.841	1.27	0.787	0.971	0.173736	3.86565	1.0106	0.0943826	0.0372188	0.897078	1.25522	0.735805	1.35924	1.00206	0.394339	0.892361	17.0365
219.397	4247.59	2079.48	60.706	0.748	1.635	0.612	0.942	0.489567	4.09842	94.966	430.574	74.806	37.671	0.841	1.27	0.787	0.971	0.173736	3.86565	0.43285	0.101369	0.0359734	0.620548	1.12433	0.776758	1.28595	1.03079	0.354876	0.943207	17.0365
395.093	6058.08	2559.02	86.145	0.669	1.171	0.854	0.909	0.422415	4.33392	144.439	380.234	75.237	45.995	0.858	1.068	0.937	0.972	0.19787	3.82709	0.365582	0.0627648	0.0294007	0.533925	1.28251	0.912041	1.09719	1.06931	0.468427	0.883055	17.0641
931.042	2085.7	1025.62	156.585	0.477	2.718	0.368	0.861	0.491738	5.13175	213.822	389.404	74.52	56.136	0.853	1.262	0.793	0.982	0.191369	3.83897	0.229659	0.186702	0.0726585	0.358502	1.78826	0.464312	2.15489	1.14053	0.389169	0.748083	17.0906
475.724	5876.84	3811.13	97.651	0.627	1.738	0.575	0.946	0.6485	4.47712	177.787	352.413	55.997	51.305	0.849	1.255	0.797	0.974	0.158896	3.84778	0.373719	0.0599665	0.014693	0.525391	1.35407	0.722094	1.38609	1.0296	0.245021	0.85943	17.1088
798.847	4189.08	1949.34	144.94	0.478	2.558	0.391	0.837	0.465339	5.1281	180.972	322.878	49.55	52.382	0.829	1.525	0.656	0.978	0.153464	3.89382	0.226542	0.0770762	0.0254189	0.361405	1.73431	0.596169	1.67775	1.16846	0.329789	0.759311	17.1213
497.624	4625.7	2544.11	93.68	0.713	1.379	0.725	0.937	0.549993	4.19949	169.027	329.655	53.726	49.705	0.86	1.368	0.731	0.981	0.162976	3.82316	0.339668	0.0712659	0.0211178	0.530583	1.20617	0.992023	1.00828	1.04696	0.296325	0.910387	17.1446
369.51	5738.71	2613.05	83.851	0.66	1.372	0.729	0.897	0.455337	4.3621	131.001	338.287	66.969	43.471	0.871	1.15	0.869	0.979	0.197965	3.79806	0.354526	0.0589482	0.0256287	0.518432	1.3197	0.838192	1.19204	1.09142	0.434766	0.870697	17.1618
294.653	3349.65	1972.76	116.402	0.273	2.662	0.376	0.89	0.588945	6.78118	122.042	353.631	76.468	43.688	0.804	1.608	0.622	0.975	0.216237	3.95465	0.414189	0.105573	0.038762	0.37532	2.94505	0.604057	1.65426	1.09551	0.367159	0.58318	17.1795
310.978	6583.14	2638.73	74.124	0.711	1.758	0.569	0.963	0.400832	4.20334	85.907	412.234	73.314	36.147	0.826	1.443	0.693	0.977	0.177846	3.89994	0.276248	0.0626197	0.0277838	0.487656	1.16174	0.820819	1.21793	1.01454	0.443692	0.927821	17.2529
524.701	5124.92	2504.99	115.689	0.493	1.977	0.506	0.845	0.488787	5.05052	127.218	357.373	58.752	44.287	0.815	1.401	0.714	0.964	0.1644	3.92647	0.242458	0.0697325	0.023454	0.382811	1.65314	0.708649	1.41107	1.14083	0.336342	0.777438	17.2625
241.695	7357.45	3162.73	69.599	0.627	2.407	0.416	0.937	0.429867	4.47682	96.658	401.65	94.112	37.824	0.849	1.335	0.749	0.98	0.234313	3.84723	0.399917	0.0545909	0.0297566	0.543456	1.35407	0.554632	1.80048	1.04589	0.545083	0.859368	17.3009
357.963	5981.1	3301.82	84.711	0.627	1.829	0.547	0.911	0.552042	4.47735	62.813	371.758	55.833	31.73	0.784	1.552	0.644	0.96	0.150186	4.00355	0.175473	0.0621555	0.0169098	0.374568	1.2504	0.848551	1.17733	1.05379	0.272056	0.894179	17.3171
364.334	4736.26	3240.48	80.682	0.703	1.599	0.625	0.968	0.684185	4.22695	130.005	356.049	56.295	43.611	0.859	1.247	0.802	0.979	0.15811	3.82486	0.356829	0.0751751	0.0173724	0.540529	1.22191	0.779862	1.2832	1.01136	0.231093	0.904876	17.3526
346.515	4570.57	2519.55	84.08	0.616	1.807	0.553	0.893	0.551255	4.51681	119.951	362.969	68.665	41.686	0.867	1.253	0.798	0.983	0.189176	3.80617	0.346164	0.0794144	0.0272529	0.49579	1.40747	0.693414	1.44304	1.10078	0.343173	0.842668	17.3567
378.171	4927.16	2347.82	78.082	0.779	1.205	0.83	0.939	0.476504	4.0152	174.701	282.132	49.368	50.043	0.877	1.157	0.864	0.983	0.174982	3.78613	0.461963	0.0572605	0.0210272	0.640903	1.1258	0.960166	1.04096	1.04686	0.36722	0.94295	17.3813
333.375	5169.83	2772.33	74.678	0.751	1.222	0.818	0.966	0.536251	4.09003	80.631	419.542	60.073	35.778	0.792	1.699	0.589	0.975	0.143187	3.98442	0.241863	0.0811521	0.0216688	0.479097	1.05459	1.39034	0.720049	1.00932	0.267015	0.974179	17.4142
227.559	9262.18	3298.87	64.353	0.691	1.647	0.607	0.939	0.356166	4.26601	90.984	471.822	112.189	37.378	0.818	1.112	0.899	0.975	0.237778	3.91862	0.399826	0.0509407	0.0340083	0.580828	1.18379	0.675167	1.48105	1.03834	0.667606	0.918569	17.4145
452.431	6366.5	2751.9	98.377	0.587	1.96	0.51	0.941	0.432246	4.62506	134.684	381.217	61.492	43.981	0.875	1.078	0.928	0.979	0.161304	3.78972	0.29769	0.0598785	0.0223453	0.447066	1.49063	0.55	1.81961	1.04038	0.373177	0.819388	17.4363
590.599	7101.53	2834.68	117.677	0.536	1.804	0.554	0.848	0.399165	4.84223	98.948	352.011	50.529	38.04	0.859	1.236	0.809	0.976	0.143544	3.82417	0.167538	0.0495683	0.0178253	0.323258	1.60261	0.685144	1.46029	1.15094	0.35961	0.789754	17.4743
374.288	5720.99	2589.23	81.142	0.714	1.551	0.645	0.959	0.452583	4.19414	99.346	385.655	76.924	38.333	0.85	1.362	0.734	0.975	0.199463	3.8459	0.265427	0.0674105	0.0297093	0.472419	1.19048	0.878143	1.13798	1.01668	0.440722	0.916969	17.4794
547.496	5317.06	2309.44	108.703	0.582	2.03	0.493	0.931	0.434345	4.6457	143.245	288.831	47.619	47.104	0.811	1.459	0.685	0.969	0.164868	3.93566	0.261637	0.0543216	0.0206193	0.433328	1.39347	0.718719	1.38945	1.04082	0.379579	0.847163	17.5233
434.812	5280.91	2615.04	95.407	0.6	1.467	0.682	0.849	0.495187	4.5754	139.86	423.138	69.653	44.95	0.87	1.273	0.785	0.978	0.164611	3.80087	0.321656	0.0801259	0.0266356	0.471139	1.45	0.867757	1.15103	1.15194	0.332421	0.830718	17.5317
291.069	5718.66	2995.15	72.141	0.703	1.605	0.623	0.961	0.52375	4.22848	95.762	341.572	50.544	40.118	0.748	1.364	0.733	0.928	0.147975	4.09961	0.329001	0.0597294	0.0168753	0.556105	1.06401	0.849844	1.17657	0.965661	0.282529	0.969524	17.5798
395.591	6617.08	4491.35	87.547	0.649	1.746	0.573	0.958	0.678751	4.40168	129.906	337.071	72.818	42.687	0.896	1.153	0.868	0.988	0.216032	3.74525	0.328385	0.0509395	0.0162129	0.48759	1.38059	0.660367	1.51483	1.03132	0.318278	0.85087	17.6206
749.672	4134.87	1811.4	111.795	0.754	1.092	0.916	0.946	0.43808	4.08307	214.519	299.953	49.582	55.505	0.875	1.273	0.786	0.986	0.165299	3.78965	0.28615	0.0725423	0.0273721	0.496489	1.16048	1.16575	0.858079	1.04228	0.377327	0.928138	17.6245
257.721	3201.95	1234.18	70.108	0.659	1.398	0.715	0.942	0.385446	4.3671	124.033	336.087	50.944	43.133	0.838	1.336	0.749	0.973	0.15158	3.87294	0.481269	0.104963	0.0412777	0.615236	1.27162	0.955651	1.04755	1.03291	0.393258	0.886846	17.6298
205.361	4915.62	1853.31	65.29	0.605	1.213	0.824	0.914	0.377025	4.55604	122.44	356.811	60.863	44.057	0.793	1.021	0.979	0.965	0.170575	3.98156	0.596218	0.0725871	0.0328401	0.674789	1.31074	0.841715	1.18811	1.0558	0.452423	0.873908	17.6668
262.3	10673	3707.18	70.681	0.66	1.772	0.564	0.965	0.347342	4.36419	99.545	381.342	77.423	38.563	0.841	1.422	0.703	0.974	0.203028	3.8651	0.379508	0.0357297	0.0208846	0.545592	1.27424	0.802483	1.24645	1.00933	0.584518	0.885641	17.7553
321.53	7831.68	4088.09	80.511	0.623	1.165	0.858	0.911	0.521995	4.48998	114.676	350.751	75.828	41.087	0.854	1.319	0.758	0.982	0.216188	3.83679	0.356657	0.0447862	0.0185485	0.510328	1.37079	1.13219	0.88345	1.07794	0.414157	0.854523	17.8333
487.073	4010.12	2235.31	98.67	0.629	1.384	0.722	0.924	0.557418	4.47083	139.164	403.727	62.757	45.995	0.827	1.411	0.709	0.974	0.155444	3.89895	0.285715	0.100677	0.0280753	0.46615	1.31479	1.01951	0.981994	1.05411	0.278865	0.872086	17.898
295.15	4805.67	3049.94	74.391	0.67	1.758	0.569	0.906	0.634655	4.33011	87.5	376.37	49.8	36.409	0.829	1.309	0.764	0.967	0.132317	3.89229	0.296459	0.0783178	0.0163282	0.489427	1.23731	0.744596	1.34271	1.06733	0.208486	0.898888	17.9158
347.013	5147.62	2435.17	95.834	0.475	3.049	0.328	0.912	0.473067	5.14454	93.572	367.494	71.748	38.04	0.813	1.502	0.666	0.974	0.195236	3.93249	0.26965	0.0713911	0.0294633	0.396936	1.71158	0.492621	2.03049	1.06798	0.412702	0.7644	17.9503
309.485	5401.57	2670.56	72.294	0.744	1.528	0.655	0.944	0.494405	4.10944	89.491	402.258	93.21	35.701	0.882	1.25	0.8	0.984	0.231717	3.7739	0.289161	0.0744705	0.0349028	0.493831	1.18548	0.818063	1.22137	1.04237	0.468679	0.91835	18.0223
462.385	5916.5	4268.07	102.609	0.552	1.592	0.628	0.858	0.721385	4.77181	120.847	385.129	82.084	42.056	0.859	1.17	0.854	0.976	0.213134	3.82569	0.261356	0.0650941	0.0192321	0.409867	1.55616	0.734925	1.35987	1.13753	0.295451	0.801727	18.0444
459.598	4942.2	2069.66	87.803	0.749	1.16	0.862	0.959	0.418773	4.09563	122.739	340.776	76.621	43.241	0.825	1.435	0.697	0.974	0.224843	3.90305	0.267057	0.0689523	0.037021	0.492477	1.10147	1.23707	0.808585	1.01564	0.536908	0.952981	18.0535
558.645	3706.3	2146.99	96.796	0.749	1.257	0.795	0.959	0.57928	4.09534	157.679	386.793	80.053	47.965	0.861	1.246	0.803	0.984	0.206966	3.81977	0.282253	0.104361	0.0372862	0.495527	1.14953	0.991249	1.01006	1.02607	0.357281	0.932713	18.071
183.66	9991.8	6350.69	57.908	0.688	1.878	0.532	0.969	0.63559	4.27298	66.197	413.726	103.097	31.577	0.834	1.404	0.712	0.969	0.249191	3.88107	0.360432	0.0414065	0.016234	0.545296	1.21221	0.747604	1.33835	1	0.392063	0.908281	18.0931
354.678	4921.74	2810.61	87.375	0.584	1.938	0.516	0.902	0.57106	4.63949	105.219	357.412	81.073	38.748	0.881	1.114	0.898	0.979	0.226833	3.77748	0.296661	0.072619	0.0288454	0.443468	1.50856	0.574819	1.74031	1.08537	0.397215	0.814202	18.1044
218.501	9386.81	5055.57	59.476	0.776	1.14	0.877	0.979	0.538582	4.0236	96.957	359.687	62.923	37.409	0.871	1.17	0.855	0.977	0.174938	3.79915	0.443737	0.0383184	0.0124463	0.628976	1.12242	1.02632	0.974914	0.997957	0.324812	0.944216	18.2361
640.172	2899.39	1302.1	106.071	0.715	1.306	0.766	0.93	0.449095	4.19226	154.095	344.057	55.237	51.043	0.743	1.804	0.554	0.954	0.160546	4.11189	0.240709	0.118666	0.0424215	0.481215	1.03916	1.38132	0.723238	1.02581	0.357488	0.98083	18.3335
563.921	5786.54	3651.95	106.134	0.629	2.014	0.496	0.932	0.631111	4.46936	197.995	309.172	59.327	57.353	0.756	1.804	0.554	0.964	0.19189	4.07595	0.351104	0.0534295	0.0162453	0.540383	1.20191	0.89573	1.11694	1.03433	0.304051	0.911976	18.3382
298.137	4838.34	2895.56	76.004	0.649	1.807	0.553	0.938	0.598461	4.40178	106.314	405.624	95.485	39.086	0.875	1.072	0.933	0.975	0.235403	3.79076	0.356594	0.0838354	0.0329764	0.514262	1.34823	0.593248	1.68716	1.03945	0.393347	0.861187	18.3471
829.507	4052.22	1740.3	123.465	0.684	1.38	0.725	0.948	0.429468	4.28681	73.763	336.101	67.798	33.515	0.825	1.416	0.706	0.965	0.201719	3.90229	0.0889239	0.0829423	0.0389576	0.271453	1.20614	1.02609	0.973793	1.01793	0.469695	0.910303	18.4065
385.636	5708.72	2841.17	95.362	0.533	2.203	0.454	0.915	0.49769	4.85609	125.426	349.956	82.848	43.579	0.83	1.405	0.712	0.978	0.236738	3.8912	0.325245	0.061302	0.0291598	0.456985	1.55722	0.637767	1.56828	1.06885	0.475674	0.801303	18.5472
344.126	6440.29	2689.69	84.711	0.603	1.338	0.747	0.886	0.417636	4.56647	107.907	312.58	49.999	39.532	0.868	1.202	0.832	0.978	0.159956	3.80561	0.313568	0.0485351	0.0185891	0.466669	1.43947	0.898356	1.11379	1.10384	0.383003	0.83338	18.6813
392.505	6269.24	3000.65	97.025	0.524	1.976	0.506	0.837	0.47863	4.89735	112.884	387.811	69.457	40.118	0.881	1.112	0.899	0.98	0.1791	3.77592	0.287599	0.0618594	0.0231473	0.413481	1.6813	0.562753	1.77668	1.17085	0.374193	0.771014	18.6848
364.633	5926.08	3363.77	92.302	0.538	2.56	0.391	0.926	0.567621	4.83374	161.263	345.165	59.403	50.705	0.788	1.697	0.589	0.977	0.1721	3.99285	0.442261	0.0582451	0.0176597	0.549338	1.46468	0.662891	1.50639	1.05508	0.303196	0.826039	18.6896
558.148	4294.86	1918.94	105.44	0.631	1.6	0.625	0.869	0.4468	4.46304	169.624	318.7	46.305	50.151	0.848	1.431	0.699	0.983	0.145293	3.85067	0.303905	0.074205	0.0241305	0.475635	1.3439	0.894375	1.1184	1.13119	0.325186	0.86279	18.6899
449.544	5281.16	2746.58	93.068	0.652	1.058	0.945	0.923	0.520071	4.38949	132.494	399.818	80.629	46.811	0.76	1.83	0.546	0.965	0.201664	4.06677	0.29473	0.0757065	0.0293562	0.502976	1.16564	1.72968	0.577778	1.0455	0.387763	0.926479	18.8125
386.731	7093.54	2525.71	77.451	0.81	1.464	0.683	0.976	0.356058	3.93842	113.481	343.252	82.834	40.271	0.879	1.156	0.865	0.981	0.241321	3.78034	0.293437	0.0483894	0.0327963	0.519955	1.08519	0.789617	1.26647	1.00512	0.677758	0.959861	18.8214
384.044	5184.57	1867.2	100.18	0.481	2.778	0.36	0.833	0.360146	5.112	159.67	332.565	47.811	48.334	0.859	1.295	0.772	0.977	0.143764	3.82508	0.41576	0.0641452	0.0256057	0.482472	1.78586	0.466163	2.14444	1.17287	0.399184	0.748257	18.9075
471.145	3154.76	1510.75	89.535	0.739	1.396	0.717	0.958	0.47888	4.12492	138.666	363.501	51.102	45.026	0.86	1.183	0.846	0.978	0.140583	3.82365	0.294317	0.115223	0.0338256	0.502887	1.16373	0.847421	1.17992	1.02088	0.293566	0.926964	18.9111
465.272	6501.61	2897.55	90.34	0.716	1.563	0.64	0.954	0.445667	4.18819	112.585	390.47	71.461	39.825	0.892	1.206	0.829	0.986	0.183013	3.75332	0.241977	0.0600575	0.0246626	0.440835	1.24581	0.771593	1.29531	1.03354	0.41065	0.896167	18.9914
342.135	7139.88	3164.55	89.746	0.534	2.371	0.422	0.845	0.443222	4.85195	117.065	321.724	56.557	41.533	0.853	1.355	0.738	0.98	0.175794	3.83866	0.34216	0.0450602	0.017872	0.462784	1.59738	0.571489	1.74882	1.15976	0.396626	0.791158	19.003
186.248	10818.8	4587.98	59.846	0.653	2.047	0.489	0.958	0.424074	4.3852	59.428	433.265	111.141	30.978	0.778	1.844	0.542	0.974	0.25652	4.01844	0.31908	0.0400473	0.0242244	0.517629	1.19142	0.90083	1.10838	1.0167	0.604894	0.916365	19.1605
879.578	2126.3	710.633	121.368	0.75	1.315	0.76	0.935	0.334212	4.0923	165.344	297.167	56.118	48.519	0.883	1.217	0.821	0.983	0.188843	3.77327	0.187981	0.139758	0.078969	0.399768	1.17733	0.925475	1.08026	1.05134	0.565041	0.922042	19.2158
228.555	7715.21	4035.26	67.756	0.626	2.463	0.406	0.952	0.523027	4.4818	86.206	287.006	50.977	36.886	0.796	1.677	0.596	0.973	0.177616	3.97276	0.377178	0.0372	0.0126329	0.544395	1.27157	0.680877	1.46798	1.02206	0.339593	0.886422	19.2467
345.42	4001.03	1489.9	85.361	0.596	1.416	0.706	0.897	0.372381	4.59289	110.097	336.244	52.396	43.057	0.746	1.222	0.818	0.956	0.155827	4.10351	0.318734	0.0840395	0.0351673	0.504411	1.25168	0.862994	1.15864	1.06577	0.418462	0.89345	19.2993
442.676	4668.34	2329.11	88.772	0.706	1.284	0.779	0.939	0.498916	4.21923	153.199	269.946	33.59	46.626	0.886	1.096	0.912	0.981	0.124432	3.76704	0.346075	0.0578248	0.0144218	0.525233	1.25496	0.853583	1.17073	1.04473	0.249406	0.892827	19.3065
448.748	3524.6	1759.06	99.243	0.573	2.43	0.411	0.942	0.499082	4.68488	173.905	287.612	40.107	50.89	0.844	1.469	0.681	0.98	0.139448	3.85901	0.387534	0.0816013	0.0228002	0.512782	1.47295	0.604527	1.65693	1.04034	0.27941	0.823717	19.6709
371.999	6605.3	2790.38	88.014	0.603	2.479	0.403	0.947	0.422446	4.56332	120.051	372.475	57.719	47.379	0.672	2.413	0.414	0.94	0.154961	4.32417	0.322719	0.0563903	0.020685	0.538312	1.11443	0.973376	1.0273	0.992608	0.366818	0.947594	19.7415
388.822	5677.21	3429.95	78.857	0.786	1.642	0.609	0.957	0.604161	3.99912	117.562	364.859	61.506	42.795	0.807	1.221	0.819	0.959	0.168575	3.94693	0.302354	0.0642673	0.017932	0.542691	1.02672	0.743605	1.34483	1.00209	0.279023	0.986949	19.8259
468.955	6910.22	2523.09	100.12	0.588	2.61	0.383	0.846	0.365125	4.62333	104.821	365.319	64.148	40.871	0.789	1.672	0.598	0.972	0.175594	3.99201	0.22352	0.0528665	0.0254244	0.40822	1.34184	0.640613	1.56136	1.14894	0.480916	0.863447	19.8327
317.05	5142.58	2313.72	101.844	0.384	3.723	0.269	0.881	0.449914	5.71968	97.255	342.522	45.976	37.594	0.865	1.311	0.763	0.979	0.134228	3.81208	0.30675	0.066605	0.019871	0.369133	2.2526	0.352135	2.83643	1.11124	0.298341	0.666486	19.8476
442.377	6324.96	3052.08	99.887	0.557	2.48	0.403	0.951	0.482546	4.74912	120.25	322.425	68.934	43.165	0.811	1.515	0.66	0.973	0.213799	3.93631	0.271827	0.0509766	0.0225859	0.432138	1.45601	0.610887	1.63772	1.02313	0.443064	0.828851	19.8841
314.96	6141.62	3812.48	84.558	0.554	2.467	0.405	0.873	0.620761	4.76461	120.449	338.148	54.346	41.642	0.873	1.212	0.825	0.981	0.160717	3.79429	0.382426	0.0550584	0.0142548	0.492467	1.57581	0.491285	2.03704	1.12371	0.258902	0.796348	19.9308
238.708	9843.73	3749.16	66.507	0.678	1.562	0.64	0.935	0.380868	4.30461	102.033	312.526	49.184	38.378	0.871	1.159	0.863	0.976	0.157376	3.79937	0.427439	0.0317487	0.0131187	0.577052	1.28466	0.741997	1.34844	1.04385	0.413202	0.882629	19.9766
323.919	4834.08	1845.97	81.142	0.618	1.787	0.56	0.891	0.381866	4.50845	141.154	319.471	58.709	45.396	0.861	1.333	0.75	0.982	0.183769	3.82095	0.435769	0.0660872	0.0318039	0.559464	1.3932	0.745943	1.33929	1.10213	0.481241	0.847507	19.9827
371.103	4044.79	1920.35	91.13	0.562	1.957	0.511	0.872	0.474771	4.73058	191.624	296.847	60.924	54.829	0.801	1.747	0.572	0.987	0.205237	3.96082	0.516363	0.0733899	0.0317254	0.601657	1.42527	0.892693	1.11937	1.13188	0.432286	0.837281	19.9915
601.748	5727.86	2785.77	110.915	0.615	2.085	0.48	0.891	0.486355	4.5215	143.344	378.397	56.053	46.148	0.846	1.365	0.732	0.981	0.148133	3.85446	0.238213	0.0660626	0.0201212	0.416066	1.37561	0.654676	1.525	1.10101	0.304577	0.852472	20.0494
552.872	4321.41	2199.36	101.456	0.675	1.59	0.629	0.896	0.508944	4.31485	195.406	308.55	39.383	53.198	0.868	1.222	0.818	0.979	0.127639	3.80563	0.353438	0.0714003	0.0179066	0.524346	1.28593	0.768553	1.30048	1.09263	0.250792	0.881984	20.1121
346.615	7301.79	4867.52	75.386	0.766	1.404	0.712	0.98	0.66662	4.04918	116.169	363.658	58.092	40.641	0.884	1.084	0.922	0.98	0.159743	3.77068	0.335153	0.049804	0.0119346	0.539105	1.15405	0.77208	1.29494	1	0.239632	0.93122	20.2189
226.166	11342	4997.81	68.999	0.597	1.705	0.586	0.943	0.440646	4.58806	66.496	422.868	95.047	32.699	0.782	1.656	0.604	0.972	0.224768	4.00993	0.294014	0.0372833	0.0190177	0.473905	1.30988	0.971261	1.03072	1.03075	0.510086	0.873992	20.2219
254.436	4960.45	2184.76	65.99	0.734	1.127	0.888	0.957	0.440436	4.13703	110.992	354.699	72.382	41.903	0.794	1.353	0.739	0.943	0.204066	3.9774	0.436228	0.0715054	0.0331304	0.63499	1.08174	1.20053	0.832207	0.985371	0.463327	0.961414	20.2264
258.219	12140.7	6882.65	71.141	0.641	2.201	0.454	0.961	0.566908	4.42717	91.681	386.662	62.852	38.901	0.761	1.74	0.575	0.958	0.16255	4.06276	0.355051	0.0318484	0.00913195	0.546815	1.18721	0.79055	1.26652	0.996878	0.286731	0.917688	20.2407
565.116	3933.86	1840.46	105.873	0.634	1.675	0.597	0.876	0.467851	4.45365	175.497	271.999	39.987	51.445	0.833	1.42	0.704	0.978	0.147012	3.88337	0.31055	0.0691429	0.0217266	0.485912	1.31388	0.847761	1.17923	1.11644	0.314227	0.871951	20.3186
380.56	4918.35	2517.43	82.512	0.702	1.328	0.753	0.963	0.511843	4.22966	128.114	329.359	45.548	43.471	0.852	1.207	0.829	0.976	0.138293	3.84062	0.336646	0.0669653	0.0180931	0.526845	1.21368	0.908886	1.10093	1.0135	0.270186	0.908021	20.4265
455.716	4558.74	2840.13	89.173	0.72	1.05	0.953	0.914	0.623008	4.17721	121.743	367.938	81.724	43.764	0.799	1.381	0.724	0.973	0.222114	3.96639	0.267147	0.0807104	0.0287747	0.490776	1.10972	1.31524	0.759706	1.06455	0.356518	0.94953	20.4797
316.751	6992.99	4171.54	76.387	0.682	1.685	0.594	0.941	0.596532	4.29201	99.346	337.558	53.527	38.856	0.827	1.343	0.745	0.969	0.158571	3.89837	0.313641	0.0482709	0.0128315	0.508673	1.21261	0.797033	1.25421	1.02976	0.265822	0.908286	20.5459
470.05	6298.68	2476.05	97.128	0.626	1.333	0.75	0.875	0.393106	4.47994	133.987	325.73	53.65	47.92	0.733	1.548	0.646	0.939	0.164707	4.13986	0.285048	0.051714	0.0216676	0.49337	1.17093	1.16129	0.861333	1.07314	0.418989	0.924087	20.5535
456.015	8100.1	3871.96	113.35	0.446	3.512	0.285	0.858	0.478014	5.30801	145.136	367.095	69.341	47.627	0.804	1.668	0.599	0.98	0.188891	3.95335	0.31827	0.0453198	0.0179085	0.420176	1.80269	0.474943	2.10175	1.14219	0.395158	0.74479	20.6206
284.101	10243.5	3556.73	81.345	0.54	2.616	0.382	0.935	0.347217	4.82608	116.368	317.907	62.025	43.719	0.765	1.91	0.524	0.968	0.195104	4.05278	0.409601	0.0310349	0.0174388	0.537452	1.41667	0.730122	1.37173	1.03529	0.561908	0.839767	20.6824
323.122	5722.05	4350.68	76.738	0.69	1.602	0.624	0.946	0.760336	4.26901	98.151	322.313	66.058	37.747	0.866	1.155	0.866	0.975	0.20495	3.81009	0.303758	0.0563282	0.0151834	0.491894	1.25507	0.720974	1.38782	1.03066	0.269552	0.892499	20.7106
361.547	6241.42	3173.78	89.453	0.568	2.335	0.428	0.922	0.508503	4.70449	112.187	289.909	62.067	40.641	0.854	1.245	0.803	0.986	0.214091	3.83701	0.310297	0.0464492	0.0195562	0.454328	1.50352	0.533191	1.87617	1.06941	0.421023	0.815606	20.7281
481.299	8553.42	3693.2	94.1	0.683	1.577	0.634	0.929	0.431781	4.28926	93.572	447.509	128.8	37.964	0.816	1.182	0.846	0.961	0.287815	3.92463	0.194416	0.0523193	0.0348749	0.403443	1.19473	0.749524	1.33438	1.03445	0.666578	0.914991	20.7568
492.846	4555.52	2528.84	100.653	0.611	1.477	0.677	0.887	0.555115	4.53389	183.262	287.607	46.643	51.566	0.866	1.283	0.78	0.983	0.162176	3.80914	0.371844	0.0631338	0.0184445	0.512315	1.41735	0.868653	1.15214	1.10823	0.292149	0.840149	20.8661
270.563	6816.9	4299.83	71.893	0.658	1.613	0.62	0.918	0.630761	4.37071	104.422	322.377	45.035	39.194	0.854	1.305	0.766	0.973	0.139697	3.83551	0.385943	0.0472909	0.0104737	0.545171	1.29787	0.809051	1.23548	1.05991	0.221473	0.877549	20.8771
190.33	8281.86	4076.54	57.016	0.736	1.054	0.949	0.964	0.492225	4.13279	92.577	346.985	56.52	36.517	0.872	1.035	0.966	0.976	0.162889	3.79528	0.486403	0.041897	0.0138647	0.640469	1.18478	0.981973	1.01791	1.01245	0.330923	0.918333	20.8998
379.962	6713.57	2504.84	86.496	0.638	1.814	0.551	0.904	0.373101	4.43737	99.445	363.912	85.141	38.117	0.86	1.189	0.841	0.98	0.23396	3.82232	0.261724	0.0542054	0.0339906	0.440679	1.34796	0.655458	1.52632	1.08407	0.627069	0.861393	20.9022
379.962	4389.22	2286.34	89.332	0.598	2.178	0.459	0.936	0.520899	4.58286	124.232	349.603	69.073	43.057	0.842	1.372	0.729	0.977	0.197576	3.86302	0.326959	0.0796503	0.0302111	0.481989	1.40803	0.629936	1.58824	1.0438	0.379297	0.842927	20.905
434.712	5920.23	2877.36	95.483	0.599	1.709	0.585	0.86	0.486021	4.57958	111.391	298.45	53.906	41.718	0.804	1.58	0.633	0.963	0.18062	3.95274	0.256241	0.0504119	0.0187345	0.436915	1.34224	0.924517	1.08205	1.11977	0.37163	0.863124	20.9122
334.769	6535.31	3966.73	78.311	0.686	1.682	0.595	0.947	0.606969	4.28006	111.888	311.332	43.065	42.534	0.777	1.748	0.572	0.974	0.138325	4.0211	0.334224	0.0476384	0.0108565	0.543142	1.13265	1.03924	0.961345	1.02851	0.227895	0.939495	21.052
426.748	7053.71	2502.08	96.574	0.575	1.867	0.536	0.843	0.354718	4.67492	109.698	332.704	77.797	40.348	0.847	1.327	0.754	0.976	0.233832	3.85232	0.257056	0.0471672	0.031093	0.417794	1.47304	0.710766	1.40672	1.15777	0.659208	0.82404	21.1295
385.736	3520.57	1710.34	96.547	0.52	2.624	0.381	0.907	0.485814	4.91579	95.563	380.343	53.672	38.824	0.797	1.551	0.645	0.968	0.141115	3.97151	0.247742	0.108035	0.0313809	0.402125	1.53269	0.591082	1.69291	1.06725	0.29047	0.807908	21.3534
428.64	8431.39	3257.17	87.19	0.709	1.355	0.738	0.931	0.386314	4.21134	103.427	361.115	55.278	39.379	0.838	1.3	0.769	0.969	0.153076	3.87211	0.241291	0.0428298	0.0169712	0.451646	1.18195	0.95941	1.04201	1.04082	0.396247	0.919448	21.4005
357.067	5331.76	2612.07	79.605	0.708	1.59	0.629	0.949	0.489908	4.21275	110.495	266.368	36.451	40.348	0.853	1.195	0.837	0.973	0.136845	3.8384	0.309452	0.0499587	0.0139548	0.506853	1.2048	0.751572	1.33068	1.02529	0.279327	0.91114	21.5973
391.111	5882.47	2181.56	90.192	0.604	1.855	0.539	0.915	0.370859	4.56056	127.616	343.439	60.759	43.057	0.865	1.15	0.869	0.97	0.176914	3.81146	0.326291	0.0583835	0.0278511	0.477393	1.43212	0.619946	1.61224	1.06011	0.477038	0.835744	21.6329
540.329	3655.01	1730.5	100.194	0.676	1.846	0.542	0.939	0.47346	4.31035	130.702	331.487	55.738	43.733	0.859	1.218	0.821	0.977	0.168145	3.82532	0.241893	0.0906938	0.0322092	0.436483	1.27071	0.659805	1.51476	1.04047	0.355142	0.887474	21.6719
689.646	5187.8	2921.62	107.639	0.748	1.445	0.692	0.933	0.563171	4.0988	196.9	395.073	82.88	53.829	0.854	1.4	0.714	0.981	0.209784	3.83613	0.285509	0.0761542	0.0283678	0.500088	1.14171	0.968858	1.03179	1.05145	0.372505	0.935916	21.6855
360.949	4401.96	2019.95	87.312	0.595	2.083	0.48	0.882	0.458876	4.59569	118.458	312.255	56.89	41.272	0.874	1.215	0.823	0.981	0.182191	3.79204	0.328185	0.0709354	0.028164	0.472696	1.46891	0.583293	1.71458	1.11224	0.397037	0.82513	21.6917
394.496	5616.25	2737.79	87.006	0.655	1.546	0.647	0.913	0.487477	4.38054	111.689	386.086	77.225	40.086	0.873	1.114	0.898	0.979	0.20002	3.79304	0.283118	0.0687444	0.028207	0.460727	1.33282	0.720569	1.38794	1.07229	0.410318	0.865884	21.7053
422.568	5996.77	2429.92	93.099	0.613	1.859	0.538	0.935	0.405204	4.52894	137.67	308.095	58.189	44.733	0.865	1.329	0.752	0.982	0.188867	3.81249	0.325794	0.0513768	0.0239469	0.480489	1.41109	0.7149	1.39777	1.05027	0.466103	0.841805	21.7792
442.078	4230.95	1684.62	104.922	0.505	2.314	0.432	0.824	0.398166	4.99019	111.49	359.954	68.103	41.272	0.823	1.33	0.752	0.973	0.189199	3.90875	0.252195	0.0850763	0.0404263	0.393359	1.6297	0.574762	1.74074	1.18083	0.475177	0.783286	21.8026
283.504	5265.07	2370.04	74.615	0.64	1.308	0.765	0.898	0.450144	4.43146	95.264	384.347	78.107	38.04	0.827	1.469	0.681	0.975	0.20322	3.89741	0.336023	0.0729994	0.032956	0.509817	1.29219	1.12309	0.890196	1.08575	0.451455	0.879487	21.8995
377.175	9646.7	2905.26	107.032	0.414	4.042	0.247	0.876	0.301166	5.51115	138.865	415.98	87.923	46.996	0.79	1.655	0.604	0.973	0.211364	3.98809	0.368171	0.0431215	0.0302634	0.439084	1.90821	0.409451	2.44534	1.11073	0.701817	0.72364	22.0069
379.166	6393.35	3655.84	76.928	0.805	1.239	0.807	0.975	0.57182	3.95066	101.735	396.921	74.7	38.378	0.868	1.145	0.873	0.981	0.188199	3.80493	0.268313	0.0620834	0.020433	0.498882	1.07826	0.924132	1.08178	1.00615	0.329122	0.963113	22.0628
429.436	7237.6	2979.48	95.394	0.593	2.193	0.456	0.965	0.411666	4.60333	146.331	269.169	41.297	47.474	0.816	1.552	0.644	0.973	0.153424	3.92453	0.340752	0.0371904	0.0138605	0.497662	1.37605	0.707706	1.41228	1.00829	0.37269	0.852542	22.2042
349.9	4636.44	2385.77	91.964	0.52	3.026	0.33	0.895	0.514569	4.91638	147.127	253.625	36.381	48.551	0.784	1.743	0.574	0.98	0.143444	4.00269	0.420483	0.0547025	0.0152492	0.527935	1.50769	0.576008	1.73939	1.09497	0.278765	0.814153	22.2173
258.02	4688.07	2744.14	62.969	0.818	1.209	0.827	0.971	0.585347	3.92013	127.119	358.518	84.299	42.719	0.875	1.158	0.863	0.98	0.235132	3.78892	0.492671	0.0764746	0.0307196	0.678413	1.06968	0.957816	1.04353	1.00927	0.401697	0.966531	22.3735
554.464	5060.08	2462.53	99.639	0.702	1.175	0.851	0.933	0.486658	4.23148	131.598	356.216	61.112	43.579	0.871	1.211	0.826	0.985	0.171559	3.79885	0.237343	0.0703973	0.0248167	0.437369	1.24074	1.03064	0.970623	1.05573	0.352524	0.897759	22.4125
260.111	7108.59	2996.34	79.114	0.522	2.112	0.473	0.832	0.42151	4.90539	105.418	314.955	50.801	39.933	0.831	1.5	0.667	0.979	0.161296	3.88933	0.405281	0.0443062	0.0169543	0.504753	1.59195	0.710227	1.41015	1.17668	0.382663	0.792867	22.4166
999.23	7523.44	2260.45	123.555	0.823	1.448	0.69	0.968	0.300454	3.90866	144.738	331.099	56.49	45.919	0.863	1.194	0.837	0.984	0.170614	3.81682	0.14485	0.044009	0.0249906	0.371648	1.0486	0.824586	1.21304	1.01653	0.567853	0.976503	22.6128
267.477	9172.3	4451.6	73.021	0.63	1.696	0.589	0.887	0.48533	4.46483	109.4	305.887	48.463	41.195	0.81	1.598	0.626	0.973	0.158434	3.93855	0.409007	0.033349	0.0108867	0.564153	1.28571	0.942217	1.06282	1.09696	0.326446	0.882127	22.6357
464.775	3752.43	1539.7	93.482	0.668	1.494	0.669	0.93	0.410319	4.33617	137.173	299.208	51.926	45.103	0.847	1.343	0.744	0.98	0.173545	3.85098	0.295139	0.0797371	0.0337248	0.482478	1.26796	0.898929	1.11211	1.05376	0.42295	0.888105	22.6462
348.904	5107.42	2339.75	79.038	0.702	1.626	0.615	0.954	0.458108	4.23139	100.839	307.609	49.433	39.271	0.822	1.435	0.697	0.975	0.160701	3.91073	0.289016	0.0602279	0.0211275	0.496862	1.17094	0.882534	1.13333	1.02201	0.350792	0.924219	22.6787
304.906	7295.16	3477.85	85.897	0.519	2.52	0.397	0.947	0.476734	4.91921	123.236	301.334	53.712	45.103	0.761	1.786	0.56	0.971	0.178247	4.0629	0.404177	0.041306	0.015444	0.525082	1.46628	0.70873	1.41058	1.02534	0.373892	0.825927	22.7195
289.476	8244.42	2591.68	70.51	0.732	1.074	0.931	0.941	0.314355	4.14424	125.128	304.518	62.997	43.133	0.845	1.467	0.682	0.977	0.206874	3.85596	0.432257	0.0369363	0.0243074	0.611729	1.15437	1.36592	0.732546	1.03826	0.658091	0.930439	22.7421
553.071	2460.46	1631.15	97.057	0.738	1.458	0.686	0.963	0.662947	4.12702	159.172	306.295	50.648	47.812	0.875	1.141	0.877	0.982	0.165357	3.78969	0.287797	0.124487	0.0310504	0.492618	1.18564	0.782579	1.27843	1.01973	0.249427	0.918263	22.7783
468.159	3867.26	1500.61	97.134	0.624	1.131	0.885	0.874	0.38803	4.48926	96.857	395.359	66.708	37.594	0.861	1.276	0.784	0.975	0.168728	3.81991	0.206889	0.102232	0.0444539	0.387032	1.37981	1.12821	0.885876	1.11556	0.434832	0.8509	22.8542
258.916	6525.04	3216.08	74.755	0.582	2.255	0.443	0.942	0.492883	4.6458	129.11	294.056	45.924	45.103	0.798	1.56	0.641	0.968	0.156174	3.96941	0.498656	0.0450658	0.0142795	0.603344	1.37113	0.691796	1.44695	1.0276	0.316859	0.854407	22.9323
289.576	3945.01	2080.92	75.246	0.643	1.951	0.513	0.945	0.527481	4.42183	133.191	369.927	71.229	43.426	0.888	1.115	0.897	0.985	0.192549	3.76281	0.459952	0.0937709	0.0342296	0.57712	1.38103	0.571502	1.74854	1.04233	0.365035	0.850962	22.9615
349.203	4684.9	2250.84	85.266	0.604	1.186	0.843	0.897	0.480445	4.56286	141.254	319.79	45.24	46.027	0.838	1.14	0.877	0.978	0.141468	3.87269	0.404504	0.0682597	0.0200992	0.539805	1.38742	0.961214	1.04033	1.0903	0.294452	0.848741	23.1401
377.175	5721.57	2830.49	78.758	0.764	1.12	0.893	0.934	0.494705	4.0553	134.585	311.073	51.21	45.81	0.806	1.595	0.627	0.977	0.164624	3.94877	0.356824	0.0543685	0.0180923	0.581655	1.05497	1.42411	0.702128	1.04604	0.332771	0.97373	23.1618
832.891	3085.63	1685.86	130.311	0.616	2.371	0.422	0.967	0.546358	4.5153	168.231	286.086	47.862	49.596	0.859	1.337	0.748	0.981	0.167299	3.82379	0.201984	0.0927155	0.0283903	0.380597	1.39448	0.563897	1.77251	1.01448	0.306209	0.84685	23.6646
249.161	4599.76	2036.03	66.016	0.718	1.822	0.549	0.968	0.442637	4.18224	127.019	319.28	57.613	43.841	0.83	1.26	0.794	0.97	0.180447	3.88997	0.509787	0.0694123	0.0282968	0.664097	1.15599	0.691548	1.44627	1.00207	0.407662	0.930116	23.745
396.387	4736.24	2480.19	87.605	0.649	2.29	0.437	0.962	0.523662	4.40017	109.3	292.383	53.098	39.902	0.863	1.231	0.812	0.976	0.181604	3.81667	0.275741	0.0617331	0.0214088	0.455476	1.32974	0.537555	1.85812	1.01455	0.346797	0.867392	23.8006
322.625	4835.69	2002.13	80.6	0.624	2.197	0.455	0.906	0.414032	4.48731	111.59	341.086	76.659	42.426	0.779	1.528	0.654	0.972	0.22475	4.01624	0.345881	0.0705351	0.0382887	0.526377	1.2484	0.695494	1.43736	1.07285	0.542832	0.895021	23.8576
465.969	4896.63	2701.26	91.333	0.702	1.344	0.744	0.947	0.551657	4.23106	156.982	258.669	41.886	47.812	0.863	1.096	0.912	0.98	0.161929	3.81603	0.336894	0.052826	0.0155061	0.523491	1.22934	0.815476	1.22581	1.03485	0.293532	0.901909	24.3239
240.202	6633.81	3819.8	73.696	0.556	2.457	0.407	0.947	0.575808	4.75506	87.599	323.199	46.963	38.257	0.752	1.858	0.538	0.962	0.145307	4.08753	0.364689	0.04872	0.0122946	0.519119	1.35252	0.756207	1.32187	1.01584	0.252353	0.859618	24.4407
525.099	3459.05	1818.41	94.884	0.733	1.553	0.644	0.968	0.525696	4.14069	132.494	325.831	54.545	44.395	0.845	1.099	0.91	0.973	0.167403	3.85688	0.252322	0.0941966	0.029996	0.467887	1.1528	0.707663	1.41304	1.00517	0.31844	0.931459	24.4625
367.121	4375.86	2454.69	78.005	0.758	1.098	0.91	0.961	0.560962	4.07116	106.712	332.165	71.702	38.933	0.885	1.224	0.817	0.982	0.215863	3.76887	0.290673	0.0759085	0.0292102	0.499109	1.16755	1.11475	0.897802	1.02185	0.384808	0.925749	24.5371
232.138	9184.34	3809.6	67.832	0.634	1.866	0.536	0.929	0.414793	4.45207	93.771	283.387	45.09	38.78	0.784	1.7	0.588	0.968	0.159111	4.00473	0.403945	0.0308555	0.0118359	0.571707	1.23659	0.91104	1.09701	1.04198	0.383591	0.899522	24.6046
289.974	6804.58	3859.74	77.77	0.602	1.18	0.847	0.837	0.567227	4.56702	102.133	258.51	43.102	38.901	0.848	1.311	0.763	0.977	0.166732	3.84926	0.352214	0.0379906	0.0111671	0.500206	1.40864	1.11102	0.900826	1.16726	0.293943	0.84284	25.1083
575.966	4447.9	2168.4	116.167	0.536	2.481	0.403	0.89	0.48751	4.84043	144.639	293.085	53.63	46.811	0.829	1.294	0.773	0.974	0.182984	3.89229	0.251124	0.0658928	0.0247325	0.402963	1.54664	0.521564	1.91811	1.09438	0.375345	0.80412	25.3157
332.579	6288.82	2650.69	75.296	0.737	1.582	0.632	0.966	0.421492	4.12881	122.938	309.329	52.533	43.241	0.826	1.422	0.703	0.975	0.169829	3.89989	0.369651	0.0491871	0.0198186	0.57428	1.12076	0.898862	1.11234	1.00932	0.402923	0.944557	25.3247
248.066	5753.75	2656.41	68.648	0.661	1.316	0.76	0.884	0.461683	4.35857	129.607	268.182	38.168	44.166	0.835	1.397	0.716	0.975	0.142321	3.87948	0.52247	0.04661	0.0143683	0.643369	1.26324	1.06155	0.942105	1.10294	0.308266	0.890081	25.425
448.748	3218.38	1881.19	97.255	0.596	1.323	0.756	0.865	0.584515	4.59104	144.738	262.587	40.316	45.995	0.86	1.224	0.817	0.978	0.153534	3.82313	0.322537	0.0815899	0.0214311	0.472932	1.44295	0.92517	1.08069	1.13064	0.262669	0.832739	25.9187
751.862	9294.13	3212.11	146.762	0.439	2.532	0.395	0.839	0.345606	5.35235	277.73	244.487	32.976	67.157	0.774	1.513	0.661	0.977	0.134878	4.02977	0.36939	0.0263055	0.0102662	0.457591	1.7631	0.597551	1.67342	1.16448	0.390266	0.752897	26.1462
358.262	6577.23	2777.99	104.579	0.412	1.218	0.821	0.686	0.422365	5.52515	93.672	280.579	38.933	37.116	0.854	1.324	0.755	0.983	0.138759	3.83492	0.261462	0.0426591	0.0140148	0.354909	2.07282	1.08703	0.91961	1.43294	0.32853	0.694084	26.1852
474.132	4748.42	3193.6	104.756	0.543	2.486	0.402	0.936	0.67256	4.81093	151.209	306.599	51.794	47.365	0.847	1.431	0.699	0.979	0.168931	3.85184	0.318918	0.0645686	0.0162181	0.452146	1.55985	0.575623	1.73881	1.04594	0.251176	0.800644	26.2802
281.314	7168.19	3385.21	79.51	0.559	1.553	0.644	0.818	0.472255	4.74052	106.115	330.259	57.408	40.826	0.8	1.696	0.59	0.978	0.173827	3.96322	0.377212	0.0460729	0.0169585	0.51347	1.43113	1.09208	0.916149	1.1956	0.368079	0.836031	26.3964
570.591	6610.5	2835.26	107.053	0.626	1.207	0.829	0.849	0.428902	4.48163	150.213	414.569	73.161	46.626	0.868	1.213	0.824	0.98	0.176475	3.8043	0.263259	0.0627137	0.025804	0.435541	1.38658	1.00497	0.993969	1.1543	0.411457	0.848864	26.4305
329.891	7083.15	3739.83	74.525	0.746	1.393	0.718	0.96	0.52799	4.10314	93.871	278.744	45.628	38.378	0.801	1.456	0.687	0.971	0.163691	3.96111	0.284552	0.0393531	0.0122005	0.514968	1.07373	1.04523	0.956825	1.01146	0.310027	0.965383	26.4709
877.487	2546.36	1895.54	126.646	0.687	1.347	0.742	0.924	0.744414	4.27534	209.84	233.535	28.997	55.614	0.853	1.23	0.813	0.981	0.124166	3.83919	0.239137	0.0917133	0.0152975	0.43913	1.24163	0.91314	1.09569	1.06169	0.166796	0.897985	26.6757
482.294	6320.46	3013.5	90.652	0.738	1.572	0.636	0.968	0.476784	4.12783	143.643	281.249	42.963	47.334	0.806	1.654	0.605	0.98	0.152758	3.9494	0.297833	0.0444982	0.0142569	0.522151	1.09214	1.05216	0.951258	1.0124	0.320392	0.956774	26.6794
569.993	4376.7	2327.08	102.163	0.686	1.817	0.55	0.968	0.531697	4.27916	141.453	261.429	40.693	45.288	0.867	1.039	0.962	0.975	0.155656	3.80783	0.248166	0.059732	0.0174867	0.443292	1.26385	0.571822	1.74909	1.00723	0.292753	0.889853	26.6911
405.545	8605.74	3288.88	86.486	0.681	1.162	0.86	0.925	0.382173	4.29464	104.124	380.139	70.856	40.488	0.798	1.585	0.631	0.966	0.186395	3.96781	0.256751	0.0441727	0.0215441	0.468145	1.17181	1.36403	0.733721	1.04432	0.487725	0.923899	26.7543
262.101	8066.18	4174.55	73.512	0.609	2.123	0.471	0.962	0.517537	4.54071	144.24	363.958	64.314	46.843	0.826	1.449	0.69	0.977	0.176707	3.90033	0.550322	0.0451215	0.0154062	0.637216	1.35632	0.682525	1.46497	1.01559	0.341439	0.85897	26.9962
620.761	3923.15	2039.94	111.132	0.632	1.642	0.609	0.902	0.519975	4.46043	147.724	291.084	43.832	47.474	0.824	1.203	0.831	0.968	0.150582	3.90598	0.237972	0.0741964	0.0214869	0.427186	1.3038	0.732643	1.36453	1.07317	0.289595	0.875696	27.2608
285.694	6255.56	2333.68	72.505	0.683	1.345	0.743	0.934	0.373057	4.28961	98.948	365.033	75.649	40.749	0.749	1.999	0.5	0.972	0.207239	4.0965	0.346343	0.0583533	0.0324162	0.562016	1.09663	1.48625	0.672948	1.04069	0.555516	0.954984	27.3921
319.34	6411.49	2575.83	78.879	0.645	1.549	0.645	0.869	0.401752	4.41402	126.322	264.402	41.358	43.471	0.84	1.359	0.736	0.978	0.156421	3.86777	0.395572	0.0412388	0.0160562	0.55111	1.30233	0.87734	1.14109	1.12543	0.389347	0.876245	27.4102
435.608	4756.72	2837.25	85.788	0.744	1.397	0.716	0.969	0.596471	4.11035	123.236	304.098	53.507	43.395	0.822	1.423	0.703	0.968	0.175953	3.90905	0.282906	0.0639302	0.0188588	0.50584	1.10484	1.01861	0.981844	0.998968	0.29499	0.951026	27.4352
480.801	3839.34	1890.92	93.725	0.688	1.155	0.866	0.917	0.492512	4.27438	122.341	277.762	51.048	43.426	0.815	1.533	0.652	0.978	0.183783	3.92612	0.254452	0.0723463	0.0269964	0.463334	1.18459	1.32727	0.752887	1.06652	0.373155	0.918525	27.4676
531.47	3839.25	1847.91	93.469	0.764	1.424	0.702	0.98	0.48132	4.05442	128.015	290.204	54.062	42.948	0.872	1.261	0.793	0.981	0.18629	3.79588	0.24087	0.0755887	0.0292558	0.459489	1.14136	0.885534	1.12963	1.00102	0.387039	0.936234	27.7012
454.223	4525.85	2669.56	87.758	0.741	1.482	0.675	0.98	0.589848	4.11768	137.571	251.491	35.166	47.072	0.78	1.663	0.601	0.973	0.13983	4.01328	0.302871	0.0555677	0.0131729	0.536384	1.05263	1.12213	0.89037	0.992857	0.237061	0.974646	27.809
423.862	4367.67	2346.2	103.024	0.502	2.678	0.373	0.896	0.537173	5.0041	145.236	328.966	51.366	48.105	0.789	1.623	0.616	0.957	0.156144	3.99166	0.342649	0.0753184	0.0218933	0.46693	1.57171	0.606049	1.65147	1.06808	0.290677	0.797677	27.9425
387.727	6848.22	3846.69	105.229	0.44	2.463	0.406	0.842	0.561706	5.34407	129.209	287.613	40.914	45.396	0.788	1.746	0.573	0.976	0.142254	3.99366	0.333247	0.0419982	0.0106362	0.431402	1.79091	0.708892	1.41133	1.15914	0.253253	0.747307	28.1871
306.1	4724.85	2621.56	70.861	0.766	1.465	0.682	0.98	0.554846	4.05019	105.119	259.162	37.99	39.347	0.853	1.338	0.748	0.976	0.146588	3.8377	0.343414	0.0548508	0.0144913	0.55527	1.11358	0.913311	1.09677	0.995918	0.264196	0.947535	28.3337
348.506	5662.56	2841.83	75.476	0.769	1.171	0.854	0.952	0.501863	4.043	113.979	249.31	31.993	41.75	0.822	1.17	0.855	0.957	0.128326	3.91061	0.32705	0.0440278	0.0112579	0.553156	1.06892	0.999146	1.00117	1.00525	0.2557	0.967254	28.3401
439.689	6221.24	2672.47	88.331	0.708	1.542	0.648	0.926	0.429572	4.2125	138.566	276.681	43.543	45.211	0.852	1.383	0.723	0.978	0.157376	3.84075	0.315145	0.0444736	0.0162932	0.511836	1.20339	0.896887	1.11574	1.05616	0.366356	0.911749	28.3981
318.145	3281.79	1282.9	91.518	0.477	1.671	0.598	0.779	0.390913	5.1309	147.525	281.87	49.345	46.365	0.862	1.418	0.705	0.985	0.175063	3.81731	0.463704	0.085889	0.0384637	0.506622	1.80713	0.848594	1.17893	1.26444	0.447831	0.743984	28.4422
343.529	5625.97	3490.3	77.216	0.724	1.353	0.739	0.952	0.620391	4.16606	115.472	317.749	58.373	40.902	0.867	1.165	0.858	0.975	0.183708	3.80633	0.336135	0.056479	0.0167243	0.529709	1.19751	0.86105	1.16103	1.02416	0.296116	0.913652	28.7967
698.904	4552.15	2300.94	113.777	0.678	1.402	0.713	0.915	0.505463	4.30374	129.707	316.991	56.642	43.872	0.847	1.147	0.872	0.977	0.178686	3.85217	0.185586	0.0696355	0.0246169	0.385596	1.24926	0.818117	1.223	1.06776	0.353511	0.895076	28.9976
420.477	6433.57	3797.58	84.775	0.735	1.52	0.658	0.964	0.590276	4.13425	119.354	281.686	46.959	42.795	0.819	1.163	0.86	0.965	0.166707	3.91719	0.283854	0.0437838	0.0123655	0.504807	1.11429	0.765132	1.30699	1.00104	0.282422	0.947497	29.4716
390.614	3733.76	2046.74	84.928	0.681	1.97	0.508	0.97	0.548171	4.29712	136.974	252.255	34.192	46.365	0.801	1.542	0.649	0.976	0.135545	3.96161	0.350663	0.0675605	0.0167056	0.545933	1.17621	0.782741	1.27756	1.00619	0.247269	0.921922	29.8335
467.064	4131.6	2314.55	96.872	0.625	1.627	0.614	0.874	0.560206	4.48239	154.493	245.734	32.699	47.55	0.859	1.275	0.784	0.98	0.133067	3.82557	0.330775	0.0594767	0.0141276	0.490854	1.3744	0.783651	1.27687	1.12128	0.237532	0.853466	30.4999
333.375	5924.03	2614.6	87.095	0.552	1.773	0.564	0.815	0.441356	4.77009	122.838	286.284	47.17	42.426	0.858	1.247	0.802	0.979	0.164766	3.82795	0.368468	0.0483259	0.018041	0.487123	1.55435	0.703328	1.42199	1.20123	0.373319	0.802489	31.5617
389.32	5338.49	2465.46	88.376	0.626	1.859	0.538	0.875	0.461827	4.479	131.797	241.949	27.627	44.503	0.836	1.353	0.739	0.978	0.114185	3.87647	0.338531	0.0453216	0.0112056	0.503564	1.33546	0.727811	1.37361	1.11771	0.247247	0.865477	33.6797
199.388	3950.57	2001.57	69.121	0.524	2.361	0.424	0.924	0.506654	4.89509	119.553	256.693	33.805	41.903	0.856	1.304	0.767	0.977	0.131694	3.83235	0.5996	0.0649761	0.0168892	0.606227	1.63359	0.552308	1.80896	1.05736	0.25993	0.782897	34.3602
321.928	4333.5	2736.04	71.428	0.793	1.196	0.836	0.967	0.631369	3.98097	121.246	263.469	41.644	42.164	0.857	1.144	0.874	0.982	0.15806	3.8292	0.376625	0.0607982	0.0152206	0.590301	1.08071	0.956522	1.04545	1.01551	0.250346	0.961876	37.3748
390.514	7069.54	4260.7	89.485	0.613	1.521	0.658	0.933	0.602684	4.52827	193.814	290.6	28.334	55.537	0.79	1.456	0.687	0.963	0.0975017	3.98924	0.496305	0.0411059	0.00665008	0.620629	1.28874	0.957265	1.04407	1.03215	0.161779	0.880963	38.702
353.384	10469.5	4476.74	83.991	0.629	1.972	0.507	0.961	0.427597	4.46796	100.043	618.387	159.319	40.717	0.758	1.822	0.549	0.965	0.257636	4.07082	0.2831	0.0590655	0.0355882	0.484778	1.20509	0.923935	1.08284	1.00416	0.602521	0.911115	43.1617
434.015	6482.57	4698.64	91.977	0.645	1.655	0.604	0.94	0.724811	4.41496	140.557	299.618	37.81	45.734	0.844	1.389	0.72	0.979	0.126194	3.85756	0.323853	0.046219	0.00804701	0.497233	1.30853	0.839275	1.19205	1.04149	0.174106	0.873748	48.0746
