# Supplementary material for: Regulation of chromatin modifications through coordination of nucleus size and epithelial cell morphology heterogeneity
Source: Commun Biol. 2025 Feb 20;8:269. doi: 10.1038/s42003-025-07677-w (PMC11842846; doi:10.1038/s42003-025-07677-w)
Supplement: Supplementary file 5 — Supplemental data 2 [file 42003_2025_7677_MOESM5_ESM.zip › Supplemental data 2/Multivariable_analysis_CTRL_KASH.xlsx]

## Sheet: CTRL_1
Area	Mean	StdDev	Perim.	Circ.	AR	Round	Solidity	CV	SI	Area	Mean	StdDev	Perim.	Circ.	AR	Round	Solidity	CV	SI	Area	Mean	StdDev	Perim.	Circ.	AR	Round	Solidity	CV	SI	k27/dapi
79.536	9012.44	3060.27	50.94	0.385	3.536	0.283	0.875	0.339561	5.71185	25.384	287.4	33.609	28.702	0.387	5.117	0.195	0.948	0.116942	5.69682	0.319151	0.0318893	0.0109824	0.563447	1.00519	1.44712	0.689046	1.08343	0.344391	0.997367	45.2951
70.876	12456.1	5669.79	37.797	0.623	1.369	0.73	0.946	0.455182	4.4896	16.724	330.839	58.782	21.315	0.463	3.693	0.271	0.921	0.177676	5.21213	0.235961	0.0265604	0.0103676	0.563934	0.743178	2.69759	0.371233	0.973573	0.39034	1.16093	50.9935
150.313	9230.45	5470.01	57.372	0.574	1.685	0.594	0.938	0.592605	4.67952	74.36	313.264	52.385	34.241	0.797	1.375	0.727	0.975	0.167223	3.97079	0.494701	0.0339381	0.00957676	0.596824	1.3885	0.816024	1.22391	1.03945	0.282183	0.848545	48.7508
180.773	7747.93	3892.99	65.314	0.533	1.139	0.878	0.901	0.502455	4.8578	58.931	289.329	52.552	32.979	0.681	2.188	0.457	0.968	0.181634	4.29601	0.325994	0.0373427	0.0134991	0.50493	1.27767	1.92098	0.520501	1.07436	0.361493	0.884354	52.6731
306.2	6310.95	2856.34	84.952	0.533	2.162	0.463	0.963	0.452601	4.8548	140.557	321.643	57.024	45.198	0.865	1.159	0.863	0.985	0.17729	3.81235	0.459037	0.0509658	0.019964	0.532042	1.62289	0.536078	1.86393	1.02285	0.391713	0.785275	26.7308
273.35	4365.29	1292.82	73.103	0.643	1.785	0.56	0.957	0.29616	4.42156	37.329	351.557	56.683	30.748	0.496	3.27	0.306	0.964	0.161234	5.03261	0.136561	0.0805346	0.0438444	0.420612	0.771384	1.83193	0.546429	1.00731	0.544417	1.1382	29.1223
239.306	8315.31	3260.12	71.624	0.586	1.149	0.87	0.905	0.392063	4.63001	23.293	266.235	37.91	22.653	0.57	2.89	0.346	0.973	0.142393	4.69367	0.0973356	0.0320174	0.0116284	0.316277	0.972696	2.51523	0.397701	1.07514	0.363189	1.01375	42.3247
231.143	6143.69	2497.92	80.458	0.449	1.857	0.539	0.833	0.406583	5.29211	68.387	299.769	49.981	33.132	0.783	1.405	0.712	0.982	0.166732	4.00646	0.295864	0.048793	0.0200091	0.411792	1.74388	0.756597	1.32096	1.17887	0.410081	0.757063	44.1747
386.433	5166.82	2061.91	90.37	0.595	1.747	0.572	0.95	0.399068	4.59713	93.074	270.272	43.526	40.519	0.712	2.012	0.497	0.983	0.161045	4.19995	0.240854	0.0523091	0.0211095	0.448368	1.19664	1.15169	0.868881	1.03474	0.403554	0.913603	65.228
288.381	6974.95	3141.58	82.797	0.529	1.813	0.552	0.863	0.450409	4.87564	135.978	302.429	43.54	44.089	0.879	1.19	0.84	0.986	0.143968	3.78091	0.471522	0.0433593	0.0138593	0.532495	1.66163	0.656371	1.52174	1.14253	0.319638	0.775469	37.7605
314.362	4771.71	3086.59	79.381	0.627	1.127	0.888	0.935	0.646853	4.47715	72.966	339.187	59.599	39.474	0.588	2.882	0.347	0.975	0.175711	4.62116	0.232108	0.0710829	0.019309	0.497273	0.937799	2.55723	0.390766	1.04278	0.27164	1.03217	31.8983
363.139	7516.54	3710.32	84.92	0.633	1.242	0.805	0.938	0.49362	4.45629	127.616	359.285	62.466	47.505	0.711	1.344	0.744	0.94	0.173862	4.2052	0.351425	0.0477992	0.0168358	0.559409	1.12322	1.08213	0.924224	1.00213	0.352218	0.943655	49.2973
297.141	8862.64	4070.34	87.259	0.49	1.694	0.59	0.841	0.45927	5.06208	137.67	295.947	60.008	44.319	0.881	1.101	0.908	0.982	0.202766	3.7772	0.463315	0.0333927	0.0147428	0.507902	1.79796	0.649941	1.53898	1.16766	0.441497	0.746176	17.5999
317.349	10509.7	5157.54	80.643	0.613	1.289	0.776	0.943	0.490742	4.52687	92.378	343.5	63.206	37.671	0.818	1.203	0.831	0.969	0.184006	3.91943	0.291093	0.0326842	0.0122551	0.467133	1.33442	0.933282	1.07088	1.02757	0.374954	0.865814	48.6122
201.379	10661.5	4684.46	75.901	0.439	2.582	0.387	0.829	0.439382	5.3486	86.405	331.637	67.675	38.193	0.744	1.644	0.608	0.954	0.204063	4.10879	0.429067	0.0311061	0.0144467	0.503195	1.69476	0.636716	1.57106	1.15078	0.464433	0.768199	32.1761
329.195	5525.81	2322.07	88.337	0.53	1.544	0.648	0.902	0.420222	4.86873	161.462	264.853	40.941	48.857	0.85	1.241	0.806	0.976	0.15458	3.84496	0.490475	0.0479302	0.0176313	0.553075	1.60377	0.803756	1.24383	1.08204	0.367853	0.789724	63.3033
368.017	8366.4	3207.34	85.628	0.631	1.151	0.869	0.928	0.38336	4.46356	126.024	284.328	48.282	44.58	0.797	1.414	0.707	0.948	0.169811	3.97112	0.342441	0.0339845	0.0150536	0.520624	1.26307	1.2285	0.813579	1.02155	0.442955	0.889675	45.4053
279.024	9350.52	5416.25	78.795	0.565	1.883	0.531	0.912	0.579246	4.71713	128.91	285.805	46.469	43.981	0.837	1.325	0.754	0.973	0.16259	3.87366	0.462003	0.0305657	0.00857955	0.55817	1.48142	0.703664	1.41996	1.06689	0.280692	0.82119	41.1684
541.723	4580.95	1849.63	113.297	0.53	1.525	0.656	0.905	0.403765	4.86777	176.493	368.574	66.005	50.814	0.859	1.338	0.747	0.983	0.179082	3.8249	0.325799	0.0804579	0.0356856	0.448503	1.62075	0.877377	1.13872	1.08619	0.44353	0.78576	36.0122
437.3	5109.03	2391.94	98.586	0.565	1.226	0.816	0.895	0.46818	4.71439	151.607	291.632	55.491	47.181	0.856	1.334	0.75	0.979	0.190277	3.83184	0.346689	0.0570817	0.0231991	0.478577	1.51504	1.08809	0.919118	1.09385	0.40642	0.812797	22.1626
293.657	8610.89	4470.68	82.396	0.544	1.625	0.616	0.923	0.519189	4.80824	76.649	332.479	44.33	35.178	0.778	1.155	0.866	0.96	0.133332	4.01807	0.261015	0.0386114	0.00991572	0.426938	1.43015	0.710769	1.40584	1.04009	0.256808	0.835664	57.6818
650.326	9083.8	4260.75	122.348	0.546	1.335	0.749	0.884	0.46905	4.79768	147.824	337.559	53.444	50.196	0.737	1.468	0.681	0.937	0.158325	4.12854	0.227308	0.0371605	0.0125433	0.410272	1.34982	1.09963	0.909212	1.05995	0.337544	0.860529	37.3584
426.948	7480.63	4050.89	109.912	0.444	1.141	0.877	0.764	0.541518	5.31934	151.706	282.631	48.442	46.811	0.87	1.286	0.778	0.981	0.171397	3.80055	0.355327	0.0377817	0.0119583	0.425895	1.95946	1.12708	0.887115	1.28403	0.316511	0.714478	48.7334
433.916	7242.72	4885.3	104.616	0.498	1.331	0.751	0.883	0.674511	5.02221	120.051	302.085	45.041	42.579	0.832	1.465	0.683	0.971	0.1491	3.88609	0.276669	0.0417088	0.00921971	0.407003	1.67068	1.10068	0.909454	1.09966	0.22105	0.77378	77.7245
291.567	9063.61	5209.79	81.472	0.552	1.909	0.524	0.948	0.574803	4.77133	91.083	321.597	76.159	37.626	0.808	1.599	0.625	0.971	0.236815	3.94248	0.312391	0.0354822	0.0146184	0.461827	1.46377	0.837611	1.19275	1.02426	0.411993	0.826286	55.2318
154.493	14096.5	6618.69	54.88	0.645	1.162	0.861	0.954	0.469526	4.41529	65.202	427.727	107.362	31.654	0.818	1.503	0.666	0.979	0.251006	3.92011	0.422039	0.0303427	0.016221	0.576786	1.26822	1.29346	0.773519	1.02621	0.534594	0.887848	33.0471
214.818	11051.6	5201.91	70.177	0.548	1.874	0.534	0.897	0.470695	4.78806	80.83	389.001	83.071	35.147	0.822	1.351	0.74	0.972	0.21355	3.90933	0.376272	0.0351987	0.0159693	0.500834	1.5	0.720918	1.38577	1.08361	0.45369	0.816474	44.2802
292.662	6930.54	3241.84	89.414	0.46	2.125	0.471	0.854	0.467761	5.22664	118.16	298.721	57.716	41.272	0.872	1.241	0.806	0.979	0.19321	3.79682	0.403742	0.0431021	0.0178035	0.461583	1.89565	0.584	1.71125	1.14637	0.413053	0.726437	22.0763
235.921	11735.2	5319.11	69.992	0.605	1.611	0.621	0.938	0.45326	4.55685	56.84	469.021	96.034	29.085	0.844	1.229	0.814	0.968	0.204754	3.85782	0.240928	0.0399669	0.0180545	0.415547	1.39504	0.76288	1.31079	1.03198	0.451737	0.846597	52.3149
433.816	7241.29	2236.13	102.926	0.515	1.227	0.815	0.837	0.308803	4.94165	134.883	300.987	51.933	44.026	0.874	1.039	0.963	0.979	0.172542	3.7908	0.310922	0.0415654	0.0232245	0.427744	1.69709	0.846781	1.1816	1.16965	0.558745	0.767111	55.7512
596.174	6429.37	2787.62	107.235	0.651	1.307	0.765	0.935	0.433576	4.39188	152.304	439.139	95.007	47.595	0.845	1.284	0.779	0.978	0.216348	3.85661	0.255469	0.0683021	0.0340818	0.443838	1.298	0.982402	1.0183	1.04599	0.498986	0.878124	32.2723
260.31	11330.5	4100.01	69.992	0.668	1.162	0.861	0.939	0.361857	4.33813	60.125	501.323	140.015	30.685	0.802	1.554	0.644	0.976	0.279291	3.9573	0.230975	0.0442456	0.0341499	0.438407	1.2006	1.33735	0.747967	1.0394	0.771827	0.912212	52.772
302.118	6623.95	2330.59	89.783	0.471	2.532	0.395	0.889	0.351843	5.16542	133.788	294.183	56.562	46.103	0.791	1.752	0.571	0.98	0.192268	3.98585	0.442834	0.044412	0.0242694	0.513494	1.67941	0.691943	1.44557	1.10236	0.546461	0.77164	50.8165
327.104	10113.9	5523.43	88.828	0.521	1.11	0.901	0.885	0.546122	4.91142	133.49	404.84	92.805	44.44	0.849	1.191	0.84	0.974	0.229239	3.84636	0.408097	0.040028	0.0168021	0.500293	1.62956	1.07297	0.932297	1.10056	0.419757	0.783146	39.1263
584.726	7645.74	3788.06	108.804	0.621	1.528	0.655	0.95	0.495447	4.49955	155.588	388.594	54.244	50.043	0.781	1.16	0.862	0.96	0.13959	4.01195	0.266087	0.0508249	0.0143197	0.459937	1.25765	0.759162	1.31603	1.01053	0.281747	0.891634	60.6039
396.785	7112.57	3130.74	87.629	0.649	1.576	0.634	0.955	0.440171	4.39916	147.924	389.814	80.494	46.027	0.877	1.275	0.784	0.984	0.206493	3.78437	0.372806	0.0548064	0.0257108	0.525248	1.35131	0.80901	1.23659	1.03037	0.469121	0.860247	34.7328
196.402	11910.7	6455.99	64.759	0.589	1.453	0.688	0.927	0.542034	4.62091	83.219	344.687	73.105	34.7	0.868	1.341	0.746	0.984	0.212091	3.8038	0.423718	0.0289393	0.0113236	0.535833	1.47368	0.922918	1.0843	1.06149	0.391287	0.823173	29.8812
238.609	12169.3	3958.12	68.361	0.642	1.285	0.778	0.927	0.325254	4.42553	47.981	553.535	113.926	27.115	0.82	1.581	0.632	0.969	0.205815	3.91449	0.201086	0.045486	0.0287828	0.396644	1.27726	1.23035	0.812339	1.04531	0.632784	0.884525	48.3622
250.455	12113.9	5443.5	73.963	0.575	1.82	0.55	0.932	0.449361	4.67358	66.994	422.34	84.558	32.762	0.784	1.591	0.629	0.957	0.200213	4.00269	0.267489	0.0348642	0.0155338	0.442951	1.36348	0.874176	1.14364	1.02682	0.44555	0.856452	56.4114
630.218	7187.67	3321.41	145.122	0.376	1.599	0.625	0.719	0.462098	5.7808	183.063	372.307	80.642	51.381	0.871	1.022	0.978	0.985	0.216601	3.79754	0.290476	0.051798	0.0242794	0.354054	2.31649	0.639149	1.5648	1.36996	0.468733	0.656923	34.3745
605.431	5952.92	2534.23	120.78	0.522	1.438	0.695	0.862	0.425712	4.90866	226.863	288.51	47.402	58.138	0.843	1.127	0.888	0.974	0.164299	3.85992	0.374713	0.0484653	0.0187047	0.481355	1.61494	0.783727	1.2777	1.12993	0.38594	0.786349	30.4271
163.652	7394.57	3324.15	64.912	0.488	1.196	0.836	0.871	0.44954	5.07416	125.426	326.091	62.838	44.242	0.805	1.574	0.635	0.978	0.192701	3.9504	0.766419	0.0440987	0.0189035	0.681569	1.64959	1.31605	0.759569	1.12285	0.428662	0.778532	66.1094
215.017	9751.14	4634.43	66.824	0.605	1.157	0.864	0.882	0.475271	4.55718	124.132	293.431	48.458	43.241	0.834	1.215	0.823	0.966	0.165143	3.88109	0.577312	0.030092	0.0104561	0.647088	1.37851	1.05013	0.952546	1.09524	0.347471	0.851643	49.246
381.854	5207.74	2904.99	91.938	0.568	1.443	0.693	0.911	0.557821	4.70486	153.598	267.775	42.42	47.181	0.867	1.187	0.842	0.981	0.158417	3.80693	0.402243	0.0514187	0.0146025	0.513183	1.52641	0.822592	1.21501	1.07684	0.283992	0.809148	56.55
469.155	6464.31	4029.69	102.895	0.557	1.629	0.614	0.917	0.623375	4.75046	148.72	273.799	41.558	47.149	0.841	1.174	0.852	0.977	0.151783	3.86623	0.316995	0.0423555	0.010313	0.458224	1.50987	0.720688	1.38762	1.06543	0.243486	0.813864	66.6131
449.445	5782.36	3233.97	102.895	0.533	2.138	0.468	0.926	0.559281	4.85351	166.538	305.381	55.858	49.227	0.864	1.248	0.802	0.981	0.182912	3.81458	0.370541	0.0528125	0.0172723	0.47842	1.62101	0.583723	1.71368	1.0594	0.327049	0.785942	26.0186
257.423	3372.7	1291.77	75.257	0.571	2.308	0.433	0.958	0.383008	4.69054	130.702	254.014	41.549	45.536	0.792	1.547	0.646	0.975	0.16357	3.98303	0.507732	0.0753147	0.0321644	0.605073	1.38704	0.670277	1.49192	1.01775	0.427066	0.849162	21.4011
267.377	10286.8	4255.57	82.581	0.493	1.552	0.644	0.828	0.413691	5.05031	111.689	319.525	53.198	41.425	0.818	1.561	0.641	0.98	0.166491	3.91974	0.417721	0.0310616	0.0125008	0.501629	1.65923	1.0058	0.995342	1.18357	0.402452	0.776138	62.4186
187.941	15814.5	9403.74	60.451	0.646	1.068	0.936	0.935	0.594627	4.40953	46.288	467.381	74.383	26.822	0.809	1.495	0.669	0.963	0.159149	3.94237	0.24629	0.0295539	0.00790994	0.443698	1.25232	1.39981	0.714744	1.02995	0.267644	0.894055	70.6847
266.282	9225.27	4217.3	74.486	0.603	1.195	0.837	0.911	0.457147	4.56461	102.033	324.197	68.826	39.532	0.82	1.439	0.695	0.972	0.212297	3.91362	0.383176	0.0351423	0.0163199	0.530731	1.35987	1.20418	0.830346	1.06696	0.464395	0.857383	48.5524
484.285	4949.09	2131.67	110.958	0.494	1.713	0.584	0.858	0.43072	5.04206	195.108	328.674	64.725	53.72	0.85	1.407	0.711	0.982	0.196928	3.8459	0.402878	0.066411	0.0303635	0.484147	1.72065	0.821366	1.21747	1.14452	0.457206	0.762764	20.4111
170.222	18729.5	7887.74	59.342	0.607	1.235	0.81	0.934	0.42114	4.54835	37.23	598.168	121.021	23.221	0.868	1.055	0.948	0.969	0.202319	3.8057	0.218714	0.0319372	0.0153429	0.391308	1.42998	0.854251	1.17037	1.03747	0.480409	0.83672	70.0191
546.6	7090.55	2994.2	111.697	0.551	1.541	0.649	0.871	0.422281	4.77757	201.479	349.45	73.92	54.906	0.84	1.453	0.688	0.981	0.211532	3.86816	0.368604	0.0492839	0.0246877	0.491562	1.5245	0.942894	1.06009	1.12629	0.500928	0.809652	35.1689
312.969	6811.89	3674.27	77.01	0.663	1.365	0.732	0.949	0.539391	4.35308	130.105	282.87	53.796	44.21	0.836	1.292	0.774	0.976	0.190179	3.87591	0.415712	0.0415259	0.0146413	0.574081	1.26094	0.94652	1.05738	1.02845	0.352581	0.890383	27.2116
483.29	4912.3	2503.94	116.624	0.447	1.22	0.819	0.787	0.509728	5.30498	143.046	312.611	63.641	45.319	0.875	1.267	0.789	0.983	0.203579	3.78916	0.295984	0.0636384	0.0254164	0.388591	1.95749	1.03852	0.96337	1.24905	0.399388	0.714263	22.2588
269.965	7504.76	3336.97	71.624	0.661	1.226	0.815	0.952	0.444646	4.35918	75.057	442.737	115.843	33.623	0.834	1.449	0.69	0.979	0.261652	3.88098	0.278025	0.0589941	0.0347151	0.469438	1.26172	1.18189	0.846626	1.02836	0.58845	0.890299	51.3222
159.172	19383.2	6767.92	56.48	0.627	1.241	0.806	0.946	0.349165	4.47673	56.84	486.858	125.255	29.423	0.825	1.393	0.718	0.961	0.257272	3.90265	0.357098	0.0251176	0.0185072	0.520945	1.31579	1.12248	0.890819	1.01586	0.736822	0.871763	47.8528
228.654	9882.83	5300.55	70.299	0.581	1.595	0.627	0.93	0.536339	4.649	66.994	479.782	129.314	31.654	0.84	1.22	0.82	0.958	0.269527	3.86732	0.292993	0.048547	0.0243963	0.450277	1.44578	0.76489	1.30781	1.03011	0.50253	0.831861	57.3167
296.942	9307.08	5561.09	89.873	0.462	1.379	0.725	0.85	0.597512	5.21547	112.685	299.964	52.767	41.457	0.824	1.427	0.701	0.971	0.175911	3.90539	0.379485	0.0322297	0.00948861	0.461284	1.78355	1.03481	0.966897	1.14235	0.294406	0.74881	68.7177
525.099	6043.14	2422.14	112.991	0.517	1.707	0.586	0.887	0.400808	4.93087	180.873	380.26	64.792	51.674	0.851	1.351	0.74	0.982	0.170389	3.84225	0.344455	0.0629243	0.0267499	0.457328	1.64603	0.791447	1.2628	1.1071	0.425113	0.779223	32.398
344.524	7119.53	3484.39	80.057	0.676	1.116	0.896	0.948	0.489413	4.3131	156.285	280.424	50.954	49.119	0.814	1.475	0.678	0.975	0.181703	3.92908	0.453626	0.039388	0.0146235	0.61355	1.20414	1.32168	0.756696	1.02848	0.371268	0.910964	36.9717
346.515	8438.75	5605.52	85.659	0.593	1.038	0.963	0.9	0.664259	4.60163	139.661	404.182	51.758	47.55	0.776	1.295	0.772	0.96	0.128056	4.02358	0.403045	0.0478959	0.0092334	0.555108	1.3086	1.24759	0.801661	1.06667	0.19278	0.874382	53.8077
266.083	8390.15	3030.94	73.778	0.614	1.357	0.737	0.923	0.36125	4.52291	71.672	390.121	65.114	33.132	0.82	1.279	0.782	0.956	0.166907	3.91357	0.26936	0.0464975	0.0214831	0.449077	1.3355	0.94252	1.06106	1.03575	0.462026	0.865276	43.2031
400.568	6094.13	2647.28	88.183	0.647	1.458	0.686	0.935	0.434398	4.40602	127.815	312.357	55.601	44.58	0.808	1.205	0.83	0.971	0.178005	3.9432	0.319084	0.0512554	0.0210031	0.50554	1.24884	0.826475	1.20991	1.0385	0.409773	0.894957	61.9134
252.147	9331.34	3752.49	74.486	0.571	1.518	0.659	0.918	0.402138	4.69081	114.078	306.543	54.294	40.871	0.858	1.147	0.872	0.969	0.177117	3.82661	0.452427	0.0328509	0.0144688	0.548707	1.50263	0.755599	1.32322	1.05556	0.440439	0.815768	36.0646
181.072	11410.8	5962.69	60.451	0.623	1.253	0.798	0.918	0.522547	4.49239	85.011	358.925	77.41	35.809	0.833	1.318	0.759	0.972	0.215672	3.88378	0.469487	0.0314548	0.0129824	0.592364	1.33708	1.05188	0.951128	1.05882	0.412732	0.864523	47.6515
596.174	5733.74	4092.03	108.497	0.636	1.336	0.748	0.944	0.713675	4.44356	159.869	404.346	57.024	49.074	0.834	1.278	0.782	0.972	0.141028	3.88123	0.268158	0.0705204	0.0139354	0.452307	1.31132	0.956587	1.04545	1.02966	0.197608	0.87345	58.1112
311.874	6483.93	2648.72	77.533	0.652	1.366	0.732	0.952	0.408506	4.39033	122.54	303.775	52.533	42.426	0.856	1.304	0.767	0.982	0.172934	3.8326	0.392915	0.0468504	0.0198333	0.547199	1.31288	0.954612	1.04781	1.03151	0.423333	0.872964	47.1852
328.199	8133.14	2870.1	95.539	0.452	1.498	0.668	0.807	0.352889	5.27366	108.106	324.641	56.961	40.641	0.822	1.505	0.664	0.979	0.175458	3.90876	0.329392	0.0399158	0.0198463	0.425386	1.81858	1.00467	0.994012	1.21314	0.497205	0.741186	41.4887
334.869	9792.06	4883.56	85.997	0.569	1.435	0.697	0.875	0.498726	4.69944	150.711	373.888	74.56	48.105	0.818	1.228	0.814	0.969	0.199418	3.91848	0.45006	0.0381828	0.0152676	0.55938	1.43761	0.855749	1.16786	1.10743	0.399855	0.833819	35.0018
249.559	8476.78	4420.75	76.392	0.537	1.347	0.742	0.909	0.521513	4.83572	106.911	345.697	76.976	39.717	0.852	1.128	0.886	0.981	0.222669	3.84119	0.4284	0.0407816	0.0174124	0.51991	1.58659	0.837416	1.19407	1.07921	0.426967	0.794336	29.6886
222.781	10868.8	4628.97	66.423	0.635	1.392	0.719	0.931	0.425896	4.4502	100.938	338.031	58.597	38.225	0.868	1.195	0.837	0.981	0.173348	3.8047	0.453082	0.0311011	0.0126588	0.575478	1.36693	0.858477	1.16412	1.05371	0.40702	0.85495	63.2945
206.356	14205.7	4506.74	73.071	0.486	1.948	0.513	0.834	0.31725	5.0867	71.274	392.715	68.317	32.839	0.831	1.381	0.724	0.97	0.173961	3.88977	0.345393	0.0276449	0.0151588	0.449412	1.70988	0.708932	1.41131	1.16307	0.54834	0.764694	64.0689
597.468	4782.64	2000.6	119.148	0.529	1.861	0.537	0.934	0.418305	4.87449	188.936	306.708	59.03	51.827	0.884	1.043	0.958	0.984	0.192463	3.7705	0.316228	0.0641294	0.0295061	0.43498	1.67108	0.560451	1.78399	1.05353	0.460103	0.773516	41.6467
468.358	5077.37	2493.68	117.115	0.429	1.902	0.526	0.835	0.491136	5.41157	172.909	307.814	60.569	50.935	0.838	1.263	0.792	0.976	0.196771	3.87354	0.369181	0.0606247	0.024289	0.434914	1.95338	0.664038	1.5057	1.16886	0.400645	0.715787	20.1285
155.489	15451	7201.7	54.51	0.658	1.176	0.85	0.938	0.466099	4.37146	67.69	429.39	129.636	31.392	0.863	1.183	0.845	0.972	0.301907	3.81555	0.435336	0.0277904	0.0180008	0.575894	1.31155	1.00595	0.994118	1.03625	0.647732	0.872831	56.2272
503	5367.98	2884.2	103.634	0.589	1.229	0.814	0.901	0.537298	4.62081	197.795	326.974	66.084	53.982	0.853	1.309	0.764	0.982	0.202108	3.83832	0.393231	0.0609119	0.0229124	0.520891	1.44822	1.06509	0.938575	1.0899	0.376156	0.83066	25.7464
377.374	7584.35	3979.59	95.597	0.519	1.512	0.661	0.928	0.524711	4.92106	121.942	306.042	53.866	42.394	0.853	1.418	0.705	0.98	0.176009	3.83909	0.323133	0.0403518	0.0135356	0.443466	1.64355	0.937831	1.06657	1.05603	0.335439	0.780134	59.3511
356.37	8123.56	4651.6	93.2	0.516	2.076	0.482	0.901	0.572606	4.93703	144.041	316.825	43.591	46.888	0.823	1.268	0.789	0.968	0.137587	3.90678	0.404189	0.0390008	0.00937119	0.50309	1.59496	0.61079	1.63693	1.07436	0.240282	0.791322	50.8707
492.149	8117.81	3370.87	97.878	0.646	1.228	0.815	0.924	0.415244	4.41201	202.972	356.881	65.269	54.613	0.855	1.219	0.821	0.978	0.182887	3.83335	0.41242	0.0439627	0.0193627	0.55797	1.32353	0.992671	1.00736	1.05844	0.440433	0.868843	32.6077
317.15	8118.06	3568.82	76.672	0.678	1.19	0.84	0.949	0.439615	4.30531	120.35	309.676	56.42	41.795	0.866	1.209	0.827	0.979	0.18219	3.80979	0.379473	0.0381466	0.0158092	0.545114	1.27729	1.01597	0.984524	1.03161	0.414432	0.884905	51.8952
240.998	8806.17	4279.16	68.883	0.638	1.346	0.743	0.932	0.485928	4.43716	105.219	330.006	65.27	39.194	0.861	1.172	0.853	0.975	0.197784	3.82096	0.436597	0.0374744	0.015253	0.568994	1.34953	0.870728	1.14805	1.04614	0.407024	0.861127	38.5347
624.345	4174.05	1859.81	112.5	0.62	1.291	0.775	0.906	0.445563	4.50236	227.958	301.071	57.3	58.354	0.841	1.173	0.852	0.972	0.190321	3.86494	0.365115	0.0721292	0.0308097	0.518702	1.35645	0.908598	1.09935	1.07285	0.427146	0.858426	31.1276
781.227	3117.9	1306.23	127.026	0.608	1.181	0.847	0.926	0.418946	4.54469	220.094	258.966	39.39	55.722	0.891	1.08	0.926	0.984	0.152105	3.75597	0.281729	0.0830577	0.0301554	0.438666	1.46546	0.914479	1.09327	1.06263	0.363066	0.826454	30.8879
653.711	5947.34	2434.09	126.81	0.511	1.853	0.54	0.935	0.409273	4.95976	177.887	395.046	66.954	50.967	0.861	1.379	0.725	0.984	0.169484	3.82135	0.272119	0.066424	0.0275068	0.401916	1.68493	0.744199	1.34259	1.05241	0.41411	0.770471	38.0411
189.434	13083.4	5160.93	61.897	0.621	1.606	0.623	0.942	0.394465	4.49718	74.459	406.564	113.31	33.393	0.839	1.195	0.837	0.965	0.278702	3.86987	0.39306	0.0310749	0.0219553	0.539493	1.35105	0.744085	1.3435	1.02442	0.70653	0.860511	50.5701
377.374	7277.31	2635.78	87.814	0.615	1.123	0.891	0.911	0.362192	4.52041	128.214	352.015	58.185	44.134	0.827	1.364	0.733	0.972	0.165291	3.89767	0.339753	0.0483716	0.022075	0.502585	1.34472	1.2146	0.822671	1.06696	0.456363	0.862239	34.3819
659.484	5048.55	1238.55	142.598	0.408	1.371	0.729	0.794	0.245327	5.55279	321.43	352.226	63.712	68.725	0.855	1.253	0.798	0.982	0.180884	3.83329	0.487396	0.0697678	0.051441	0.481949	2.09559	0.913931	1.09465	1.23678	0.737317	0.690336	45.3411
376.08	8961.14	4525.29	100.339	0.469	2.561	0.39	0.9	0.504991	5.17404	115.87	338.549	63.505	40.871	0.872	1.223	0.818	0.979	0.18758	3.79691	0.308099	0.0377797	0.0140333	0.407329	1.85928	0.477548	2.09744	1.08778	0.371452	0.733838	59.8507
241.595	9308.57	4423.69	75.009	0.54	1.472	0.68	0.856	0.475227	4.8258	109.101	310.57	52.604	40.609	0.831	1.252	0.799	0.974	0.169379	3.88784	0.451586	0.0333639	0.0118914	0.541388	1.53889	0.850543	1.175	1.13785	0.356417	0.805635	45.8935
442.277	5629.73	2359.93	98.649	0.571	1.606	0.623	0.91	0.41919	4.69078	171.914	264.574	46.678	49.705	0.874	1.15	0.87	0.983	0.176427	3.79092	0.388702	0.0469959	0.0197794	0.503857	1.53065	0.716065	1.39647	1.08022	0.420876	0.808163	41.8258
443.173	6874.73	3303.42	101.416	0.541	1.212	0.825	0.904	0.480517	4.81748	158.276	278.909	54.168	47.965	0.865	1.102	0.908	0.982	0.194214	3.81256	0.357143	0.0405702	0.0163975	0.472953	1.59889	0.909241	1.10061	1.08628	0.404177	0.791402	40.3066
399.374	5685.31	2031.17	91.848	0.595	2	0.5	0.932	0.357266	4.596	111.49	353.506	52.541	41.15	0.827	1.325	0.755	0.989	0.148628	3.89719	0.279162	0.0621788	0.0258674	0.448023	1.38992	0.6625	1.51	1.06116	0.416016	0.847954	50.1683
356.072	3540.1	1670.48	97.171	0.474	2.139	0.468	0.91	0.471873	5.14953	224.971	277.567	50.98	57.245	0.863	1.275	0.785	0.982	0.183667	3.81658	0.631813	0.0784065	0.0305182	0.589116	1.82068	0.596073	1.67735	1.07912	0.389231	0.741151	21.8195
648.435	6051.86	2232.21	139.889	0.416	2.668	0.375	0.857	0.368847	5.49352	180.972	362.084	57.948	52.752	0.817	1.531	0.653	0.978	0.16004	3.92133	0.27909	0.0598302	0.0259599	0.377099	1.96394	0.573838	1.74133	1.14119	0.433893	0.71381	41.1514
302.118	7866.95	4439.3	81.44	0.572	1.241	0.806	0.924	0.564298	4.68543	115.074	299.522	47.856	42.642	0.795	1.619	0.618	0.971	0.159775	3.97511	0.380891	0.0380735	0.0107801	0.5236	1.38986	1.30459	0.766749	1.05087	0.283139	0.848398	52.5906
252.844	10383.8	3385.26	74.085	0.579	1.07	0.934	0.915	0.326014	4.65912	106.115	322.567	60.373	39.009	0.876	1.235	0.81	0.982	0.187164	3.78684	0.419686	0.0310645	0.0178341	0.526544	1.51295	1.15421	0.867238	1.07322	0.574098	0.812779	67.5601
222.283	8829.96	4002.36	63.714	0.688	1.37	0.73	0.949	0.45327	4.27348	101.137	329.151	77.315	40.01	0.794	1.394	0.717	0.962	0.234892	3.97845	0.454992	0.0372766	0.0193174	0.627962	1.15407	1.01752	0.982192	1.0137	0.518217	0.930962	38.8584
264.988	8941.73	4635.3	75.531	0.584	1.192	0.839	0.89	0.518389	4.63994	106.413	325.574	56.855	40.533	0.814	1.301	0.769	0.969	0.17463	3.92927	0.401577	0.0364106	0.0122657	0.536641	1.39384	1.09144	0.916567	1.08876	0.33687	0.846836	44.6639
225.668	11529.5	4538.75	64.421	0.683	1.197	0.835	0.955	0.393666	4.28837	91.88	394.055	112.956	36.593	0.862	1.213	0.824	0.978	0.28665	3.81757	0.407147	0.0341781	0.024887	0.568029	1.26208	1.01337	0.986826	1.02408	0.728157	0.890215	40.5535
1166.07	6907.31	2457.17	160.235	0.571	1.448	0.691	0.93	0.355734	4.6924	331.484	382.988	82.204	69.541	0.861	1.167	0.857	0.98	0.214639	3.81953	0.284275	0.0554467	0.0334548	0.433994	1.50788	0.805939	1.24023	1.05376	0.603368	0.813981	35.0433
319.638	7393.08	2698.9	88.152	0.517	1.477	0.677	0.876	0.365058	4.93064	126.422	371.071	91.851	42.795	0.867	1.311	0.762	0.981	0.247529	3.80611	0.395516	0.0501917	0.0340327	0.485468	1.67698	0.88761	1.12555	1.11986	0.678055	0.771931	28.919
349.8	8625.86	3958.62	96.183	0.475	2.327	0.43	0.89	0.458925	5.14267	117.463	328.377	60.444	41.533	0.856	1.282	0.78	0.982	0.184069	3.83215	0.3358	0.0380689	0.015269	0.431812	1.80211	0.550924	1.81395	1.10337	0.401088	0.745168	74.6818
473.535	6276.42	2825.18	122.316	0.398	1.764	0.567	0.797	0.450126	5.62092	100.043	312.512	54.954	41.75	0.721	1.373	0.729	0.938	0.175846	4.1741	0.211268	0.0497914	0.0194515	0.341329	1.81156	0.778345	1.28571	1.17691	0.39066	0.742602	68.7515
561.731	3811.38	1905.35	112.188	0.561	1.619	0.618	0.917	0.499911	4.7335	187.144	275.179	51.225	52.197	0.863	1.073	0.932	0.978	0.186152	3.81555	0.333156	0.0721993	0.0268848	0.465264	1.53832	0.662755	1.50809	1.06652	0.37237	0.806075	31.4007
276.834	9413.34	3321.2	81.255	0.527	1.496	0.669	0.915	0.352818	4.8836	126.223	300.729	51.075	42.241	0.889	1.067	0.937	0.984	0.169837	3.7598	0.455952	0.0319471	0.0153785	0.519857	1.68691	0.713235	1.4006	1.07541	0.481373	0.769883	36.6363
335.466	4872.29	2396.73	83.658	0.602	1.346	0.743	0.933	0.491911	4.56755	118.856	295.698	47.634	43.241	0.799	1.463	0.684	0.969	0.16109	3.9663	0.354301	0.0606897	0.0198746	0.516878	1.32724	1.08692	0.920592	1.03859	0.327478	0.868364	40.9871
565.514	3703.26	2441.88	110.25	0.585	1.237	0.808	0.935	0.659388	4.63614	205.261	299.929	48.444	55.875	0.826	1.413	0.708	0.98	0.161518	3.9	0.362964	0.0809906	0.0198388	0.506803	1.41197	1.14228	0.876238	1.04813	0.244952	0.841216	30.2661
358.162	8022.5	2821.24	93.353	0.516	1.658	0.603	0.875	0.351666	4.93274	91.979	376.263	58.765	36.332	0.876	1.014	0.987	0.976	0.156181	3.78831	0.256808	0.046901	0.0208295	0.389189	1.69767	0.61158	1.63682	1.11543	0.444117	0.767992	55.5258
280.418	11050.2	4262.69	76.118	0.608	1.385	0.722	0.916	0.385756	4.54553	150.512	319.88	53.067	47.965	0.822	1.178	0.849	0.968	0.165897	3.90966	0.536742	0.0289478	0.0124492	0.63014	1.35197	0.850542	1.1759	1.05677	0.430056	0.860111	51.9654
234.926	11461.8	4687.74	73.44	0.547	1.684	0.594	0.88	0.408988	4.79145	128.413	385.509	83.673	44.395	0.819	1.289	0.776	0.978	0.217046	3.91769	0.54661	0.0336342	0.0178493	0.604507	1.49726	0.765439	1.3064	1.11136	0.53069	0.817641	28.0862
263.196	8254.78	3345.96	79.133	0.528	1.749	0.572	0.899	0.405336	4.87773	105.816	351.584	79.883	39.455	0.854	1.414	0.707	0.981	0.227209	3.83554	0.402043	0.0425916	0.0238745	0.498591	1.61742	0.808462	1.23601	1.09121	0.560545	0.786336	40.9906
145.236	14008	6113.07	60.419	0.5	1.669	0.599	0.852	0.436399	5.01345	63.609	462.496	115.193	31.131	0.825	1.379	0.725	0.961	0.249068	3.90332	0.43797	0.0330166	0.0188437	0.515252	1.65	0.826243	1.21035	1.12793	0.570735	0.77857	42.2247
1030.98	7482.47	3301.25	153.804	0.548	1.563	0.64	0.892	0.441198	4.79007	315.955	406.455	92.921	67.724	0.866	1.228	0.814	0.984	0.228613	3.81004	0.306459	0.0543209	0.0281472	0.440327	1.58029	0.785669	1.27187	1.10314	0.518165	0.795405	28.7003
151.706	11759.8	5695.84	55.804	0.612	1.73	0.578	0.953	0.484348	4.53069	88.495	353.546	72.272	39.5	0.713	2.07	0.483	0.959	0.20442	4.19892	0.583332	0.0300639	0.0126886	0.707835	1.16503	1.19653	0.83564	1.0063	0.422053	0.926774	35.938
290.273	8402.64	3315.97	77.902	0.601	1.169	0.855	0.922	0.394634	4.57241	120.25	316.617	58.26	43.458	0.8	1.422	0.703	0.967	0.184008	3.96303	0.414265	0.0376807	0.0175695	0.557855	1.33111	1.21642	0.822222	1.04881	0.466274	0.866726	50.3337
157.878	12809.6	6104.14	64.02	0.484	2.216	0.451	0.904	0.476527	5.09513	72.27	426.661	111.488	32.916	0.838	1.39	0.72	0.976	0.261303	3.87193	0.457759	0.0333078	0.0182643	0.514152	1.7314	0.627256	1.59645	1.07965	0.54835	0.759929	46.6207
260.708	8432.39	4264.6	72.178	0.629	1.666	0.6	0.944	0.50574	4.47021	94.568	347.823	59.37	39.564	0.759	1.766	0.566	0.961	0.17069	4.06844	0.362735	0.0412485	0.0139216	0.548145	1.20668	1.06002	0.943333	1.01801	0.337506	0.910124	75.5435
437.201	6396.34	2894.06	100.402	0.545	1.824	0.548	0.911	0.452455	4.80177	199.289	315.15	55.132	56.722	0.778	1.49	0.671	0.965	0.174939	4.018	0.455829	0.0492703	0.0190501	0.564949	1.42752	0.816886	1.22445	1.05928	0.386644	0.836774	22.1668
798.15	3183.38	1137.81	139.583	0.515	1.82	0.549	0.878	0.357421	4.94072	209.144	302.867	58.965	54.906	0.872	1.195	0.837	0.984	0.194689	3.79662	0.262036	0.0951402	0.0518235	0.393357	1.6932	0.656593	1.52459	1.12073	0.544706	0.768434	30.6952
470.548	4204.01	1882.62	111.391	0.477	2.186	0.457	0.894	0.447815	5.13509	160.267	281.645	49.334	48.921	0.842	1.101	0.908	0.972	0.175164	3.86432	0.340596	0.0669944	0.026205	0.439183	1.7652	0.50366	1.98687	1.08725	0.391152	0.752532	49.9989
325.711	8794.36	3994.26	83.32	0.59	1.599	0.625	0.922	0.454184	4.61671	119.454	319.121	57.394	41.272	0.881	1.185	0.844	0.982	0.17985	3.7762	0.366748	0.036287	0.0143691	0.495343	1.49322	0.741088	1.3504	1.06508	0.395985	0.817941	54.6777
315.059	5873	3055.58	81.134	0.601	1.332	0.751	0.918	0.520276	4.57095	118.757	325.809	65.772	41.61	0.862	1.029	0.971	0.977	0.201873	3.81828	0.376936	0.0554757	0.0215252	0.512855	1.43428	0.772523	1.29294	1.06427	0.388011	0.835336	37.5752
819.254	6413.1	2869.08	138.754	0.535	1.932	0.518	0.87	0.447378	4.84771	168.629	389.289	84.253	49.52	0.864	1.042	0.959	0.977	0.216428	3.81342	0.205832	0.0607021	0.0293659	0.356891	1.61495	0.539337	1.85135	1.12299	0.48377	0.786644	40.4507
590.898	4960.63	2237.57	113.947	0.572	1.905	0.525	0.931	0.451065	4.68756	154.792	284.813	44.774	48.073	0.842	1.423	0.703	0.979	0.157205	3.86391	0.261961	0.0574146	0.0200101	0.421889	1.47203	0.746982	1.33905	1.05156	0.348519	0.824291	64.5284
644.353	6062.03	1899.64	139.8	0.414	2.263	0.442	0.785	0.313368	5.50738	293.358	381.37	69.505	67.386	0.812	1.396	0.717	0.975	0.182251	3.93433	0.455275	0.0629113	0.0365885	0.482017	1.96135	0.61688	1.62217	1.24204	0.581588	0.714374	39.8207
282.409	7297.8	3115.03	81.102	0.54	1.548	0.646	0.892	0.426845	4.82606	113.282	331.61	64.791	41.087	0.843	1.369	0.73	0.975	0.195383	3.86033	0.401127	0.0454397	0.0207995	0.506609	1.56111	0.884367	1.13003	1.09305	0.457738	0.799893	58.3113
166.041	12062.8	6116.02	62.573	0.533	1.384	0.722	0.892	0.507014	4.85601	76.649	409.725	91.548	34.146	0.826	1.295	0.772	0.968	0.223438	3.9002	0.461627	0.0339659	0.0149686	0.545699	1.54972	0.935694	1.06925	1.0852	0.440694	0.80317	44.0962
336.461	8310.19	4795.14	87.566	0.551	1.056	0.947	0.895	0.577019	4.77384	139.064	436.693	105.583	46.257	0.817	1.448	0.691	0.981	0.241779	3.92256	0.413314	0.0525491	0.0220188	0.528253	1.48276	1.37121	0.729673	1.09609	0.419013	0.821679	40.2292
619.368	9250.81	3248.93	114.438	0.594	1.724	0.58	0.934	0.351205	4.59828	157.38	424.452	89.885	48.366	0.845	1.371	0.729	0.973	0.211767	3.85536	0.254098	0.0458827	0.0276661	0.422639	1.42256	0.795244	1.2569	1.04176	0.602974	0.838435	34.4356
514.647	9426.24	4470.21	104.035	0.598	1.268	0.788	0.91	0.474231	4.5859	190.529	357.952	62.002	54.058	0.819	1.49	0.671	0.98	0.173213	3.91633	0.370213	0.037974	0.01387	0.519614	1.36957	1.17508	0.851523	1.07692	0.365251	0.853994	40.3112
527.587	5243.75	2529.98	109.944	0.548	1.595	0.627	0.878	0.482476	4.78657	183.76	342.644	58.597	53.306	0.813	1.15	0.869	0.961	0.171014	3.93234	0.348303	0.0653433	0.023161	0.484847	1.48358	0.721003	1.38596	1.09453	0.354451	0.821535	30.1761
432.423	7855.49	2765.85	127.517	0.334	3.416	0.293	0.7	0.352091	6.13216	135.182	320.717	70.504	48.411	0.725	2.088	0.479	0.972	0.219832	4.16375	0.312615	0.0408271	0.0254909	0.379643	2.17066	0.611241	1.63481	1.38857	0.624362	0.679002	45.8057
270.563	6403.57	2548.53	70.177	0.69	1.268	0.789	0.953	0.397986	4.26639	104.622	314.268	65.487	42.241	0.737	1.631	0.613	0.92	0.208379	4.12974	0.386683	0.049077	0.0256959	0.601921	1.06812	1.28628	0.776933	0.965373	0.523584	0.96797	28.7693
265.884	5302.51	1944.51	73.932	0.611	1.516	0.659	0.938	0.366715	4.53405	143.743	313.051	58.713	46.365	0.84	1.306	0.766	0.974	0.187551	3.8672	0.540623	0.0590383	0.0301943	0.62713	1.3748	0.861478	1.16237	1.03838	0.511436	0.852924	41.2515
246.672	12425.2	6166.8	69.47	0.642	1.245	0.803	0.922	0.496315	4.42321	72.469	420.462	86.585	32.393	0.868	1.219	0.82	0.982	0.205928	3.80518	0.293787	0.0338395	0.0140405	0.466288	1.35202	0.979116	1.02117	1.06508	0.414914	0.860276	60.5297
723.491	3085.61	1316.57	129.487	0.542	1.442	0.693	0.913	0.426682	4.81404	227.858	333.989	73.957	57.551	0.864	1.205	0.83	0.983	0.221435	3.8126	0.314942	0.108241	0.056174	0.444454	1.5941	0.835645	1.19769	1.07667	0.518971	0.791974	23.1408
212.03	7640.65	3181.77	66.085	0.61	1.919	0.521	0.919	0.416427	4.53842	84.115	386.146	97.862	35.255	0.85	1.233	0.811	0.974	0.253433	3.84401	0.396713	0.0505384	0.0307571	0.53348	1.39344	0.642522	1.55662	1.05985	0.608589	0.846993	41.9099
327.005	5382.97	2258.24	88.03	0.53	2.026	0.494	0.914	0.419516	4.86803	114.875	305.509	55.632	42.426	0.802	1.428	0.7	0.971	0.182096	3.9584	0.351294	0.0567547	0.0246351	0.481949	1.51321	0.704837	1.417	1.06236	0.434062	0.813141	45.8179
454.82	7657.32	3495.83	103.634	0.532	1.619	0.618	0.861	0.456534	4.8594	156.584	384.74	81.497	48.519	0.836	1.233	0.811	0.978	0.211824	3.87738	0.344277	0.0502447	0.0233127	0.468176	1.57143	0.761581	1.3123	1.13589	0.463982	0.797913	19.7884
273.051	8375.99	3801.81	74.671	0.615	1.573	0.636	0.931	0.453894	4.51887	105.119	325.881	51.81	41.425	0.77	1.629	0.614	0.947	0.158984	4.04038	0.384979	0.0389066	0.0136277	0.554767	1.25203	1.0356	0.965409	1.01719	0.350268	0.894112	65.1104
193.216	11925.4	5424.61	67.405	0.534	1.149	0.87	0.914	0.454879	4.84921	83.618	397.19	97.541	34.7	0.873	1.13	0.885	0.975	0.245578	3.79472	0.43277	0.0333063	0.0179812	0.514799	1.63483	0.983464	1.01724	1.06674	0.539875	0.782544	45.0952
347.511	8006.53	3342.34	85.29	0.6	1.262	0.792	0.92	0.417452	4.57524	112.685	348.352	60.155	40.717	0.854	1.227	0.815	0.973	0.172685	3.83568	0.324263	0.0435085	0.0179979	0.477395	1.42333	0.972266	1.02904	1.05761	0.413663	0.838357	56.8002
513.253	8677.17	3903.97	102.187	0.618	1.358	0.736	0.93	0.449913	4.51055	184.257	384.499	69.967	54.383	0.783	1.334	0.75	0.946	0.181969	4.00637	0.358998	0.0443116	0.017922	0.532191	1.26699	0.982327	1.01902	1.0172	0.404455	0.888221	45.7246
301.123	6516.26	2900.95	79.196	0.603	1.488	0.672	0.916	0.445186	4.56385	125.426	321.512	67.13	42.872	0.858	1.225	0.816	0.976	0.208795	3.82807	0.416527	0.04934	0.0231407	0.54134	1.42289	0.823253	1.21429	1.0655	0.469006	0.838781	35.1521
343.728	6251.1	2372.33	89.076	0.544	1.716	0.583	0.886	0.379505	4.80456	126.721	325.065	62.314	42.687	0.874	1.062	0.942	0.979	0.191697	3.79203	0.368667	0.0520012	0.026267	0.47922	1.60662	0.618881	1.61578	1.10497	0.505123	0.789256	41.1779
303.313	8792.14	3680.91	92.276	0.448	2.419	0.413	0.877	0.418659	5.29838	65.6	448.138	98.366	31.316	0.841	1.165	0.858	0.969	0.219499	3.86647	0.216278	0.0509703	0.0267233	0.339373	1.87723	0.481604	2.07748	1.1049	0.524292	0.729745	67.6377
295.847	9770.5	4155.38	78.24	0.607	1.45	0.69	0.914	0.425298	4.54878	110.495	321.568	58.979	41.795	0.795	1.414	0.707	0.961	0.183411	3.97606	0.373487	0.0329121	0.0141934	0.53419	1.30972	0.975172	1.02464	1.05142	0.431252	0.874093	63.9351
293.856	6623.67	2866.94	77.934	0.608	1.902	0.526	0.936	0.432832	4.54632	98.948	349.114	79.915	37.932	0.864	1.126	0.888	0.972	0.228908	3.81331	0.336723	0.052707	0.0278747	0.48672	1.42105	0.592008	1.68821	1.03846	0.528861	0.838769	39.2975
509.669	7452.74	2099.16	117.516	0.464	1.819	0.55	0.864	0.281663	5.20539	151.308	424.353	84.494	46.658	0.873	1.09	0.917	0.981	0.199113	3.79311	0.296875	0.0569392	0.0402514	0.397035	1.88147	0.59923	1.66727	1.13542	0.706918	0.728689	36.2638
314.86	9697.36	4692.58	83.257	0.571	1.346	0.743	0.924	0.483902	4.69204	73.464	444.184	93.033	35.133	0.748	1.851	0.54	0.958	0.209447	4.099	0.233323	0.0458046	0.0198256	0.421983	1.30998	1.37519	0.726783	1.0368	0.432829	0.873607	65.1835
161.063	15621.7	7949.45	57.895	0.604	1.288	0.776	0.933	0.508872	4.56187	66.098	431.08	82.679	30.576	0.888	1.121	0.892	0.979	0.191795	3.76085	0.410386	0.0275949	0.0104006	0.528129	1.4702	0.870342	1.14948	1.0493	0.376902	0.82441	45.3629
322.625	13605.5	6587.59	81.134	0.616	1.331	0.751	0.933	0.484185	4.51704	164.747	410.946	80.741	49.781	0.835	1.18	0.847	0.969	0.196476	3.87842	0.510645	0.0302043	0.0122565	0.613565	1.35552	0.886551	1.12783	1.03859	0.405787	0.85862	33.1978
314.064	6409.03	3167.06	92.83	0.458	1.671	0.599	0.866	0.494156	5.23817	143.046	312.923	58.09	45.626	0.864	1.261	0.793	0.982	0.185637	3.81482	0.455468	0.0488254	0.0183419	0.491501	1.88646	0.754638	1.32387	1.13395	0.375664	0.728275	56.5111
288.282	5349.84	1922.82	77.411	0.605	1.456	0.687	0.934	0.359415	4.55926	46.687	332.917	62.476	28.039	0.746	1.598	0.626	0.995	0.187662	4.1036	0.161949	0.0622293	0.0324919	0.36221	1.23306	1.09753	0.911208	1.06531	0.522133	0.900058	53.5799
255.731	14383.3	6103.08	80.057	0.501	1.563	0.64	0.885	0.424318	5.00619	87.699	380.127	74.069	35.701	0.865	1.339	0.747	0.98	0.194853	3.81226	0.342935	0.0264284	0.0121363	0.445945	1.72655	0.856686	1.16719	1.10734	0.459215	0.76151	38.4558
271.359	11458.3	5971.13	76.519	0.582	1.156	0.865	0.887	0.521118	4.64512	103.925	335.376	56.107	39.748	0.827	1.395	0.717	0.973	0.167296	3.89902	0.38298	0.0292693	0.00939638	0.519453	1.42096	1.20675	0.828902	1.09696	0.321032	0.839379	75.8438
379.863	7294.18	3723.98	89.445	0.597	1.457	0.686	0.917	0.510541	4.58926	147.426	390.215	78.526	47.55	0.819	1.454	0.688	0.975	0.201238	3.91619	0.388103	0.0534967	0.0210866	0.531612	1.37186	0.997941	1.00292	1.06325	0.394165	0.853338	28.9084
296.544	8118.17	2960.04	80.273	0.578	1.471	0.68	0.919	0.364619	4.66149	102.531	360.537	63.123	38.41	0.873	1.166	0.858	0.98	0.175081	3.7933	0.345753	0.0444111	0.021325	0.478492	1.51038	0.792658	1.26176	1.06638	0.480174	0.813751	54.3916
366.524	7186.81	3781.38	91.785	0.547	1.089	0.918	0.889	0.526156	4.79425	131.996	277.93	48.036	44.026	0.856	1.297	0.771	0.979	0.172835	3.83203	0.360129	0.0386723	0.0127033	0.479664	1.5649	1.191	0.839869	1.10124	0.328486	0.799297	29.149
287.884	15280.6	4766.83	85.596	0.494	1.126	0.888	0.822	0.311954	5.04481	113.68	317.567	51.653	40.794	0.858	1.284	0.779	0.98	0.162652	3.82608	0.394881	0.0207824	0.0108359	0.476588	1.73684	1.14032	0.877252	1.19221	0.521399	0.75842	62.3582
154.892	16188.2	8017.81	53.618	0.677	1.214	0.824	0.942	0.495288	4.3082	80.631	395.242	76.836	34.254	0.864	1.109	0.902	0.97	0.194402	3.8147	0.520563	0.0244155	0.00958316	0.638853	1.27622	0.913509	1.09466	1.02972	0.392504	0.88545	48.9513
475.127	4645.03	1837.44	109.881	0.495	1.578	0.634	0.836	0.395572	5.04101	195.207	358.881	73.504	53.536	0.856	1.236	0.809	0.978	0.204814	3.83176	0.410852	0.0772612	0.0400034	0.487218	1.72929	0.78327	1.27603	1.16986	0.517768	0.760117	47.0244
287.784	10322.8	4959.19	81.44	0.545	1.415	0.707	0.92	0.48041	4.8007	111.689	413.602	72.186	43.733	0.734	2.045	0.489	0.963	0.17453	4.13813	0.3881	0.0400667	0.014556	0.536997	1.34679	1.44523	0.691655	1.04674	0.363294	0.861985	39.4423
151.905	15218.4	6859.79	57.372	0.58	1.383	0.723	0.901	0.450755	4.65494	70.179	440.79	92.882	31.947	0.864	1.389	0.72	0.98	0.210717	3.81352	0.461993	0.0289642	0.0135401	0.55684	1.48966	1.00434	0.995851	1.08768	0.467476	0.819243	51.8251
531.569	3949.42	1759.36	122.686	0.444	2.478	0.404	0.908	0.445473	5.32127	179.081	349.107	72.3	53.567	0.784	1.693	0.591	0.977	0.2071	4.00288	0.336891	0.0883945	0.0410945	0.436619	1.76577	0.683212	1.46287	1.07599	0.464899	0.752242	36.0422
419.382	5034.14	2903.21	87.508	0.688	1.45	0.689	0.964	0.576704	4.2731	143.942	257.316	39.79	45.428	0.877	1.083	0.924	0.983	0.154635	3.78643	0.343224	0.0511142	0.0137055	0.51913	1.27471	0.746897	1.34107	1.01971	0.268135	0.886109	23.5152
272.852	9866.62	3651.85	100.587	0.339	4.181	0.239	0.839	0.370121	6.08945	95.762	355.818	63.262	42.088	0.679	2.315	0.432	0.967	0.177793	4.30092	0.350967	0.0360628	0.0173233	0.418424	2.00295	0.553695	1.80753	1.15256	0.480365	0.706291	71.4859
538.537	6537.39	3268.79	116.038	0.503	1.508	0.663	0.888	0.500014	5.00026	162.955	413.559	88.984	48.767	0.861	1.176	0.85	0.978	0.215166	3.82025	0.302588	0.0632606	0.0272223	0.420267	1.71173	0.779841	1.28205	1.10135	0.430321	0.764011	34.3829
383.745	8563.16	4874.46	85.659	0.657	1.41	0.709	0.938	0.569236	4.37272	115.472	322.181	58.076	41.24	0.853	1.304	0.767	0.978	0.180259	3.83778	0.300908	0.0376241	0.0119143	0.481444	1.29833	0.924823	1.08181	1.04264	0.316668	0.877665	62.613
483.987	3754.68	1776.15	101.295	0.593	1.752	0.571	0.948	0.47305	4.60438	182.366	270.577	42.957	51.904	0.851	1.362	0.734	0.981	0.158761	3.84352	0.376799	0.072064	0.0241855	0.512404	1.43508	0.777397	1.28546	1.03481	0.335611	0.834753	52.2293
545.704	5746.4	2295.38	111.391	0.553	1.469	0.681	0.876	0.399446	4.76839	155.19	397.659	86.295	47.55	0.863	1.186	0.843	0.976	0.217008	3.81697	0.284385	0.0692014	0.0375951	0.426875	1.56058	0.807352	1.23789	1.11416	0.543271	0.800474	19.6755
225.768	8941.33	4385.29	69.438	0.588	1.448	0.69	0.922	0.490452	4.62132	87.4	384.456	70.119	35.331	0.88	1.1	0.909	0.98	0.182385	3.7792	0.387123	0.0429976	0.0159896	0.508814	1.4966	0.759669	1.31739	1.06291	0.371871	0.817776	45.0792
546.202	4747.44	1691.44	112.959	0.538	1.314	0.761	0.857	0.356286	4.8333	196.203	329.469	67.109	53.72	0.854	1.145	0.873	0.976	0.203688	3.83516	0.359213	0.0693994	0.0396755	0.475571	1.58736	0.871385	1.14717	1.13886	0.571699	0.793485	20.7875
272.155	12521.1	4900.28	81.657	0.513	1.313	0.762	0.877	0.391363	4.94977	117.363	351.159	66.496	43.981	0.762	1.668	0.6	0.942	0.189362	4.05975	0.431236	0.0280455	0.0135698	0.538607	1.48538	1.27037	0.787402	1.07412	0.483851	0.82019	63.4738
161.959	13364.2	6023.3	65.097	0.48	1.096	0.912	0.88	0.450704	5.11515	78.043	403.036	85.143	34.7	0.814	1.527	0.655	0.971	0.211254	3.92792	0.481869	0.0301579	0.0141356	0.533051	1.69583	1.39325	0.718202	1.10341	0.46872	0.767899	44.1395
177.986	15881.9	7451.23	63.096	0.562	1.53	0.654	0.916	0.469164	4.72943	71.772	412.154	79.407	32.469	0.855	1.287	0.777	0.976	0.192663	3.83258	0.403245	0.0259511	0.0106569	0.514597	1.52135	0.841176	1.18807	1.0655	0.410653	0.810368	42.2134
188.637	13598.6	7190.9	71.561	0.463	1.938	0.516	0.862	0.528797	5.2103	97.056	362.316	59.344	38.193	0.836	1.399	0.715	0.972	0.163791	3.87679	0.514512	0.0266436	0.00825265	0.533712	1.80562	0.721878	1.38566	1.12761	0.309742	0.744063	44.8696
429.934	4582.14	1623.8	122.622	0.359	2.753	0.363	0.801	0.354376	5.91381	148.322	285.371	51.052	46.779	0.852	1.297	0.771	0.979	0.178897	3.84103	0.344988	0.062279	0.0314399	0.381489	2.37326	0.471122	2.12397	1.22222	0.504823	0.649502	72.8227
236.12	12619.3	6515.9	85.411	0.407	2.494	0.401	0.873	0.516345	5.55837	84.912	370.941	60.937	35.178	0.862	1.211	0.826	0.974	0.164277	3.81757	0.359614	0.0293948	0.00935205	0.411867	2.11794	0.485565	2.05985	1.11569	0.318153	0.686814	56.5785
585.323	5058.5	1881.01	120.653	0.505	2.036	0.491	0.898	0.371852	4.98701	174.004	291.763	55.002	50.336	0.863	1.265	0.791	0.978	0.188516	3.81592	0.297279	0.0576777	0.0292406	0.417196	1.70891	0.621316	1.611	1.08909	0.506966	0.765171	41.7822
263.993	12842.8	7785.13	75.869	0.576	1.632	0.613	0.932	0.606187	4.66948	95.364	353.391	62.002	37.454	0.854	1.37	0.73	0.979	0.175449	3.83536	0.361237	0.0275167	0.00796416	0.493667	1.48264	0.839461	1.19086	1.05043	0.28943	0.821368	62.524
579.45	6452.67	2448.18	112.283	0.578	1.462	0.684	0.926	0.379405	4.66451	200.682	327.395	67.313	54.243	0.857	1.3	0.769	0.979	0.205602	3.82904	0.346332	0.0507379	0.0274951	0.483092	1.4827	0.889193	1.12427	1.05724	0.541905	0.820887	34.3946
185.153	14416.2	6754.42	71.191	0.459	1.564	0.639	0.878	0.46853	5.2319	98.549	435.218	90.663	38.901	0.818	1.658	0.603	0.977	0.208316	3.91863	0.532257	0.0301896	0.0134228	0.546431	1.78214	1.0601	0.943662	1.11276	0.444617	0.748988	41.8112
234.428	10836	5107.14	68.329	0.631	1.092	0.915	0.933	0.471312	4.46273	107.309	333.157	53.864	42.98	0.73	1.858	0.538	0.941	0.161678	4.14905	0.457748	0.0307454	0.0105468	0.629015	1.15689	1.70147	0.587978	1.00857	0.343037	0.929711	69.6886
127.517	11265.7	6459.75	50.603	0.626	1.269	0.788	0.912	0.5734	4.48118	72.966	419.138	77.352	33.285	0.828	1.251	0.8	0.962	0.18455	3.89662	0.572206	0.0372048	0.0119744	0.657767	1.32268	0.985816	1.01523	1.05482	0.321852	0.869553	44.2363
434.314	5693.26	1883.38	95.539	0.598	1.106	0.904	0.907	0.330808	4.58436	151.109	293.672	69.143	47.703	0.834	1.171	0.854	0.976	0.235443	3.88061	0.347926	0.0515824	0.0367123	0.499304	1.39465	1.05877	0.94469	1.07607	0.711721	0.84649	37.6829
205.56	9237.68	4027.65	77.533	0.43	2.287	0.437	0.838	0.436003	5.40776	104.522	348.391	78.334	40.947	0.783	1.679	0.596	0.97	0.224845	4.00514	0.508474	0.0377141	0.0194491	0.528124	1.82093	0.73415	1.36384	1.15752	0.515697	0.740629	44.5128
278.327	12330.7	5577.06	85.749	0.476	2.379	0.42	0.9	0.452289	5.13986	75.853	417.163	76.048	33.993	0.825	1.401	0.714	0.969	0.182298	3.90304	0.272532	0.0338311	0.0136359	0.396424	1.73319	0.588903	1.7	1.07667	0.403056	0.759367	44.1435
275.042	6596.15	3011.08	75.965	0.599	2.062	0.485	0.946	0.45649	4.58051	111.689	334.095	70.091	41.348	0.821	1.475	0.678	0.972	0.209794	3.91245	0.40608	0.05065	0.0232777	0.544303	1.37062	0.715325	1.39794	1.02748	0.45958	0.854152	44.6361
316.552	6631.85	3587.67	82.364	0.586	1.45	0.69	0.937	0.540977	4.6293	109.698	282.13	49.104	40.533	0.839	1.434	0.697	0.975	0.174047	3.86999	0.34654	0.0425417	0.0136869	0.49212	1.43174	0.988966	1.01014	1.04055	0.321728	0.835977	38.4078
225.768	13247.3	7933.85	69.438	0.588	1.371	0.73	0.916	0.598903	4.62132	81.527	396.635	78.219	34.7	0.851	1.269	0.788	0.97	0.197206	3.84307	0.36111	0.0299408	0.0098589	0.499726	1.44728	0.925602	1.07945	1.05895	0.32928	0.831597	56.5832
220.691	15098.7	6496.78	70.394	0.56	2.351	0.425	0.918	0.430286	4.73853	78.043	423.699	99.117	34.254	0.836	1.202	0.832	0.975	0.233933	3.87743	0.35363	0.0280619	0.0152563	0.486604	1.49286	0.511272	1.95765	1.06209	0.543667	0.818278	61.3165
369.012	10783	6215.48	92.059	0.547	1.599	0.625	0.929	0.576412	4.79232	156.186	389.957	57.242	49.89	0.789	1.525	0.656	0.963	0.146791	3.99202	0.423255	0.0361639	0.00920958	0.541935	1.44241	0.953721	1.0496	1.0366	0.254662	0.833003	61.8423
207.352	18936.4	5817.16	69.438	0.54	1.378	0.725	0.919	0.307194	4.82218	81.229	385.348	68.083	35.147	0.826	1.447	0.691	0.969	0.176679	3.89971	0.391744	0.0203495	0.0117038	0.506164	1.52963	1.05007	0.953103	1.05441	0.575139	0.808704	35.861
224.772	16304	7876.08	74.792	0.505	2.043	0.49	0.894	0.483075	4.98866	76.251	394.636	59.463	34.254	0.817	1.522	0.657	0.97	0.150678	3.92273	0.339237	0.0242048	0.00754982	0.45799	1.61782	0.744983	1.34082	1.08501	0.311914	0.786329	69.8404
215.315	10220.7	5183.18	73.192	0.505	1.585	0.631	0.89	0.507126	4.988	85.111	370.855	60.047	35.701	0.839	1.236	0.809	0.975	0.161915	3.86979	0.395286	0.0362848	0.011585	0.487772	1.66139	0.779811	1.28209	1.09551	0.31928	0.77582	56.641
122.042	18437.2	9758.27	54.631	0.514	1.412	0.708	0.893	0.52927	4.94521	61.419	429.431	71.324	30.761	0.816	1.492	0.67	0.969	0.16609	3.92509	0.503261	0.0232915	0.00730908	0.563069	1.58755	1.05666	0.946328	1.08511	0.313809	0.793715	61.6049
178.086	14955.2	6357.73	65.805	0.517	1.585	0.631	0.896	0.425118	4.9311	74.26	406.845	87.721	35.701	0.732	1.357	0.737	0.961	0.215613	4.14289	0.41699	0.0272042	0.0137975	0.542527	1.41586	0.856151	1.16799	1.07254	0.507183	0.840154	53.7737
366.823	8853.65	4418.11	95.539	0.505	1.926	0.519	0.876	0.499015	4.9883	122.938	304.666	50.876	45.81	0.736	1.878	0.532	0.967	0.166989	4.13159	0.335143	0.0344113	0.0115153	0.47949	1.45743	0.975078	1.02505	1.10388	0.334638	0.828256	57.0863
315.159	9851.75	4960.64	80.242	0.615	1.098	0.911	0.925	0.503528	4.51998	137.173	318.913	61.812	45.396	0.836	1.39	0.719	0.973	0.193821	3.876	0.43525	0.0323712	0.0124605	0.565739	1.35935	1.26594	0.789243	1.05189	0.384926	0.857524	63.2662
176.194	12205.1	5651.54	60.82	0.599	1.206	0.829	0.92	0.463048	4.58196	101.337	358.315	75.455	39.347	0.823	1.446	0.692	0.977	0.210583	3.90866	0.575144	0.0293578	0.0133512	0.646942	1.37396	1.199	0.834741	1.06196	0.454776	0.853054	54.0102
107.907	9392.75	6079.78	52.942	0.484	2.928	0.342	0.907	0.647284	5.09654	33.845	362.688	42.515	24.1	0.732	1.674	0.597	0.983	0.117222	4.14257	0.31365	0.0386136	0.00699286	0.455215	1.5124	0.571721	1.74561	1.08379	0.181098	0.81282	61.6334
163.95	13690.6	5613.68	65.282	0.483	1.905	0.525	0.864	0.410038	5.09845	59.03	475.906	76.273	29.869	0.831	1.358	0.736	0.967	0.160269	3.88762	0.360049	0.0347615	0.013587	0.457538	1.7205	0.712861	1.4019	1.11921	0.390864	0.762512	49.5939
422.568	6856.66	3427.89	94.583	0.594	1.121	0.892	0.915	0.499936	4.60113	161.263	351.676	71.314	49.966	0.812	1.539	0.65	0.983	0.202783	3.93466	0.381626	0.0512897	0.020804	0.528277	1.367	1.37288	0.7287	1.07432	0.405618	0.85515	24.6576
204.764	8606.94	4162.71	66.729	0.578	1.6	0.625	0.907	0.483645	4.66324	91.083	318.37	53.896	36.409	0.863	1.15	0.87	0.977	0.169287	3.81496	0.444819	0.0369899	0.0129473	0.545625	1.49308	0.71875	1.392	1.07718	0.350024	0.818092	34.9606
169.127	9272.8	4409.84	57.034	0.653	1.25	0.8	0.938	0.475568	4.38558	98.649	317.364	56.269	39.086	0.811	1.388	0.72	0.971	0.177301	3.93527	0.583284	0.0342253	0.0127599	0.685311	1.24196	1.1104	0.9	1.03518	0.37282	0.89732	48.432
419.78	5095.27	2243.9	93.939	0.598	1.623	0.616	0.925	0.44039	4.58495	177.09	294.534	52.195	50.457	0.874	1.146	0.872	0.981	0.177212	3.79162	0.421864	0.0578054	0.0232608	0.537125	1.46154	0.7061	1.41558	1.06054	0.402399	0.826969	22.6752
312.172	11959	6836	79.904	0.614	1.648	0.607	0.927	0.571621	4.52243	104.024	330.711	56.859	38.671	0.874	1.128	0.886	0.977	0.17193	3.79157	0.333227	0.0276538	0.00831759	0.483968	1.42345	0.684466	1.45964	1.05394	0.300776	0.838392	81.8123
272.454	9382.31	4794.54	75.378	0.603	1.486	0.673	0.937	0.511019	4.56665	106.214	354.652	73.693	41.979	0.757	1.873	0.534	0.965	0.20779	4.07325	0.389842	0.0378001	0.0153702	0.556913	1.25539	1.26043	0.793462	1.02988	0.406618	0.891956	70.827
149.815	16394.1	7720.17	59.157	0.538	1.682	0.594	0.907	0.470913	4.83313	47.383	501.069	86.15	26.714	0.834	1.31	0.763	0.966	0.171932	3.88086	0.316277	0.0305641	0.0111591	0.451578	1.55019	0.778835	1.28451	1.06505	0.365105	0.80297	61.4284
554.464	5636.56	2166.74	128.843	0.42	2.472	0.405	0.774	0.384409	5.47172	169.127	338.763	74.565	49.858	0.855	1.346	0.743	0.981	0.22011	3.83379	0.305028	0.0601011	0.0344134	0.386967	2.03571	0.544498	1.83457	1.26744	0.572592	0.700655	44.873
217.406	12557.4	6438.9	67.685	0.596	1.581	0.632	0.916	0.512759	4.59046	100.938	346.736	53.954	39.455	0.815	1.562	0.64	0.984	0.155605	3.92712	0.464283	0.0276121	0.00837938	0.582921	1.36745	0.987982	1.01266	1.07424	0.303467	0.855496	46.7276
705.275	4516.43	1704.34	121.825	0.597	1.454	0.688	0.947	0.377364	4.5873	186.646	326.585	67.357	52.337	0.856	1.33	0.752	0.98	0.206246	3.83089	0.264643	0.0723105	0.0395209	0.429608	1.43384	0.914718	1.09302	1.03485	0.546545	0.835107	33.3754
349.9	11007.5	5895.88	87.597	0.573	1.63	0.614	0.918	0.535624	4.68293	93.572	342.464	47.892	36.81	0.868	1.262	0.792	0.977	0.139845	3.80533	0.267425	0.0311119	0.00812296	0.42022	1.51483	0.774233	1.2899	1.06427	0.261089	0.812598	105.613
271.658	8201.13	4629.6	80.611	0.525	1.964	0.509	0.861	0.564508	4.89084	119.752	328.86	61.083	42.241	0.843	1.096	0.913	0.971	0.185742	3.86005	0.440819	0.0400994	0.013194	0.52401	1.60571	0.558045	1.79371	1.12776	0.329033	0.789241	46.7516
391.709	5721.04	2831.16	87.967	0.636	1.205	0.83	0.938	0.494869	4.44465	136.675	257.668	34.615	45.103	0.844	1.31	0.764	0.975	0.13434	3.85799	0.34892	0.0450386	0.0122264	0.512726	1.32704	1.08714	0.920482	1.03945	0.271465	0.868006	49.806
233.134	10961.3	4642.43	68.883	0.617	1.11	0.901	0.914	0.423528	4.51138	109.499	334.408	48.202	41.903	0.784	1.227	0.815	0.953	0.144141	4.00442	0.469683	0.0305079	0.0103829	0.608321	1.27066	1.10541	0.90455	1.04267	0.340335	0.887628	61.6975
358.958	7094.85	2765.19	88.337	0.578	1.297	0.771	0.912	0.389746	4.66252	117.562	335.31	72.416	41.457	0.86	1.379	0.725	0.978	0.215967	3.82353	0.327509	0.047261	0.0261884	0.469305	1.48789	1.06322	0.940337	1.07237	0.554123	0.820056	45.0182
312.172	4383.02	2062.84	79.629	0.619	2.122	0.471	0.952	0.470644	4.50686	120.947	237.693	33.104	42.196	0.854	1.031	0.97	0.974	0.139272	3.83684	0.387437	0.0542304	0.0160477	0.529907	1.37964	0.485862	2.05945	1.02311	0.295918	0.851333	39.1109
416.296	7266.72	2846.05	95.106	0.578	1.474	0.678	0.95	0.391656	4.6613	130.105	328.298	74.908	43.949	0.846	1.121	0.892	0.968	0.228171	3.85303	0.31253	0.0451783	0.02632	0.462105	1.46367	0.760516	1.31563	1.01895	0.58258	0.8266	44.3512
184.158	19869.5	5852.85	64.575	0.555	1.711	0.584	0.916	0.294565	4.75849	57.039	444.597	83.961	30.13	0.79	1.682	0.595	0.968	0.188847	3.98945	0.309729	0.0223759	0.0143453	0.466589	1.42342	0.983051	1.01884	1.05677	0.641105	0.838386	51.9097
104.124	23072	10202.4	46.23	0.612	1.354	0.739	0.918	0.442199	4.53052	59.03	475.906	76.273	29.869	0.831	1.358	0.736	0.967	0.160269	3.88762	0.56692	0.020627	0.00747599	0.646096	1.35784	1.00295	0.99594	1.05338	0.362437	0.858096	49.5939
253.142	11300.2	6432.51	80.395	0.492	1.915	0.522	0.878	0.56924	5.05297	92.278	350.621	53.446	37.224	0.837	1.389	0.72	0.967	0.152432	3.87502	0.364531	0.0310279	0.00830873	0.463014	1.70122	0.725326	1.37931	1.10137	0.267782	0.766879	59.3205
193.216	15582.9	10021.6	62.42	0.623	1.287	0.777	0.938	0.64312	4.49058	56.442	469.765	88.815	28.976	0.845	1.306	0.766	0.967	0.189063	3.85689	0.292119	0.0301463	0.00886232	0.46421	1.35634	1.01476	0.985843	1.03092	0.293977	0.858885	42.4215
638.082	4031.85	1850.32	119.639	0.56	2.063	0.485	0.957	0.458925	4.73625	177.289	364.606	79.952	50.521	0.873	1.176	0.851	0.98	0.219283	3.79429	0.277847	0.0904314	0.0432099	0.422279	1.55893	0.570044	1.75464	1.02403	0.47782	0.801118	29.6256
320.036	9093.49	3619.66	84.455	0.564	1.197	0.836	0.933	0.39805	4.72091	129.408	382.213	62.942	43.841	0.846	1.242	0.805	0.976	0.164678	3.8539	0.404355	0.0420315	0.0173889	0.519105	1.5	1.03759	0.962919	1.04609	0.413711	0.816345	41.6727
568.102	6590.2	2801.53	103.328	0.669	1.604	0.623	0.959	0.425105	4.33516	186.646	335.82	65.576	53.459	0.821	1.409	0.71	0.976	0.195271	3.91301	0.328543	0.0509575	0.0234072	0.517372	1.2272	0.878429	1.13965	1.01773	0.459348	0.902623	29.7183
192.221	9655.12	4188.21	69.559	0.499	1.783	0.561	0.884	0.433781	5.0171	87.599	360.048	81.058	36.931	0.807	1.516	0.66	0.971	0.225131	3.94586	0.45572	0.0372909	0.0193539	0.530931	1.61723	0.850252	1.17647	1.09842	0.518997	0.786482	35.1319
204.863	12550.3	5316.82	78.119	0.422	3.35	0.298	0.876	0.42364	5.45789	69.98	430.656	72.468	33.731	0.773	1.801	0.555	0.97	0.168274	4.0322	0.341594	0.0343143	0.0136299	0.43179	1.83175	0.537612	1.86242	1.10731	0.397208	0.738784	73.8437
308.489	10880.1	5664.8	85.813	0.526	1.526	0.655	0.885	0.520657	4.88577	119.056	336.624	57.701	43.318	0.797	1.343	0.745	0.961	0.171411	3.97002	0.385933	0.0309394	0.0101859	0.504795	1.51521	0.880079	1.1374	1.08588	0.32922	0.812568	68.5977
671.23	5262.91	2080.01	134.937	0.463	2.601	0.384	0.866	0.39522	5.20829	181.868	399.198	76.372	52.414	0.832	1.357	0.737	0.974	0.191314	3.88659	0.270947	0.0758512	0.0367172	0.388433	1.79698	0.521722	1.91927	1.12471	0.484068	0.746232	49.0291
170.52	9504.02	3966.59	63.281	0.535	1.413	0.708	0.92	0.417359	4.84603	83.717	349.287	70.96	36.963	0.77	1.582	0.632	0.964	0.203157	4.0398	0.490951	0.0367515	0.0178894	0.584109	1.43925	1.1196	0.892655	1.04783	0.486767	0.833633	44.9333
286.49	5857.77	1700.48	84.92	0.499	2.276	0.439	0.939	0.290295	5.01713	141.154	313.607	65.016	46.766	0.811	1.249	0.801	0.975	0.207317	3.93626	0.492701	0.0535369	0.0382339	0.550707	1.62525	0.54877	1.8246	1.03834	0.71416	0.784564	50.1276
275.44	9654.9	4200.99	75.716	0.604	1.373	0.728	0.928	0.435115	4.5622	133.589	313.18	46.241	44.319	0.855	1.293	0.773	0.982	0.14765	3.83446	0.485002	0.0324374	0.0110072	0.585332	1.41556	0.941733	1.06181	1.05819	0.339336	0.840486	61.7618
417.889	12109.3	5605.88	105.234	0.474	1.785	0.56	0.845	0.462939	5.14785	137.272	412.387	49.159	47.812	0.755	1.252	0.799	0.958	0.119206	4.08081	0.328489	0.0340553	0.00876919	0.45434	1.59283	0.701401	1.42679	1.13373	0.257499	0.792721	37.537
134.286	13713.8	5286.85	63.835	0.414	2.684	0.373	0.885	0.385514	5.50863	56.143	487.266	88.328	28.715	0.856	1.275	0.784	0.975	0.181273	3.83231	0.418085	0.0355311	0.0167071	0.449832	2.06763	0.475037	2.10188	1.10169	0.470211	0.695693	48.8726
308.887	9396.56	3871.34	76.456	0.664	1.182	0.846	0.949	0.411995	4.35023	129.11	325.966	56.922	45.657	0.778	1.578	0.634	0.954	0.174626	4.01816	0.417985	0.0346899	0.0147034	0.597167	1.17169	1.33503	0.749409	1.00527	0.423853	0.923668	59.7253
224.274	5776.03	2700.44	70.33	0.57	1.775	0.563	0.945	0.467525	4.69625	122.639	333.741	68.711	42.534	0.852	1.236	0.809	0.968	0.205881	3.8408	0.546827	0.0577803	0.0254444	0.604777	1.49474	0.696338	1.43694	1.02434	0.440364	0.817845	47.5142
309.286	10829.2	5708.86	85.379	0.533	1.505	0.664	0.916	0.527175	4.8548	104.124	328.142	53.777	39.117	0.855	1.374	0.728	0.977	0.163883	3.83345	0.336659	0.0303017	0.00941992	0.458157	1.60413	0.912957	1.09639	1.06659	0.310871	0.789622	61.5248
300.924	10985.1	5371.44	95.138	0.418	2.387	0.419	0.833	0.488976	5.48436	68.586	371.91	54.688	35.669	0.677	1.844	0.542	0.947	0.147046	4.30698	0.227918	0.033856	0.0101813	0.374919	1.61962	0.772518	1.29356	1.13685	0.300723	0.785322	87.4014
184.158	9117.57	4633.54	68.514	0.493	1.71	0.585	0.863	0.508199	5.04875	74.758	415.387	85.988	34.146	0.806	1.597	0.626	0.971	0.207007	3.94922	0.405945	0.045559	0.0185577	0.49838	1.63489	0.933918	1.07009	1.12514	0.407335	0.782216	51.9837
152.801	15017.8	8479.41	54.325	0.651	1.163	0.86	0.932	0.564625	4.39477	62.912	423.589	65.607	31.131	0.816	1.063	0.94	0.954	0.154884	3.92488	0.411725	0.0282059	0.00773722	0.573051	1.25346	0.914015	1.09302	1.02361	0.274312	0.893079	71.1664
204.465	8193	3840.1	67.621	0.562	1.381	0.724	0.926	0.468705	4.72903	97.853	320.055	55.127	38.27	0.84	1.197	0.835	0.976	0.172242	3.86876	0.478581	0.0390644	0.0143556	0.565948	1.49466	0.866763	1.15331	1.054	0.367485	0.818087	44.9104
326.407	6996.88	3266.89	91.69	0.488	2.053	0.487	0.869	0.466906	5.07507	123.436	268.907	41.868	44.026	0.8	1.53	0.654	0.978	0.155697	3.96267	0.378166	0.0384324	0.0128159	0.480161	1.63934	0.745251	1.34292	1.12543	0.333465	0.780811	53.0017
566.509	4449.16	1896.02	116.254	0.527	1.779	0.562	0.858	0.426152	4.88432	183.561	300.321	57.976	52.458	0.838	1.305	0.766	0.982	0.193047	3.87188	0.324021	0.0675007	0.0305778	0.451236	1.59013	0.733558	1.36299	1.14452	0.453	0.792715	35.2864
215.714	10793.7	4737.33	72.701	0.513	1.442	0.693	0.88	0.438897	4.94995	68.586	361.102	48.776	33.502	0.768	1.354	0.738	0.957	0.135075	4.04532	0.317949	0.0334549	0.0102961	0.460819	1.49708	0.938974	1.06494	1.0875	0.307761	0.817244	48.5889
184.556	18844	6040.55	58.513	0.677	1.222	0.818	0.955	0.320556	4.30713	48.677	452.624	71.266	27.714	0.796	1.543	0.648	0.958	0.157451	3.97226	0.263752	0.0240196	0.0117979	0.473638	1.17578	1.26268	0.792176	1.00314	0.49118	0.922251	48.2761
587.115	7502.77	3497.38	124.993	0.472	1.449	0.69	0.846	0.466145	5.15851	185.352	404.44	74.543	52.121	0.857	1.203	0.831	0.98	0.184312	3.82837	0.3157	0.0539054	0.021314	0.416991	1.81568	0.830228	1.20435	1.15839	0.395396	0.742147	64.6778
277.232	5220.06	2545.11	87.164	0.459	1.392	0.718	0.851	0.487563	5.23499	151.706	299.892	48.712	47.627	0.84	1.351	0.74	0.977	0.162432	3.8668	0.547217	0.0574499	0.0191395	0.546407	1.83007	0.970546	1.03064	1.14806	0.33315	0.738646	61.3334
629.919	5626.05	2157.84	122.934	0.524	1.734	0.577	0.844	0.383545	4.89812	198.194	301.731	56.24	55.059	0.822	1.368	0.731	0.966	0.186391	3.91096	0.314634	0.053631	0.026063	0.447874	1.5687	0.788927	1.2669	1.14455	0.485969	0.79846	31.7767
446.06	8531.6	4193.58	98.063	0.583	1.936	0.517	0.935	0.491535	4.64311	141.652	443.07	78.788	46.257	0.832	1.605	0.623	0.986	0.177823	3.88657	0.317563	0.0519328	0.0187878	0.471707	1.4271	0.829029	1.20503	1.05455	0.361771	0.837062	45.384
245.278	3951.68	2039.52	71.439	0.604	1.365	0.732	0.908	0.516115	4.56148	136.376	300.508	53.015	45.274	0.836	1.219	0.82	0.98	0.176418	3.87686	0.556006	0.0760456	0.0259938	0.633743	1.38411	0.89304	1.12022	1.0793	0.341819	0.849912	27.2387
323.819	7484.57	2756.75	90.982	0.492	2.04	0.49	0.908	0.368324	5.05597	103.825	356.984	76.708	38.748	0.869	1.121	0.892	0.975	0.214878	3.80275	0.320627	0.047696	0.0278256	0.425886	1.76626	0.54951	1.82041	1.07379	0.583394	0.752132	50.4121
627.132	6716.68	2118.28	135.121	0.432	1.509	0.663	0.798	0.315377	5.39565	131.1	329.047	70.912	43.395	0.875	1.186	0.843	0.982	0.215507	3.78999	0.209047	0.0489896	0.0334762	0.321157	2.02546	0.785951	1.27149	1.23058	0.683333	0.702417	52.4791
189.334	11182.6	4979.28	69.406	0.494	2.055	0.487	0.915	0.44527	5.04409	68.586	440.218	95.989	31.762	0.854	1.093	0.915	0.97	0.218049	3.83522	0.362249	0.0393664	0.0192777	0.457626	1.72874	0.531873	1.87885	1.06011	0.4897	0.760339	55.038
233.831	16827.6	5071.56	72.115	0.565	1.733	0.577	0.927	0.301383	4.71601	40.913	562.148	86.106	24.221	0.876	1.405	0.712	0.986	0.153173	3.7867	0.174968	0.0334063	0.0169782	0.335866	1.55044	0.810733	1.23397	1.06365	0.508235	0.802947	57.4803
148.222	9072.34	4025.74	56.48	0.584	1.653	0.605	0.92	0.443738	4.63915	78.242	408.473	102.115	34.209	0.84	1.455	0.687	0.976	0.249992	3.86741	0.52787	0.045024	0.0253655	0.605683	1.43836	0.880218	1.13554	1.06087	0.563377	0.833647	42.8752
582.735	7013.57	3389.36	120.563	0.504	2.001	0.5	0.91	0.483258	4.99434	186.846	348.973	54.444	54.906	0.779	1.702	0.588	0.973	0.156012	4.01678	0.320636	0.0497568	0.0160632	0.455413	1.54563	0.850575	1.176	1.06923	0.322834	0.804265	35.9995
325.312	10777.2	4230.08	84.181	0.577	1.459	0.685	0.899	0.392504	4.66728	115.571	325.944	55.501	40.717	0.876	1.093	0.915	0.984	0.170278	3.78749	0.355262	0.0302439	0.0131205	0.483684	1.5182	0.749143	1.33577	1.09455	0.433824	0.811498	62.4112
600.056	6520.19	2523.27	103.143	0.709	1.15	0.87	0.953	0.386993	4.2106	158.077	359.886	78.137	47.933	0.865	1.088	0.919	0.981	0.217116	3.81242	0.263437	0.0551957	0.0309666	0.464724	1.22003	0.946087	1.05632	1.02938	0.561033	0.905433	49.7154
248.961	12532.5	6987.34	73.963	0.572	1.507	0.663	0.918	0.557537	4.68758	76.152	343.749	51.437	38.486	0.646	1.616	0.619	0.923	0.149635	4.41024	0.305879	0.0274286	0.00736146	0.520341	1.12937	1.07233	0.933635	1.00545	0.268386	0.940835	54.2898
346.814	9880.31	4835.19	103.201	0.409	2.146	0.466	0.839	0.489376	5.54161	110.694	373.086	62.196	40.979	0.828	1.43	0.699	0.979	0.166707	3.89493	0.319174	0.0377606	0.0128632	0.397079	2.02445	0.666356	1.5	1.16687	0.340652	0.702852	43.5753
287.386	11021.3	4919.69	82.18	0.535	1.569	0.637	0.917	0.446381	4.84767	77.346	398.873	59.089	35.484	0.772	1.708	0.585	0.976	0.14814	4.03472	0.269136	0.0361912	0.0120107	0.431784	1.44299	1.08859	0.918367	1.06434	0.331868	0.832301	80.323
542.22	5390.54	2247.17	111.977	0.543	2.072	0.483	0.919	0.416873	4.80885	180.375	434.377	88.664	51.336	0.86	1.376	0.727	0.987	0.204118	3.82238	0.33266	0.0805813	0.0394559	0.458451	1.58379	0.664093	1.50518	1.07399	0.48964	0.794864	42.9995
169.027	6789.03	4008.05	63.376	0.529	2.468	0.405	0.902	0.590372	4.87469	93.074	344.093	67.618	37.594	0.828	1.408	0.71	0.97	0.196511	3.89677	0.550646	0.0506837	0.0168705	0.59319	1.56522	0.570502	1.75309	1.07539	0.332859	0.799388	44.6926
404.351	6125.32	3533.82	95.169	0.561	1.576	0.634	0.905	0.576921	4.73278	123.834	268.283	41.924	42.502	0.861	1.247	0.802	0.98	0.156268	3.81935	0.306254	0.043799	0.0118636	0.446595	1.53476	0.791244	1.26498	1.08287	0.270865	0.806999	53.3246
639.675	4461.34	1813.04	117.453	0.583	1.249	0.801	0.909	0.406389	4.64392	196.103	370.348	81.204	53.198	0.871	1.22	0.819	0.982	0.219264	3.79886	0.306567	0.0830127	0.0447888	0.45293	1.494	0.976781	1.02247	1.08031	0.539542	0.818029	22.1914
249.26	7658.98	3895.28	75.811	0.545	2.107	0.475	0.903	0.50859	4.80182	91.78	336.813	61.981	36.855	0.849	1.371	0.73	0.974	0.184022	3.847	0.36821	0.0439762	0.0159118	0.486143	1.5578	0.650688	1.53684	1.07863	0.361828	0.801155	47.9151
236.319	4796.2	3032.22	81.319	0.449	2.216	0.451	0.89	0.632214	5.28984	123.336	260.899	43.117	42.795	0.846	1.434	0.697	0.983	0.165263	3.85344	0.521905	0.054397	0.0142196	0.526261	1.88419	0.647112	1.54545	1.10449	0.261404	0.728459	48.1881
538.637	14441.4	5689	113.208	0.528	1.549	0.645	0.841	0.393937	4.87786	204.166	369.499	95.598	57.258	0.783	1.761	0.568	0.973	0.258723	4.00723	0.379042	0.0255861	0.016804	0.505777	1.48295	1.13686	0.88062	1.15696	0.656763	0.821515	85.5785
285.594	9722.7	4237.89	87.075	0.473	2.087	0.479	0.86	0.435876	5.15251	100.54	367.553	62.227	38.563	0.85	1.085	0.921	0.973	0.169301	3.84593	0.352038	0.0378036	0.0146835	0.442871	1.79704	0.519885	1.92276	1.1314	0.388415	0.746419	61.7313
301.123	8141.58	3762.91	77.01	0.638	1.435	0.697	0.931	0.462184	4.43788	111.59	355.651	68.883	39.748	0.888	1.219	0.82	0.988	0.193681	3.76273	0.370579	0.0436833	0.0183058	0.516141	1.39185	0.849477	1.17647	1.06122	0.419057	0.847867	51.2211
372.098	8012.01	3596.41	93.907	0.53	1.759	0.569	0.93	0.448878	4.86821	118.956	411.882	89.328	40.857	0.895	1.205	0.83	0.99	0.216878	3.74605	0.31969	0.0514081	0.0248381	0.435079	1.68868	0.685048	1.4587	1.06452	0.483155	0.769492	49.6724
552.971	5536.05	1580.5	134.567	0.384	2.816	0.355	0.886	0.285492	5.72252	122.639	348.998	81.444	44.134	0.791	1.708	0.585	0.977	0.233365	3.98528	0.221782	0.0630409	0.0515306	0.32797	2.0599	0.606534	1.64789	1.10271	0.817415	0.696421	53.2373
485.38	4453.66	2081.04	110.25	0.502	1.672	0.598	0.901	0.467265	5.00423	145.136	406.973	93.689	46.288	0.851	1.139	0.878	0.979	0.230209	3.84221	0.299015	0.0913794	0.0450203	0.419846	1.69522	0.68122	1.46823	1.08657	0.492674	0.767791	25.0226
248.663	6503	3975.45	73.932	0.572	1.678	0.596	0.919	0.611326	4.68842	100.938	358.598	75.518	38.563	0.853	1.09	0.918	0.974	0.210592	3.83834	0.405923	0.0551435	0.0189961	0.521601	1.49126	0.649583	1.54027	1.05985	0.344485	0.818685	44.2917
434.812	6398.89	2450.63	103.94	0.506	1.44	0.694	0.925	0.382977	4.98462	161.263	319.304	52.748	49.227	0.836	1.516	0.66	0.98	0.165197	3.87647	0.37088	0.0498999	0.0215242	0.47361	1.65217	1.05278	0.951009	1.05946	0.431349	0.777686	61.4015
772.667	14234.1	6129.86	160.42	0.377	2.052	0.487	0.781	0.430647	5.77115	185.054	322.988	39.82	54.243	0.79	1.457	0.686	0.975	0.123286	3.98744	0.2395	0.0226912	0.00649606	0.338131	2.09549	0.710039	1.40862	1.2484	0.286282	0.690927	76.8419
371.003	7725.8	3636.55	94.678	0.52	2.494	0.401	0.938	0.470702	4.91542	128.512	360.851	78.59	44.58	0.813	1.587	0.63	0.981	0.217791	3.9325	0.346391	0.0467073	0.0216111	0.470859	1.56346	0.636327	1.57107	1.04584	0.462693	0.800033	47.9998
343.728	7888.39	3338.36	96.923	0.46	1.603	0.624	0.836	0.4232	5.22781	135.58	309.976	50.737	44.657	0.854	1.294	0.773	0.981	0.16368	3.83523	0.39444	0.0392952	0.0151982	0.460747	1.85652	0.807236	1.23878	1.17344	0.386769	0.733622	51.2711
468.259	4550.96	2228.69	103.819	0.546	1.339	0.747	0.886	0.489718	4.79771	154.792	298.238	43.016	48.15	0.839	1.467	0.682	0.981	0.144234	3.8701	0.330569	0.065533	0.0193011	0.463788	1.53663	1.09559	0.912985	1.10722	0.294524	0.806656	25.7168
578.455	8415.66	4382.27	112.991	0.569	1.482	0.675	0.909	0.520728	4.69796	125.327	470.983	74.214	47.888	0.687	2.148	0.466	0.962	0.157573	4.27764	0.216658	0.0559651	0.0169351	0.423821	1.20738	1.44939	0.69037	1.05831	0.302601	0.910532	56.5028
301.521	4861.54	2543.86	99.109	0.386	2.151	0.465	0.832	0.523262	5.70761	168.33	396.025	95.108	49.488	0.864	1.123	0.89	0.982	0.240157	3.81434	0.55827	0.0814608	0.0373873	0.499329	2.23834	0.522083	1.91398	1.18029	0.45896	0.66829	24.1479
194.61	17382.3	6240.54	73.562	0.452	2.305	0.434	0.893	0.359017	5.27316	111.092	501.26	98.978	43.764	0.729	2.047	0.488	0.97	0.197458	4.15217	0.570844	0.0288374	0.0158605	0.594927	1.61283	0.888069	1.12442	1.08623	0.549997	0.787417	56.0093
299.033	9926.56	5482.52	88.305	0.482	2.293	0.436	0.9	0.552308	5.10653	86.405	382.301	70.913	38.901	0.718	1.375	0.727	0.933	0.18549	4.18496	0.288948	0.0385129	0.0129344	0.44053	1.48963	0.599651	1.66743	1.03667	0.335845	0.819531	67.1825
383.446	11003.5	4575.13	90.523	0.588	1.185	0.844	0.882	0.415788	4.62282	99.047	368.481	60.644	39.379	0.803	1.204	0.831	0.968	0.164578	3.9568	0.258308	0.0334876	0.0132552	0.435017	1.36565	1.01603	0.984597	1.09751	0.395823	0.855928	67.3224
568.401	8320.95	4414.44	102.926	0.674	1.254	0.798	0.952	0.53052	4.31716	161.76	344.658	55.954	49.259	0.838	1.409	0.71	0.982	0.162346	3.87302	0.284588	0.0414205	0.0126752	0.478587	1.24332	1.1236	0.889724	1.03151	0.306014	0.897124	60.1687
370.904	7227.7	3710.08	90.797	0.565	1.428	0.701	0.898	0.513313	4.71456	118.956	319.69	60.207	43.057	0.806	1.585	0.631	0.973	0.188329	3.94776	0.320719	0.0442312	0.016228	0.474212	1.42655	1.10994	0.900143	1.08352	0.36689	0.837355	54.1625
489.064	4569.26	1748.74	105.846	0.549	1.301	0.769	0.937	0.382718	4.78621	171.814	346.56	73.385	51.043	0.829	1.511	0.662	0.982	0.211753	3.8941	0.351312	0.075846	0.0419645	0.482238	1.51002	1.16141	0.860858	1.04803	0.553286	0.813608	26.2339
525.099	3983.14	2382.97	104.342	0.606	1.4	0.714	0.915	0.598263	4.55343	188.438	310.167	54.503	52.936	0.845	1.352	0.74	0.981	0.175721	3.85627	0.358862	0.0778699	0.0228719	0.507332	1.39439	0.965714	1.03641	1.07213	0.29372	0.846893	32.1061
412.713	6839.07	3862.98	91.045	0.626	1.61	0.621	0.924	0.56484	4.48159	155.788	432.436	75.597	51.305	0.744	1.733	0.577	0.954	0.174817	4.11048	0.377473	0.0632303	0.0195696	0.563513	1.1885	1.0764	0.929147	1.03247	0.309497	0.917193	46.8354
253.441	9012.61	5749.52	68.979	0.669	1.32	0.758	0.941	0.637941	4.3329	136.277	369.847	82.52	44.535	0.863	1.159	0.863	0.976	0.223119	3.81496	0.537707	0.0410366	0.0143525	0.645631	1.28999	0.87803	1.13852	1.03719	0.349749	0.880464	29.1254
314.462	10397.8	5636.53	81.504	0.595	1.313	0.761	0.921	0.542088	4.59616	153.797	385.929	88.078	47.965	0.84	1.291	0.774	0.976	0.228223	3.86768	0.48908	0.0371164	0.0156263	0.588499	1.41176	0.983244	1.01708	1.05972	0.421008	0.841503	39.9759
263.794	6300.84	2212.82	77.654	0.55	1.293	0.773	0.923	0.351195	4.78114	165.842	280.764	49.723	49.227	0.86	1.053	0.95	0.979	0.177099	3.82258	0.62868	0.0445598	0.0224704	0.633927	1.56364	0.814385	1.22898	1.06067	0.504275	0.799512	58.7156
548.094	8295.69	4190.97	110.958	0.559	1.421	0.704	0.898	0.505199	4.73948	147.724	398.309	76.73	47.334	0.829	1.424	0.702	0.98	0.192639	3.89446	0.269523	0.048014	0.0183084	0.426594	1.48301	1.00211	0.997159	1.09131	0.381314	0.821706	30.5124
232.835	8207.42	2921.24	70.145	0.595	1.588	0.63	0.939	0.355926	4.59698	129.309	359.707	60.928	43.764	0.848	1.341	0.746	0.982	0.169382	3.8486	0.555368	0.0438271	0.0208569	0.623908	1.42521	0.844458	1.18413	1.04579	0.475892	0.837202	58.8303
324.715	10624.6	7468.98	75.965	0.707	1.073	0.932	0.956	0.702992	4.21563	127.915	323.654	50.037	44.841	0.799	1.504	0.665	0.967	0.1546	3.96474	0.39393	0.0304628	0.00669931	0.590285	1.13013	1.40168	0.713519	1.01151	0.219918	0.940486	80.0819
365.728	7206.9	3374.59	87.814	0.596	1.432	0.698	0.936	0.468245	4.59182	136.575	325.358	57.143	44.81	0.855	1.14	0.877	0.977	0.175631	3.83433	0.373433	0.0451454	0.0169333	0.510283	1.43456	0.796089	1.25645	1.0438	0.375084	0.835035	61.6386
322.525	13744.8	5936.63	82.396	0.597	1.238	0.808	0.921	0.431918	4.58801	148.919	408.167	73.873	47.92	0.815	1.447	0.691	0.969	0.180987	3.92683	0.461729	0.0296961	0.0124436	0.581582	1.36516	1.16882	0.855198	1.05212	0.419031	0.855889	44.2445
368.415	6112.43	2340.04	89.752	0.575	1.876	0.533	0.924	0.382833	4.67601	127.417	348.523	72.357	44.472	0.81	1.136	0.88	0.956	0.20761	3.93979	0.345852	0.0570187	0.0309212	0.495499	1.4087	0.605544	1.65103	1.03463	0.5423	0.842554	52.9661
489.263	6309.8	3393.28	95.048	0.681	1.22	0.82	0.942	0.537779	4.29706	153.697	490.667	89.236	46.658	0.887	1.12	0.893	0.985	0.181867	3.76351	0.31414	0.0777627	0.0262979	0.490889	1.3025	0.918033	1.08902	1.04565	0.338181	0.875834	47.0142
362.94	6617.37	3548.4	86.367	0.611	1.174	0.852	0.935	0.536226	4.53347	123.436	397.712	81.918	42.164	0.872	1.234	0.81	0.98	0.205973	3.79508	0.3401	0.0601013	0.0230859	0.488196	1.42717	1.05111	0.950704	1.04813	0.384116	0.837125	52.5726
371.402	10935.8	5760.3	89.076	0.588	1.18	0.847	0.941	0.526737	4.62209	118.856	371.551	74.05	41.871	0.852	1.285	0.778	0.978	0.1993	3.84063	0.32002	0.0339756	0.0128552	0.470059	1.44898	1.08898	0.918536	1.03932	0.378367	0.83093	47.7202
547.198	9517.9	3731.19	112.468	0.544	1.765	0.566	0.882	0.392018	4.80791	160.068	403.79	74.659	49.75	0.813	1.48	0.676	0.979	0.184896	3.93225	0.292523	0.0424243	0.0200094	0.442348	1.49449	0.838527	1.19435	1.10998	0.47165	0.81787	41.1223
396.188	5851.1	2792.89	94.245	0.561	1.342	0.745	0.913	0.477327	4.73487	121.146	334.427	59.784	41.61	0.879	1.078	0.928	0.981	0.178765	3.78045	0.305779	0.0571563	0.0214058	0.441509	1.56684	0.803279	1.24564	1.07448	0.374514	0.798428	75.7744
392.107	5744.19	2117.26	89.012	0.622	1.258	0.795	0.927	0.368591	4.49517	130.005	321.975	59.5	43.535	0.862	1.302	0.768	0.978	0.184797	3.8182	0.331555	0.0560523	0.0281024	0.489091	1.38585	1.03498	0.966038	1.05502	0.50136	0.8494	59.8496
308.489	12567.3	6973.8	83.996	0.549	1.137	0.879	0.932	0.554916	4.78232	119.951	406.585	95.427	42.687	0.827	1.267	0.789	0.976	0.234704	3.89757	0.388834	0.0323526	0.0136836	0.508203	1.50638	1.11434	0.897611	1.04721	0.422953	0.814995	43.4625
248.364	10149.9	5817.69	75.531	0.547	1.431	0.699	0.936	0.573177	4.79271	87.102	329.523	61.978	36.147	0.838	1.375	0.727	0.974	0.188084	3.8731	0.350703	0.0324657	0.0106534	0.478572	1.53199	0.960867	1.04006	1.0406	0.328143	0.808123	51.5145
394.496	5730.44	3480.5	100.339	0.492	1.798	0.556	0.91	0.607371	5.05183	156.883	355.597	65.516	49.565	0.802	1.725	0.58	0.979	0.184242	3.95719	0.39768	0.0620541	0.0188237	0.493975	1.63008	0.959399	1.04317	1.07582	0.303344	0.783319	29.0122
141.951	22446.1	10540.2	51.094	0.683	1.229	0.814	0.94	0.46958	4.28845	50.569	538.781	127.574	27.268	0.855	1.194	0.837	0.971	0.236783	3.83452	0.356243	0.0240033	0.0121035	0.533683	1.25183	0.971522	1.02826	1.03298	0.504244	0.89415	50.8352
280.119	13326.8	6079.4	73.44	0.653	1.69	0.592	0.934	0.456179	4.38795	111.291	336.01	63.65	41.457	0.814	1.63	0.613	0.978	0.189429	3.92978	0.397299	0.0252132	0.0104698	0.564502	1.24655	0.964497	1.03547	1.04711	0.415251	0.895584	61.374
756.142	6339.65	2727.01	144.045	0.458	1.696	0.589	0.862	0.430152	5.23837	191.624	365.326	64.739	56.245	0.761	1.707	0.586	0.954	0.177209	4.06311	0.253423	0.0576256	0.0237399	0.390468	1.66157	1.00649	0.994907	1.10673	0.411968	0.775644	100.676
150.313	16927.2	8478.54	53.834	0.652	1.072	0.932	0.93	0.500881	4.39095	63.709	477.25	111.891	30.761	0.846	1.37	0.73	0.976	0.234449	3.8539	0.423842	0.0281942	0.013197	0.571405	1.29755	1.27799	0.783262	1.04946	0.468074	0.877691	48.0536
411.419	8856.82	4191.93	96.03	0.561	1.266	0.79	0.917	0.4733	4.7344	146.132	425.375	75.134	45.689	0.88	1.227	0.815	0.983	0.17663	3.77954	0.35519	0.048028	0.0179235	0.475778	1.56863	0.969194	1.03165	1.07197	0.373188	0.798315	34.584
208.845	8016	1967.85	68.762	0.555	1.657	0.604	0.891	0.245491	4.75813	151.806	283.298	46.279	46.473	0.883	1.176	0.85	0.984	0.163358	3.77187	0.726884	0.0353416	0.0235175	0.675853	1.59099	0.709716	1.40728	1.10438	0.665435	0.79272	84.7363
378.469	8819.8	3854.7	115.452	0.357	2.537	0.394	0.795	0.437051	5.93453	134.286	289.795	46.913	44.765	0.842	1.308	0.764	0.979	0.161883	3.86299	0.354814	0.0328573	0.0121703	0.387737	2.35854	0.51557	1.93909	1.23145	0.3704	0.650934	55.2153
315.358	12941.8	5857.84	85.105	0.547	2.312	0.433	0.926	0.452631	4.7924	113.282	337.982	65.142	40.826	0.854	1.227	0.815	0.976	0.192738	3.8358	0.359217	0.0261156	0.0111205	0.479713	1.56124	0.530709	1.88222	1.054	0.425817	0.800393	66.7918
483.19	4423.07	1995.39	101.416	0.59	1.417	0.706	0.944	0.451133	4.61368	163.751	437.384	88.022	49.596	0.837	1.304	0.767	0.982	0.201247	3.87574	0.338896	0.098887	0.0441127	0.489035	1.41864	0.920254	1.0864	1.04025	0.446092	0.840054	50.7342
423.463	4430.67	2335.71	91.23	0.639	1.123	0.891	0.939	0.527169	4.43333	136.874	335.881	50.674	47.659	0.757	1.754	0.57	0.953	0.150869	4.07366	0.323225	0.0758082	0.0216953	0.522405	1.18466	1.56189	0.639731	1.01491	0.286187	0.918871	97.0424
506.982	6468.52	3018.06	113.699	0.493	1.762	0.567	0.916	0.466577	5.04964	119.354	320.998	61.683	41.61	0.866	1.301	0.769	0.98	0.19216	3.80872	0.235421	0.0496246	0.0204379	0.365966	1.75659	0.738365	1.35626	1.06987	0.411851	0.754256	55.539
697.212	5811.59	2788.59	169.191	0.306	3.469	0.288	0.715	0.479833	6.40759	203.47	286.667	42.436	63.722	0.63	2.514	0.398	0.921	0.148032	4.46724	0.291834	0.0493268	0.0152177	0.376628	2.05882	0.724705	1.38194	1.28811	0.308508	0.697179	66.0254
115.671	14548.6	4522.85	48.047	0.63	1.245	0.803	0.938	0.310878	4.46739	42.207	459.769	86.01	27.038	0.725	1.63	0.613	1.004	0.187072	4.16181	0.364888	0.0316022	0.0190168	0.562741	1.15079	1.30924	0.763387	1.07036	0.601755	0.931597	44.2025
739.817	6356.02	2477.35	140.507	0.471	1.498	0.668	0.858	0.389764	5.16578	203.868	388.337	67.835	55.059	0.845	1.151	0.869	0.975	0.174681	3.85615	0.275565	0.0610975	0.0273821	0.391859	1.79406	0.768358	1.3009	1.13636	0.448171	0.74648	35.0838
430.332	6212.52	2841.22	91.415	0.647	1.38	0.725	0.951	0.457337	4.40672	136.974	331.499	58.065	44.166	0.882	1.125	0.889	0.981	0.175159	3.77371	0.318298	0.0533598	0.0204367	0.483137	1.36321	0.815217	1.22621	1.03155	0.382997	0.856354	61.451
351.99	11362.6	5547.47	90.153	0.544	1.79	0.559	0.908	0.48822	4.80524	126.721	431.629	93.325	43.133	0.856	1.144	0.874	0.98	0.216216	3.83165	0.360013	0.0379867	0.016823	0.478442	1.57353	0.639106	1.56351	1.0793	0.442866	0.797389	32.4144
465.77	10658.7	4280.82	107.452	0.507	1.451	0.689	0.853	0.401625	4.97885	164.548	409.887	73.026	48.812	0.868	1.063	0.94	0.979	0.178161	3.80522	0.353282	0.0384555	0.0170589	0.454268	1.71203	0.732598	1.3643	1.14771	0.443601	0.764278	52.5118
369.311	14981.3	7280.47	95.972	0.504	2.318	0.431	0.888	0.48597	4.994	157.778	399.781	75.296	53.108	0.703	2.237	0.447	0.962	0.188343	4.22802	0.427223	0.0266853	0.0103422	0.55337	1.39484	0.965056	1.03712	1.08333	0.387561	0.84662	47.0807
431.726	6927.63	2583.98	104.463	0.497	2.054	0.487	0.919	0.372996	5.02757	125.227	439.913	93.936	42.056	0.89	1.181	0.847	0.983	0.213533	3.75819	0.290061	0.0635012	0.0363532	0.402592	1.79074	0.574976	1.73922	1.06964	0.572481	0.747516	36.0926
256.129	10844.7	4201.55	101.907	0.31	3.585	0.279	0.831	0.387429	6.36758	86.903	342.771	68.976	36.44	0.822	1.438	0.696	0.974	0.201231	3.90896	0.339294	0.0316072	0.0164168	0.357581	2.65161	0.401116	2.49462	1.17208	0.5194	0.613884	63.4288
142.449	16458.6	8391.84	58.634	0.521	1.529	0.654	0.919	0.509876	4.9127	64.804	462.869	95.077	30.5	0.875	1.14	0.877	0.98	0.205408	3.78878	0.454928	0.0281232	0.0113297	0.520176	1.67946	0.745585	1.34098	1.06638	0.402859	0.771221	47.9194
148.62	15565.2	8356.62	53.465	0.653	1.088	0.919	0.944	0.53688	4.38562	57.039	506.178	121.999	29.684	0.813	1.344	0.744	0.974	0.24102	3.9304	0.383791	0.0325199	0.0145991	0.555204	1.24502	1.23529	0.809576	1.03178	0.448927	0.896201	42.6969
418.884	7536.44	3783.26	96.954	0.56	1.717	0.583	0.926	0.501995	4.73717	159.67	404.969	86.394	51.598	0.754	1.404	0.712	0.949	0.213335	4.08339	0.38118	0.0537348	0.0228359	0.532191	1.34643	0.817705	1.22127	1.02484	0.424974	0.86199	32.3416
313.865	7595.83	2301.55	97.292	0.417	2.244	0.446	0.818	0.303002	5.49169	183.66	268.226	35.703	51.643	0.865	1.316	0.76	0.984	0.133108	3.81069	0.585156	0.0353123	0.0155126	0.530804	2.07434	0.586453	1.70404	1.20293	0.439297	0.693903	128.495
338.154	10743.9	4980.61	84.704	0.592	1.477	0.677	0.935	0.463575	4.60624	102.83	433.778	86.693	38.41	0.876	1.109	0.901	0.98	0.199856	3.78778	0.304092	0.0403743	0.0174061	0.453461	1.47973	0.750846	1.33087	1.04813	0.431118	0.822314	42.6792
372.497	4896.32	1954.59	113.788	0.362	3.262	0.307	0.885	0.399196	5.8957	140.756	272.562	40.829	46.996	0.801	1.555	0.643	0.974	0.149797	3.96121	0.377871	0.0556666	0.0208888	0.413014	2.21271	0.476701	2.09446	1.10056	0.375247	0.671881	40.9215
395.491	6730.45	2730.17	86.182	0.669	1.212	0.825	0.951	0.405645	4.33359	126.223	324.931	59.648	42.827	0.865	1.282	0.78	0.978	0.183571	3.81196	0.319155	0.0482777	0.0218477	0.496937	1.29297	1.05776	0.945455	1.02839	0.452542	0.87963	64.8103
150.412	16054.9	8323.52	55.096	0.623	1.805	0.554	0.932	0.51844	4.4924	76.152	411.196	91.32	33.916	0.832	1.447	0.691	0.98	0.222084	3.88655	0.506289	0.0256118	0.0109713	0.61558	1.33547	0.801662	1.24729	1.0515	0.42837	0.865138	49.9043
320.435	13304.5	6822.5	91.415	0.482	1.971	0.507	0.833	0.512797	5.10678	99.843	461.72	91.247	37.964	0.871	1.056	0.947	0.973	0.197624	3.79938	0.311586	0.0347041	0.0133744	0.415293	1.80705	0.535769	1.86785	1.16807	0.385385	0.743988	34.2491
220.79	13462.5	7274.94	68.883	0.585	1.246	0.803	0.909	0.540387	4.63578	93.273	390.874	73.333	37.855	0.818	1.373	0.728	0.967	0.187613	3.91963	0.422451	0.0290343	0.0100802	0.549555	1.39829	1.10193	0.9066	1.06381	0.347183	0.845518	52.18
40.813	18311.9	8334.83	27.733	0.667	1.861	0.537	0.93	0.45516	4.34108	93.273	390.874	73.333	37.855	0.818	1.373	0.728	0.967	0.187613	3.91963	2.28537	0.0213454	0.00879838	1.36498	1.22639	0.737775	1.35568	1.03978	0.412191	0.902917	52.18
677.999	4528.06	2069.75	122.348	0.569	2.068	0.484	0.948	0.457095	4.69875	195.605	429.965	82.178	56.091	0.781	1.416	0.706	0.961	0.191127	4.01054	0.288503	0.0949558	0.0397043	0.458455	1.37258	0.68472	1.45868	1.01371	0.418134	0.853534	61.2279
536.845	5915.73	2857.05	122.501	0.45	1.967	0.508	0.833	0.482957	5.28707	160.765	354.333	66.297	52.337	0.738	1.991	0.502	0.974	0.187104	4.12775	0.299463	0.0598967	0.0232047	0.427237	1.64	1.0122	0.988189	1.16927	0.387412	0.780725	31.5554
169.823	11890.1	6919.07	59.526	0.602	1.099	0.91	0.931	0.581917	4.56781	84.912	415.596	98.095	35.07	0.868	1.127	0.887	0.976	0.236035	3.80585	0.500003	0.034953	0.0141775	0.589154	1.44186	1.02548	0.974725	1.04834	0.405615	0.833188	48.1526
228.356	10769.6	5390.82	83.748	0.409	1.461	0.684	0.819	0.500557	5.54202	105.219	350.683	62.587	39.009	0.869	1.309	0.764	0.983	0.178472	3.80292	0.460767	0.0325622	0.0116099	0.46579	2.12469	0.895962	1.11696	1.20024	0.356546	0.686198	76.3215
621.558	7769.95	3064.29	134.35	0.433	1.49	0.671	0.782	0.394377	5.38886	217.704	346.208	60.628	56.429	0.859	1.23	0.813	0.982	0.17512	3.82445	0.350255	0.0445573	0.0197853	0.420015	1.98383	0.825503	1.21162	1.25575	0.444042	0.709696	60.7038
611.902	3357.34	1562.56	116.777	0.564	1.727	0.579	0.908	0.465416	4.72081	149.218	358.065	53.217	48.105	0.81	1.414	0.707	0.972	0.148624	3.93804	0.243859	0.106651	0.0340576	0.411939	1.43617	0.818761	1.22107	1.07048	0.319336	0.834187	79.1145
703.383	3258.61	1413.81	121.392	0.6	1.077	0.929	0.948	0.43387	4.57714	182.167	418.093	67.032	51.783	0.854	1.101	0.909	0.979	0.160328	3.83665	0.258987	0.128304	0.0474122	0.426577	1.42333	1.02228	0.978471	1.0327	0.36953	0.83822	49.5867
495.036	6022.88	2755.32	108.249	0.531	1.428	0.7	0.925	0.457476	4.86525	126.422	467.199	81.114	42.687	0.872	1.14	0.877	0.979	0.173618	3.79651	0.255379	0.0775707	0.029439	0.394341	1.64218	0.798319	1.25286	1.05838	0.379512	0.780331	37.7465
503.796	7912.95	2203.83	141.674	0.315	3.921	0.255	0.876	0.278509	6.31194	156.285	459.02	87.521	48.411	0.838	1.589	0.629	0.984	0.190669	3.87245	0.310215	0.0580087	0.0397132	0.341707	2.66032	0.405254	2.46667	1.12329	0.684607	0.613511	30.1939
205.56	12480.6	7642.93	72.485	0.492	1.885	0.53	0.858	0.612384	5.05567	94.667	377.47	102.906	38.302	0.811	1.382	0.724	0.968	0.27262	3.93661	0.460532	0.0302445	0.0134642	0.528413	1.64837	0.733156	1.36604	1.12821	0.445179	0.778652	46.9408
274.146	7700.89	4032.26	75.5	0.604	1.248	0.802	0.945	0.523609	4.55991	99.744	364.331	75.108	38.225	0.858	1.149	0.87	0.983	0.206153	3.8274	0.363835	0.0473103	0.0186268	0.506291	1.42053	0.920673	1.08479	1.04021	0.393716	0.83936	40.1395
549.288	4266.38	1901.09	110.652	0.564	1.279	0.782	0.905	0.445598	4.72127	164.448	457.321	91.2	50.521	0.81	1.535	0.652	0.975	0.199422	3.93965	0.299384	0.107192	0.0479725	0.456576	1.43617	1.20016	0.83376	1.07735	0.447538	0.834446	42.2386
258.617	12153.9	4503.96	73.44	0.603	1.31	0.763	0.913	0.370577	4.56672	92.577	398.631	73.75	36.747	0.862	1.331	0.751	0.982	0.185008	3.81918	0.35797	0.0327985	0.0163745	0.500368	1.42952	1.01603	0.984273	1.07558	0.499244	0.836308	51.3248
145.534	10705.1	4677.12	58.819	0.529	1.651	0.606	0.905	0.436907	4.87568	79.238	431.942	110.422	33.731	0.875	1.176	0.85	0.977	0.255641	3.78933	0.544464	0.0403493	0.023609	0.573471	1.65406	0.712296	1.40264	1.07956	0.585115	0.77719	45.3454
632.109	9900.22	3802.33	119.671	0.555	1.087	0.92	0.878	0.384065	4.75985	201.379	349.154	58.707	59.4	0.717	1.902	0.526	0.948	0.168141	4.18581	0.318583	0.0352673	0.0154398	0.496361	1.29189	1.74977	0.571739	1.07973	0.437792	0.8794	51.0257
480.403	6802.55	3660.06	98.924	0.617	1.597	0.626	0.938	0.538042	4.51335	141.553	295.357	50.907	45.626	0.854	1.442	0.694	0.984	0.172358	3.83489	0.294655	0.0434186	0.0139088	0.461223	1.38412	0.902943	1.10863	1.04904	0.320342	0.849677	56.4159
527.488	8141.16	2530.63	116.962	0.485	2.182	0.458	0.833	0.310844	5.09259	128.91	469.15	86.427	43.579	0.853	1.136	0.88	0.972	0.18422	3.83826	0.244385	0.0576269	0.0341524	0.372591	1.75876	0.520623	1.9214	1.16687	0.592646	0.753695	36.3678
366.723	11976.3	5131.32	92.645	0.537	1.661	0.602	0.901	0.428457	4.83786	111.689	356.37	71.41	41.24	0.825	1.404	0.712	0.968	0.200382	3.90224	0.30456	0.0297563	0.0139165	0.44514	1.53631	0.845274	1.18272	1.07436	0.467682	0.806604	86.2806
501.805	7899	2353.77	108.497	0.536	1.816	0.551	0.903	0.297983	4.8434	186.846	339.629	68.596	52.382	0.856	1.274	0.785	0.982	0.201973	3.83213	0.372348	0.0429964	0.029143	0.482797	1.59701	0.701542	1.42468	1.08749	0.677801	0.791207	24.8444
354.579	7003.16	3684.59	91.906	0.528	1.916	0.522	0.894	0.526133	4.88076	140.955	261.75	35.507	48.857	0.742	1.855	0.539	0.965	0.135652	4.11516	0.397528	0.037376	0.00963661	0.531598	1.4053	0.968163	1.03257	1.07942	0.257829	0.843139	39.9053
513.95	5098.32	2477.34	111.512	0.519	1.596	0.627	0.854	0.485913	4.91882	161.561	387.388	73.807	49.781	0.819	1.53	0.654	0.98	0.190525	3.91647	0.314352	0.0759835	0.0297929	0.446418	1.57803	0.958647	1.04306	1.14754	0.392097	0.796222	32.7533
289.874	8478.25	4152.64	74.116	0.663	1.308	0.764	0.938	0.489799	4.35319	120.847	297.269	49.724	42.687	0.833	1.203	0.831	0.965	0.167269	3.88309	0.416895	0.0350625	0.0119741	0.575949	1.25641	0.919725	1.0877	1.02878	0.341506	0.892011	48.0486
461.39	5559.03	2104.73	103.755	0.539	1.533	0.652	0.902	0.378615	4.83031	117.463	389.903	66.228	43.241	0.789	1.499	0.667	0.963	0.169858	3.98975	0.254585	0.0701387	0.0314662	0.416761	1.46382	0.977821	1.02301	1.06763	0.448629	0.825981	52.5268
270.662	8413.15	4089.35	73.625	0.627	1.612	0.62	0.944	0.486066	4.47519	113.182	331.871	60.405	40.564	0.864	1.347	0.742	0.984	0.182013	3.81287	0.418167	0.0394467	0.0147713	0.550954	1.37799	0.835608	1.19677	1.04237	0.374462	0.852002	52.4351
200.682	10327.6	4132.59	67.716	0.55	1.675	0.597	0.846	0.400149	4.7801	84.812	412.849	82.16	35.516	0.845	1.366	0.732	0.975	0.199007	3.85652	0.422619	0.0399752	0.019881	0.524485	1.53636	0.815522	1.22613	1.15248	0.497333	0.806786	51.081
504.891	9663.63	4932.92	108.682	0.537	2.08	0.481	0.878	0.510462	4.83681	149.019	443.013	106.292	50.227	0.742	1.812	0.552	0.973	0.23993	4.11449	0.295151	0.0458433	0.0215475	0.462146	1.38175	0.871154	1.14761	1.1082	0.470024	0.850663	46.4229
434.214	9011.5	3916.69	94.832	0.607	1.412	0.708	0.903	0.434632	4.55096	82.722	396.931	76.973	35.516	0.824	1.292	0.774	0.973	0.19392	3.90493	0.19051	0.0440472	0.0196526	0.374515	1.3575	0.915014	1.09322	1.07752	0.446171	0.858046	51.7149
569.894	11443.3	4432.23	125.025	0.458	2.392	0.418	0.898	0.387322	5.23721	195.108	392.563	77.783	58.89	0.707	2.034	0.492	0.957	0.198141	4.21603	0.342358	0.0343052	0.0175494	0.471026	1.54367	0.850334	1.17703	1.0657	0.511568	0.805015	43.9025
352.488	9936.42	4337.11	119.607	0.31	2.953	0.339	0.766	0.436486	6.37066	105.318	350.544	66.101	43.165	0.71	2.085	0.48	0.965	0.188567	4.20611	0.298785	0.0352787	0.0152408	0.36089	2.29032	0.706062	1.41593	1.25979	0.432012	0.660231	65.9508
393.899	7034.58	2813.27	91.874	0.586	1.043	0.959	0.918	0.39992	4.62914	138.069	306.21	49.43	45.734	0.83	1.51	0.662	0.973	0.161425	3.89216	0.350519	0.0435292	0.0175703	0.49779	1.41638	1.44775	0.690302	1.05991	0.403644	0.840797	44.704
452.531	3853.74	2270.39	104.157	0.524	1.461	0.685	0.874	0.58914	4.89626	125.725	264.348	39.483	43.273	0.844	1.335	0.749	0.972	0.14936	3.85928	0.277826	0.0685951	0.0173904	0.415459	1.61069	0.913758	1.09343	1.11213	0.253522	0.78821	40.8649
323.72	8063.55	3843.74	80.458	0.628	1.538	0.65	0.947	0.476682	4.47182	132.096	327.234	56.96	44.733	0.83	1.23	0.813	0.974	0.174065	3.89209	0.408056	0.0405819	0.0148189	0.55598	1.32166	0.79974	1.25077	1.02851	0.36516	0.87036	60.3397
378.768	10547.7	3880.59	107.695	0.41	2.213	0.452	0.865	0.367908	5.53361	60.623	394.345	78.606	30.901	0.798	1.247	0.802	0.962	0.199333	3.96875	0.160053	0.0373868	0.0202562	0.286931	1.94634	0.563488	1.77434	1.11214	0.541801	0.717208	49.4129
277.133	6686.17	3371.94	79.655	0.549	1.689	0.592	0.924	0.504316	4.78486	84.115	400.122	70.294	34.732	0.876	1.143	0.875	0.98	0.175681	3.78698	0.303519	0.0598432	0.0208467	0.43603	1.59563	0.676732	1.47804	1.06061	0.348356	0.791451	45.5659
543.514	8217.14	3351.26	133.579	0.383	2.019	0.495	0.825	0.407838	5.72971	142.15	509.992	95.898	46.811	0.815	1.4	0.714	0.971	0.188038	3.92622	0.261539	0.0620644	0.0286155	0.350437	2.12794	0.693413	1.44242	1.17697	0.461062	0.685238	36.6453
467.86	5497.22	2033.46	102.155	0.563	1.429	0.7	0.92	0.369906	4.72282	215.216	402.121	64.357	58.367	0.794	1.211	0.826	0.968	0.160044	3.9786	0.460001	0.0731498	0.0316491	0.571357	1.4103	0.847446	1.18	1.05217	0.432661	0.84242	34.5919
146.231	13100.3	7152.56	52.725	0.661	1.312	0.762	0.95	0.545985	4.3601	63.41	420.115	124.195	30.5	0.857	1.237	0.808	0.977	0.295621	3.8302	0.433629	0.0320692	0.0173637	0.578473	1.29652	0.942835	1.06037	1.02842	0.541446	0.878464	47.5969
303.114	11428.7	4113.35	90.892	0.461	1.408	0.71	0.78	0.359914	5.22063	153.299	357.327	69.581	46.996	0.872	1.167	0.857	0.99	0.194726	3.79569	0.505747	0.0312658	0.0169159	0.517053	1.89154	0.828835	1.20704	1.26923	0.541035	0.727057	30.2959
261.902	8337.56	4287.48	71.592	0.642	1.255	0.797	0.945	0.514236	4.4238	167.434	392.765	94.435	49.335	0.864	1.225	0.817	0.977	0.240436	3.81271	0.6393	0.0471079	0.0220258	0.689113	1.34579	0.976096	1.02509	1.03386	0.46756	0.861863	41.5148
332.778	7682.9	3514.26	87.782	0.543	1.217	0.822	0.909	0.457414	4.81203	97.753	362.181	61.061	37.855	0.857	1.212	0.825	0.978	0.168592	3.82876	0.293748	0.0471412	0.0173752	0.431239	1.57827	0.995892	1.00365	1.07591	0.368578	0.795665	69.6082
988.679	4172.02	1602.85	146.543	0.579	1.361	0.735	0.907	0.38419	4.66055	204.365	390.137	72.47	54.536	0.863	1.149	0.87	0.98	0.185755	3.81487	0.206705	0.0935127	0.0452133	0.37215	1.4905	0.844232	1.18367	1.08049	0.483499	0.818545	37.3842
726.478	4582.35	1937.58	160.082	0.356	2.93	0.341	0.82	0.422836	5.93925	185.352	397.43	63.631	53.013	0.829	1.529	0.654	0.978	0.160106	3.89389	0.255138	0.0867307	0.0328405	0.331162	2.32865	0.521843	1.91789	1.19268	0.378649	0.65562	32.3338
370.107	9459.82	4571.35	85.844	0.631	1.105	0.905	0.919	0.483239	4.46217	142.15	302.711	52.181	47.181	0.802	1.377	0.726	0.948	0.172379	3.95725	0.384078	0.0319997	0.0114148	0.549613	1.271	1.24615	0.80221	1.03156	0.356716	0.886844	104.023
421.672	8759.11	3014.16	93.754	0.603	1.227	0.815	0.903	0.344117	4.56565	120.847	314.236	57.132	43.426	0.805	1.476	0.678	0.971	0.181812	3.95032	0.28659	0.0358753	0.0189545	0.463191	1.33499	1.20293	0.831902	1.0753	0.528344	0.865226	54.8799
331.484	7294.08	3298.67	83.505	0.597	1.407	0.711	0.918	0.452239	4.5865	131.1	297.912	56.117	43.764	0.86	1.089	0.918	0.978	0.188368	3.82222	0.395494	0.040843	0.017012	0.524088	1.44054	0.773987	1.29114	1.06536	0.416522	0.833363	51.8729
218.401	9146.64	4472	74.269	0.498	2.178	0.459	0.903	0.488923	5.02551	96.359	324.276	56.41	38.531	0.816	1.628	0.614	0.977	0.173957	3.92522	0.441202	0.035453	0.012614	0.518803	1.63855	0.747475	1.33769	1.08195	0.355796	0.781059	47.1104
391.012	3902.61	1417.29	86.15	0.662	1.072	0.933	0.949	0.363163	4.35673	129.707	356.246	52.477	43.688	0.854	1.183	0.845	0.982	0.147306	3.83602	0.331721	0.0912839	0.0370264	0.507115	1.29003	1.10354	0.905681	1.03477	0.405618	0.880481	57.7081
360.551	10083.7	4567.42	91.906	0.536	1.092	0.916	0.889	0.452951	4.84017	154.892	292.62	44.382	58.922	0.561	2.421	0.413	0.859	0.151671	4.73438	0.429598	0.0290191	0.00971708	0.641112	1.04664	2.21703	0.450873	0.966254	0.334851	0.978143	117.193
770.377	4429	1837.18	137.614	0.511	1.607	0.622	0.93	0.414808	4.95805	170.62	390.858	66.955	50.89	0.828	1.489	0.672	0.978	0.171303	3.89599	0.221476	0.0882498	0.0364444	0.369802	1.62035	0.926571	1.08039	1.05161	0.412969	0.78579	31.4638
582.337	4561.7	1980.35	116.809	0.536	1.932	0.518	0.941	0.434126	4.84049	128.91	530.073	90.048	43.025	0.875	1.208	0.828	0.981	0.169878	3.78946	0.221367	0.116201	0.0454707	0.368336	1.63246	0.625259	1.59846	1.04251	0.391312	0.782868	35.9679
317.349	3902.07	1836.28	78.489	0.647	1.579	0.633	0.936	0.470591	4.40596	106.413	298.751	50.754	39.302	0.866	1.094	0.914	0.975	0.169887	3.80993	0.335319	0.0765622	0.0276396	0.500733	1.33849	0.692844	1.44392	1.04167	0.361009	0.864723	42.4488
239.306	5918.87	2837.15	76.609	0.512	1.902	0.526	0.917	0.47934	4.95226	112.983	320.559	51.926	43.688	0.744	1.644	0.608	0.951	0.161986	4.11013	0.472128	0.0541588	0.0183022	0.570272	1.45312	0.864353	1.15589	1.03708	0.337935	0.829951	59.4446
387.428	7921.45	2923.91	92.154	0.573	1.112	0.899	0.919	0.369113	4.68186	117.662	317.918	50.26	42.011	0.838	1.293	0.773	0.975	0.158091	3.87298	0.3037	0.0401338	0.0171893	0.455878	1.46248	1.16277	0.859844	1.06094	0.428301	0.82723	72.1186
165.842	14950.7	4706.45	58.972	0.599	1.331	0.751	0.925	0.314798	4.57929	68.387	408.656	112.187	31.73	0.854	1.109	0.902	0.979	0.274527	3.83692	0.412362	0.0273335	0.0238369	0.538052	1.42571	0.833208	1.20107	1.05838	0.872074	0.837886	44.564
300.725	5416.45	2895.83	79.719	0.595	1.891	0.529	0.925	0.534637	4.59703	109.3	298.167	52.697	40.533	0.836	1.469	0.681	0.975	0.176737	3.87703	0.363455	0.0550484	0.0181975	0.508448	1.40504	0.776838	1.28733	1.05405	0.330573	0.843377	46.4435
163.552	7859.7	3481.69	65.066	0.485	1.665	0.601	0.877	0.44298	5.08775	80.83	438.767	115.463	34.286	0.864	1.192	0.839	0.975	0.263153	3.81356	0.494216	0.0558249	0.0331629	0.526942	1.78144	0.715916	1.39601	1.11174	0.594052	0.749556	48.0886
405.247	10593.3	4291.7	108.281	0.434	2.374	0.421	0.91	0.405133	5.37889	142.15	319.524	59.922	46.225	0.836	1.405	0.712	0.978	0.187535	3.87707	0.350774	0.0301628	0.0139623	0.426899	1.92627	0.591828	1.69121	1.07473	0.462898	0.720794	90.4021
447.155	3324.04	1069.44	115.388	0.422	1.326	0.754	0.805	0.321729	5.45672	155.588	301.246	48.297	47.996	0.849	1.181	0.847	0.975	0.160324	3.84784	0.347951	0.0906264	0.045161	0.415953	2.01185	0.890649	1.12334	1.21118	0.49832	0.705156	95.6147
201.678	8961.55	4104.66	74.269	0.459	1.624	0.616	0.874	0.45803	5.22972	110.296	335.005	68.512	40.01	0.866	1.206	0.829	0.986	0.20451	3.80968	0.546892	0.0373825	0.0166913	0.538717	1.88671	0.742611	1.34578	1.12815	0.4465	0.728468	43.8969
238.211	11080.6	4238.15	77.285	0.501	1.196	0.836	0.861	0.382482	5.00742	108.802	364.954	70.048	41.38	0.798	1.542	0.648	0.971	0.191937	3.96709	0.456746	0.0329362	0.016528	0.535421	1.59281	1.2893	0.77512	1.12776	0.501818	0.792242	53.6424
324.018	11528	4496.77	81.873	0.607	1.39	0.719	0.943	0.390072	4.54837	85.609	363.935	74.165	35.07	0.875	1.063	0.941	0.981	0.203786	3.79032	0.264211	0.0315695	0.016493	0.428346	1.44152	0.764748	1.30876	1.0403	0.522433	0.833336	67.7483
407.636	6971.97	2762.68	90	0.632	1.408	0.71	0.927	0.396256	4.45765	107.907	349.935	63.062	40.456	0.828	1.447	0.691	0.973	0.180211	3.89456	0.264714	0.0501917	0.0228264	0.449511	1.31013	1.0277	0.973239	1.04962	0.454784	0.873679	69.5734
306.399	6928.7	3393.39	76.672	0.655	1.213	0.825	0.936	0.489758	4.38019	122.838	325.616	60.093	42.457	0.856	1.082	0.924	0.976	0.184552	3.83074	0.400909	0.0469953	0.0177089	0.553748	1.30687	0.892003	1.12	1.04274	0.376822	0.87456	59.3056
351.294	5636.65	2959.05	91.23	0.53	1.955	0.511	0.943	0.524965	4.86746	114.775	367.729	68.232	41.164	0.851	1.359	0.736	0.975	0.18555	3.84232	0.326721	0.0652389	0.0230588	0.451211	1.60566	0.695141	1.44031	1.03393	0.353452	0.78939	53.7291
193.316	9702.65	4773	60.942	0.654	1.06	0.943	0.95	0.491927	4.38311	103.527	320.688	58.293	39.717	0.825	1.34	0.746	0.972	0.181775	3.90346	0.535532	0.0330516	0.0122131	0.651718	1.26147	1.26415	0.791092	1.02316	0.369516	0.890567	54.4067
373.293	9248.7	3535.46	123.98	0.305	3.987	0.251	0.819	0.382266	6.41692	104.622	368.527	74.309	40.533	0.8	1.549	0.646	0.972	0.201638	3.96276	0.280268	0.0398463	0.0210182	0.326932	2.62295	0.388513	2.57371	1.18681	0.527481	0.617548	67.0327
230.546	9567.37	3383.68	71.223	0.571	1.325	0.754	0.905	0.353669	4.69074	121.843	306.772	52.164	42.84	0.834	1.421	0.704	0.971	0.170042	3.88105	0.528498	0.0320644	0.0154163	0.601491	1.4606	1.07245	0.933687	1.07293	0.480793	0.827385	41.6925
365.429	9317.59	3760.16	126.72	0.286	3.474	0.288	0.721	0.403555	6.62893	98.848	409.551	88.513	40.055	0.774	1.555	0.643	0.953	0.216122	4.02877	0.270499	0.0439546	0.0235397	0.316091	2.70629	0.447611	2.23264	1.32178	0.535545	0.607756	56.5168
244.283	11293.4	4675.94	76.825	0.52	1.784	0.56	0.879	0.414041	4.91537	89.292	400.491	89.707	39.411	0.722	1.964	0.509	0.948	0.223993	4.17072	0.365527	0.0354623	0.0191848	0.512997	1.38846	1.1009	0.908929	1.0785	0.540992	0.848507	46.1558
619.965	3128.87	1667.01	121.302	0.529	1.616	0.619	0.903	0.532783	4.87174	189.036	319.416	49.015	56.398	0.747	1.933	0.517	0.971	0.153452	4.10196	0.304914	0.102087	0.0294029	0.464939	1.4121	1.19616	0.835218	1.0753	0.288019	0.84199	30.0391
668.642	5825.11	2796.19	133.49	0.472	1.635	0.612	0.827	0.480023	5.1624	182.067	375.109	60.793	51.12	0.876	1.157	0.864	0.981	0.162068	3.78857	0.272294	0.0643952	0.0217414	0.38295	1.85593	0.707645	1.41176	1.18622	0.337625	0.733877	39.944
930.644	4011.68	2187.82	155.652	0.483	1.774	0.564	0.895	0.545364	5.10226	169.624	334.921	56.648	50.227	0.845	1.345	0.744	0.975	0.169138	3.8565	0.182265	0.0834866	0.0258924	0.322688	1.74948	0.758174	1.31915	1.08939	0.310138	0.755841	58.4022
340.344	8545.46	3370.18	91.753	0.508	1.63	0.613	0.832	0.394383	4.97349	175.796	378.241	71.744	55.136	0.727	1.56	0.641	0.934	0.189678	4.15844	0.516524	0.0442622	0.0212879	0.600918	1.4311	0.957055	1.04568	1.1226	0.480949	0.836122	32.4402
698.506	4246.35	2321.95	136.383	0.472	2.455	0.407	0.904	0.546812	5.1603	211.931	374.517	61.709	58.291	0.784	1.683	0.594	0.977	0.16477	4.00409	0.303406	0.0881974	0.0265763	0.427407	1.66102	0.68554	1.45946	1.08075	0.301328	0.775942	39.5229
244.781	10275.5	4340.74	76.978	0.519	1.563	0.64	0.869	0.422437	4.92014	92.776	339.651	64.688	36.778	0.862	1.236	0.809	0.98	0.190454	3.8183	0.379016	0.0330545	0.0149025	0.477773	1.66089	0.790787	1.26406	1.12773	0.450847	0.776055	37.6717
341.638	7181.33	3356.48	85.443	0.588	1.314	0.761	0.916	0.46739	4.62268	111.689	344.381	63.821	42.566	0.775	1.734	0.577	0.969	0.185321	4.0277	0.326922	0.0479551	0.0190143	0.49818	1.31803	1.31963	0.758213	1.05786	0.396502	0.871293	50.0766
432.323	6409.36	2612.54	97.878	0.567	1.384	0.723	0.888	0.407613	4.7074	161.163	368.193	81.893	47.474	0.899	1.093	0.915	0.985	0.222419	3.73958	0.372784	0.0574461	0.0313462	0.485032	1.58554	0.78974	1.26556	1.10923	0.545662	0.794405	29.2256
271.06	11530.4	3880.23	76.609	0.58	1.669	0.599	0.952	0.336522	4.65315	96.16	386.689	80.173	39.086	0.791	1.582	0.632	0.964	0.207332	3.98588	0.354755	0.0335365	0.0206619	0.510201	1.36379	0.947873	1.05509	1.01261	0.616102	0.856598	58.1661
385.437	9666.38	3533.38	107.019	0.423	2.905	0.344	0.844	0.365533	5.4511	105.717	367.501	70.163	40.979	0.791	1.75	0.571	0.978	0.190919	3.98556	0.274278	0.0380185	0.0198572	0.382913	1.86998	0.60241	1.65988	1.15877	0.522304	0.731147	89.0675
253.242	9091.2	4025.24	71.624	0.62	1.6	0.625	0.901	0.442762	4.50081	113.879	324.026	57.272	41.533	0.83	1.462	0.684	0.978	0.176751	3.89199	0.449684	0.0356417	0.0142282	0.579875	1.33871	0.91375	1.0944	1.08546	0.399201	0.86473	45.1868
582.237	5872.67	2284.22	132.228	0.418	1.853	0.54	0.873	0.388957	5.47991	142.847	336.486	61.338	47.843	0.784	1.706	0.586	0.969	0.18229	4.00297	0.245342	0.0572969	0.0268529	0.361822	1.8756	0.920669	1.08519	1.10997	0.468663	0.730482	93.9319
776.648	3469.18	1052.04	124.84	0.626	1.124	0.889	0.952	0.303254	4.47962	199.488	348.336	57.51	54.307	0.85	1.183	0.845	0.978	0.165099	3.84501	0.256858	0.100409	0.054665	0.435013	1.35783	1.05249	0.950506	1.02731	0.544425	0.858333	33.0076
343.529	10866.5	5052.73	88.183	0.555	1.675	0.597	0.885	0.464981	4.75777	84.215	351.128	61.791	36.409	0.798	1.283	0.78	0.951	0.175979	3.96747	0.245147	0.0323128	0.0122292	0.41288	1.43784	0.76597	1.30653	1.07458	0.378464	0.833894	68.6059
518.827	8013.85	2203.29	107.911	0.56	1.473	0.679	0.933	0.274935	4.73756	106.314	378.747	77.25	39.64	0.85	1.202	0.832	0.975	0.203962	3.84449	0.204912	0.0472615	0.0350612	0.36734	1.51786	0.816022	1.22533	1.04502	0.741854	0.811492	60.1437
302.317	11200.3	5106.33	85.226	0.523	2.113	0.473	0.935	0.45591	4.90163	170.62	398.658	83.684	54.613	0.719	1.802	0.555	0.944	0.209914	4.18101	0.564374	0.0355936	0.0163883	0.640802	1.37476	0.852816	1.17336	1.00963	0.460429	0.852983	34.04
937.911	3505.91	1127.8	150.202	0.522	1.581	0.633	0.884	0.321684	4.9045	207.849	379.97	62.001	55.32	0.853	1.329	0.752	0.979	0.163173	3.83714	0.221608	0.10838	0.0549754	0.368304	1.6341	0.840607	1.18799	1.10747	0.507247	0.782372	35.6143
460.594	9275.58	4386.08	105.266	0.522	1.915	0.522	0.916	0.472863	4.90489	168.032	426.168	94.658	55.875	0.676	2.051	0.487	0.936	0.222114	4.31044	0.364816	0.0459452	0.0215815	0.530798	1.29502	1.07102	0.93295	1.02183	0.469722	0.878805	56.2596
301.919	8625.48	3957.4	88.49	0.485	2.137	0.468	0.895	0.458804	5.09271	134.883	310.241	54.311	47.627	0.747	1.834	0.545	0.968	0.175061	4.10086	0.446752	0.035968	0.0137239	0.538219	1.54021	0.858212	1.16453	1.08156	0.381559	0.805241	55.5882
455.915	7469.42	2650.32	106.216	0.508	2.072	0.483	0.928	0.354823	4.97448	133.39	325.841	62.821	45.026	0.827	1.259	0.794	0.968	0.192796	3.89854	0.292576	0.0436233	0.0237031	0.42391	1.62795	0.607625	1.64389	1.0431	0.543359	0.783707	70.2944
280.219	6129.96	3133.81	77.871	0.581	1.5	0.667	0.901	0.511228	4.65186	107.309	346.349	69.303	39.825	0.85	1.21	0.827	0.976	0.200096	3.84448	0.382947	0.056501	0.0221146	0.511423	1.46299	0.806667	1.23988	1.08324	0.391403	0.826439	39.5958
828.81	6143.07	3097.49	151.987	0.451	2.297	0.435	0.879	0.504225	5.27933	215.315	404.898	84.421	56.06	0.861	1.117	0.895	0.982	0.208499	3.82046	0.259788	0.0659113	0.0272546	0.368847	1.90909	0.486286	2.05747	1.11718	0.413504	0.723664	46.9213
642.462	3106.58	1306.57	119.269	0.568	1.613	0.62	0.932	0.420583	4.70548	161.86	294.204	46.088	48.105	0.879	1.109	0.902	0.987	0.156653	3.78112	0.251937	0.0947035	0.0352739	0.403332	1.54754	0.687539	1.45484	1.05901	0.372467	0.803557	99.9325
442.676	9147.85	3492.75	101.569	0.539	1.189	0.841	0.879	0.381811	4.82745	156.484	293.244	51.561	53.612	0.684	1.641	0.609	0.917	0.17583	4.28575	0.353496	0.032056	0.0147623	0.527838	1.26902	1.38015	0.724138	1.04323	0.460515	0.887787	93.2826
273.051	14009.4	3191.07	92.429	0.402	2.456	0.407	0.842	0.22778	5.59354	153.498	424.056	95.881	50.827	0.747	1.95	0.513	0.971	0.226105	4.10245	0.562159	0.0302693	0.0300467	0.549903	1.85821	0.793974	1.26044	1.15321	0.992644	0.733427	33.4645
610.807	5016.38	2849.67	116.529	0.565	1.53	0.653	0.932	0.568073	4.715	204.963	336.098	74.21	54.843	0.856	1.23	0.813	0.979	0.220799	3.83075	0.335561	0.0670001	0.0260416	0.470638	1.51504	0.803922	1.24502	1.05043	0.38868	0.812459	32.5406
362.144	5865.43	2705.56	105.942	0.405	1.532	0.653	0.837	0.461273	5.56708	125.128	333.481	64.882	44.242	0.803	1.561	0.64	0.975	0.19456	3.9551	0.34552	0.0568554	0.023981	0.417606	1.98272	1.01893	0.980092	1.16487	0.421789	0.710444	52.656
201.379	14830.2	4804.06	99.019	0.258	4.495	0.222	0.669	0.323937	6.97769	17.52	362.375	39.099	21.13	0.493	3.337	0.3	0.983	0.107897	5.04815	0.0870001	0.0244349	0.00813874	0.213393	1.91085	0.74238	1.35135	1.46936	0.333079	0.723471	44.4298
357.863	6619.78	2415.96	93.812	0.511	1.749	0.572	0.902	0.364961	4.95907	130.503	331.702	53.774	44.873	0.814	1.59	0.629	0.973	0.162115	3.92803	0.364673	0.0501077	0.0222578	0.478329	1.59295	0.909091	1.09965	1.07871	0.444199	0.792091	91.3688
730.46	4142.12	1419.27	135.243	0.502	1.901	0.526	0.903	0.342642	5.00399	186.149	331.147	64.843	52.121	0.861	1.268	0.789	0.981	0.195813	3.82017	0.254838	0.0799463	0.0456877	0.385388	1.71514	0.667017	1.5	1.08638	0.57148	0.763424	74.6639
412.514	7064.3	3556.5	100.893	0.509	1.32	0.757	0.857	0.503447	4.96754	169.027	282.654	43.396	51.336	0.806	1.552	0.644	0.973	0.15353	3.94861	0.409749	0.0400116	0.0122019	0.508816	1.5835	1.17576	0.850727	1.13536	0.304959	0.794881	66.4245
228.953	7009.34	3920.98	69.374	0.598	1.468	0.681	0.938	0.559394	4.58483	97.255	367.367	73.616	38.225	0.836	1.37	0.73	0.975	0.200388	3.87607	0.424782	0.052411	0.0187749	0.550999	1.39799	0.933243	1.07195	1.03945	0.358224	0.845411	45.0424
741.907	3805.53	2083.4	136.536	0.5	1.986	0.503	0.943	0.547467	5.01271	209.144	313.301	67.062	54.689	0.879	1.127	0.887	0.983	0.21405	3.78161	0.281901	0.0823278	0.0321887	0.400546	1.758	0.567472	1.76342	1.04242	0.390982	0.754405	37.0361
723.79	4090.36	2320.56	131.61	0.525	1.424	0.702	0.906	0.567324	4.89196	139.86	378.191	54.354	50.151	0.699	1.636	0.611	0.95	0.143721	4.24065	0.193233	0.0924592	0.0234228	0.381058	1.33143	1.14888	0.87037	1.04857	0.253331	0.866863	39.8026
268.174	9546.92	4134.22	83.352	0.485	1.685	0.593	0.84	0.433042	5.08988	89.988	335.65	57.06	37.148	0.819	1.535	0.651	0.974	0.169999	3.916	0.335558	0.0351579	0.0138019	0.445676	1.68866	0.910979	1.09781	1.15952	0.392568	0.76937	62.4566
500.909	3876.41	1296.62	104.278	0.579	1.409	0.71	0.94	0.334491	4.65922	144.141	331.311	62.062	47.149	0.815	1.406	0.711	0.973	0.187322	3.92716	0.287759	0.0854685	0.0478643	0.452147	1.4076	0.997871	1.00141	1.03511	0.560023	0.842879	95.4642
327.602	8014.89	3074.94	90.765	0.5	1.278	0.782	0.87	0.383654	5.0147	129.408	303.205	52.573	43.809	0.847	1.225	0.816	0.978	0.173391	3.85108	0.395016	0.0378302	0.0170972	0.482664	1.694	0.958529	1.04348	1.12414	0.451946	0.767958	45.5862
305.403	7329.83	4747.48	84.582	0.536	1.671	0.599	0.897	0.647692	4.83995	102.631	301.05	37.219	40.871	0.772	1.635	0.612	0.968	0.123631	4.03437	0.336051	0.0410719	0.00783975	0.483212	1.4403	0.978456	1.0217	1.07915	0.190879	0.833556	74.2639
616.68	7517.45	3963.27	112.035	0.617	1.038	0.964	0.934	0.52721	4.51153	170.222	369.436	73.499	49.781	0.863	1.063	0.941	0.977	0.198949	3.81554	0.27603	0.0491438	0.018545	0.444334	1.3987	1.02408	0.976141	1.04604	0.377363	0.84573	38.7794
500.013	5442.6	3277.21	110.926	0.511	2.138	0.468	0.933	0.60214	4.9607	168.629	451.724	98.796	50.705	0.824	1.316	0.76	0.98	0.218709	3.90467	0.337249	0.0829978	0.0301464	0.457107	1.61252	0.615529	1.62393	1.05038	0.363219	0.787122	46.081
857.18	4004.34	1392.57	133.521	0.604	1.203	0.831	0.899	0.347764	4.56051	168.231	396.21	75.408	50.565	0.827	1.134	0.882	0.972	0.190323	3.8985	0.196261	0.0989451	0.0541504	0.378704	1.36921	0.942643	1.06137	1.0812	0.547277	0.854837	35.668
444.169	5924.99	3319.97	100.556	0.552	1.238	0.808	0.93	0.560333	4.77127	128.413	342.698	66.575	44.765	0.805	1.468	0.681	0.974	0.194267	3.95034	0.289108	0.0578394	0.0200529	0.445175	1.45833	1.18578	0.842822	1.04731	0.346699	0.827943	53.9109
485.082	6029.52	3076.17	109.849	0.505	1.565	0.639	0.892	0.510185	4.98756	124.431	332.79	62.105	42.502	0.866	1.121	0.892	0.979	0.186619	3.81018	0.256515	0.0551935	0.0201891	0.386913	1.71485	0.716294	1.39593	1.09753	0.365787	0.763935	50.5922
294.752	9379.9	3685.74	79.872	0.581	1.3	0.769	0.887	0.39294	4.65228	116.866	324.347	55.139	42.719	0.805	1.481	0.675	0.964	0.17	3.95164	0.396489	0.0345789	0.0149601	0.534843	1.38554	1.13923	0.877763	1.08681	0.432636	0.849397	70.0571
273.45	9092.78	4692.84	71.777	0.667	1.345	0.743	0.953	0.516107	4.34057	104.323	345.513	60.813	39.933	0.822	1.416	0.706	0.969	0.176008	3.90969	0.381507	0.0379986	0.0129587	0.556348	1.23238	1.05279	0.950202	1.01679	0.34103	0.900732	52.8386
385.139	7359.27	3811.93	93.659	0.552	1.81	0.553	0.931	0.517977	4.77244	118.359	322.461	60.39	43.025	0.803	1.652	0.605	0.971	0.187278	3.95476	0.307315	0.043817	0.0158424	0.459379	1.45471	0.912707	1.09403	1.04296	0.361557	0.828666	56.2794
728.17	4189.09	2201.54	133.152	0.516	1.882	0.531	0.921	0.525542	4.93437	223.279	304.101	59.781	57.768	0.841	1.246	0.803	0.979	0.196583	3.86601	0.30663	0.0725936	0.0271541	0.43385	1.62984	0.662062	1.51224	1.06298	0.374057	0.783488	32.232
342.235	9199	3667.4	81.319	0.65	1.306	0.766	0.94	0.398674	4.39572	114.775	333.87	62.982	41.01	0.858	1.364	0.733	0.979	0.188642	3.82795	0.335369	0.0362942	0.0171735	0.50431	1.32	1.04441	0.956919	1.04149	0.473174	0.870836	88.5664
453.526	7649.29	3900.23	100.001	0.57	1.3	0.769	0.908	0.509881	4.69573	155.588	286.882	36.934	50.336	0.772	1.618	0.618	0.976	0.128743	4.03544	0.343063	0.0375044	0.0094697	0.503355	1.35439	1.24462	0.803641	1.07489	0.252496	0.859384	67.026
599.857	3083.81	1097.92	118.747	0.535	1.615	0.619	0.909	0.356027	4.8484	161.959	288.407	43.643	49.074	0.845	1.243	0.804	0.976	0.151324	3.85611	0.269996	0.0935229	0.0397506	0.413265	1.57944	0.769659	1.29887	1.07371	0.425036	0.795335	109.537
277.63	10068.1	6102.44	73.039	0.654	1.326	0.754	0.948	0.606115	4.38351	101.834	348.368	65.133	41.871	0.73	2.029	0.493	0.95	0.186966	4.14922	0.366798	0.0346011	0.0106733	0.573269	1.11621	1.53017	0.653846	1.00211	0.308467	0.946554	50.4464
384.442	7903.75	3473.54	87.043	0.638	1.237	0.809	0.943	0.43948	4.43934	139.661	294.006	45.545	45.874	0.834	1.241	0.806	0.976	0.154912	3.88176	0.363282	0.0371983	0.013112	0.527027	1.30721	1.00323	0.996292	1.03499	0.352489	0.874401	64.4298
532.963	7816.72	2926.65	113.265	0.522	1.295	0.772	0.863	0.374409	4.90622	153.697	376.725	76.388	48.073	0.836	1.368	0.731	0.982	0.202769	3.87765	0.288382	0.0481948	0.0261009	0.424429	1.60153	1.05637	0.946891	1.13789	0.54157	0.790353	48.0518
509.669	5794.5	2756.61	102.557	0.609	1.185	0.844	0.913	0.475728	4.54277	226.564	319.015	57.557	57.475	0.862	1.147	0.872	0.977	0.180421	3.81842	0.444532	0.0550548	0.0208797	0.56042	1.41544	0.967932	1.03318	1.0701	0.379253	0.840548	54.7482
254.536	10536.5	4999.77	73.192	0.597	1.323	0.756	0.912	0.474519	4.58764	100.242	354.094	77.845	38.378	0.855	1.353	0.739	0.977	0.219843	3.83316	0.393822	0.0336064	0.0155697	0.524347	1.43216	1.02268	0.977513	1.07127	0.463296	0.835542	93.1188
266.88	8119.16	4125.53	90.861	0.406	2.299	0.435	0.899	0.508123	5.56185	107.11	392.364	90.817	40.456	0.822	1.548	0.646	0.979	0.231461	3.90902	0.401341	0.0483257	0.0220134	0.445252	2.02463	0.673336	1.48506	1.08899	0.455522	0.702827	55.1744
377.872	12394.2	6995.76	101.601	0.46	1.461	0.685	0.837	0.564437	5.22668	110.594	469.738	94.571	40.424	0.85	1.348	0.742	0.982	0.201327	3.84391	0.292676	0.0378998	0.0135183	0.39787	1.84783	0.922656	1.08321	1.17324	0.356686	0.735441	37.0024
608.517	6205.97	4133.72	115.668	0.572	1.36	0.735	0.908	0.666087	4.68896	179.479	324.061	60.588	52.86	0.807	1.566	0.639	0.976	0.186965	3.94567	0.294945	0.0522176	0.014657	0.456998	1.41084	1.15147	0.869388	1.07489	0.280691	0.841479	32.3656
674.416	8432.6	4220.95	137.519	0.448	2.158	0.463	0.886	0.500551	5.2954	167.932	370.423	63.59	49.75	0.853	1.371	0.73	0.979	0.171669	3.83907	0.249004	0.0439275	0.0150653	0.361768	1.90402	0.63531	1.57667	1.10497	0.342959	0.724983	35.3259
506.982	6482.87	3359.02	104.004	0.589	1.262	0.793	0.897	0.518137	4.61906	173.706	388.315	79.034	51.228	0.832	1.444	0.692	0.976	0.203531	3.88687	0.342628	0.0598986	0.0235289	0.492558	1.41256	1.14422	0.872636	1.08807	0.392812	0.841485	34.9432
479.009	7429.77	2579.64	122.781	0.399	2.926	0.342	0.776	0.347203	5.60995	114.974	366.758	72.556	42.349	0.806	1.578	0.634	0.975	0.197831	3.94951	0.240025	0.0493633	0.0281264	0.344915	2.02005	0.539303	1.8538	1.25644	0.569784	0.704018	67.0453
595.178	5154.08	2092.61	110.435	0.613	1.343	0.745	0.941	0.406011	4.52672	153.598	463.155	102.675	48.073	0.835	1.304	0.767	0.982	0.221686	3.8789	0.258071	0.0898619	0.0490654	0.435306	1.36215	0.970961	1.02953	1.04357	0.54601	0.85689	39.2449
510.067	8460.47	5842.03	107.082	0.559	1.34	0.746	0.917	0.69051	4.74136	129.607	384.223	55.975	48.073	0.705	1.351	0.74	0.947	0.145684	4.22267	0.254098	0.0454139	0.00958142	0.448936	1.26118	1.00821	0.991957	1.03272	0.21098	0.890603	33.0748
170.62	16505.3	8577.04	59.526	0.605	1.463	0.684	0.949	0.519655	4.55713	86.007	375.856	71.232	36.409	0.815	1.537	0.651	0.975	0.189519	3.92592	0.504085	0.0227719	0.00830496	0.611649	1.34711	1.05058	0.951754	1.0274	0.364702	0.86149	44.8176
255.133	9104.1	4419.88	69.438	0.665	1.35	0.741	0.956	0.485482	4.34724	114.078	336.009	67.957	40.902	0.857	1.184	0.845	0.974	0.202248	3.82951	0.447131	0.0369074	0.0153753	0.589043	1.28872	0.877037	1.14035	1.01883	0.416591	0.880906	61.4338
205.46	11586.9	4234.86	64.39	0.623	1.412	0.708	0.937	0.365486	4.49216	117.164	330.623	62.4	41.425	0.858	1.265	0.791	0.979	0.188735	3.82706	0.570252	0.0285342	0.0147348	0.643345	1.37721	0.895892	1.11723	1.04482	0.516393	0.851943	65.2133
300.028	6978.35	3486.32	90	0.465	2.436	0.411	0.78	0.49959	5.19591	119.852	372.225	77.092	43.535	0.795	1.601	0.625	0.967	0.207111	3.97664	0.399469	0.05334	0.0221127	0.483722	1.70968	0.657225	1.52068	1.23974	0.414562	0.76534	66.0382
234.727	8962.33	3907.04	67.685	0.644	1.849	0.541	0.961	0.43594	4.41785	92.178	386.226	84.204	38.04	0.8	1.589	0.629	0.968	0.218017	3.96211	0.392703	0.0430944	0.0215519	0.562015	1.24224	0.859383	1.16266	1.00728	0.500108	0.896842	46.7863
783.915	3106.76	1779.84	128.658	0.595	1.708	0.586	0.939	0.572892	4.59518	201.777	311.413	48.312	55.212	0.832	1.406	0.711	0.977	0.155138	3.88685	0.257397	0.100237	0.027144	0.429138	1.39832	0.823185	1.21331	1.04047	0.270798	0.845854	36.2152
439.092	8103.58	4413.76	103.417	0.516	1.962	0.51	0.916	0.544668	4.93531	140.159	347.278	68.016	44.58	0.886	1.085	0.922	0.982	0.195855	3.76556	0.319202	0.0428549	0.01541	0.43107	1.71705	0.553007	1.80784	1.07205	0.359586	0.762984	38.279
709.356	4957.17	2838.88	139.921	0.455	2.661	0.376	0.846	0.572682	5.25352	193.017	381.392	75.706	54.613	0.813	1.61	0.621	0.981	0.198499	3.93096	0.272102	0.0769375	0.0266675	0.390313	1.78681	0.605036	1.6516	1.15957	0.346613	0.748251	34.9298
334.47	4308.15	1300.6	97.387	0.443	3.062	0.327	0.884	0.301894	5.32503	106.015	367.186	77.981	39.672	0.846	1.447	0.691	0.976	0.212375	3.85301	0.316964	0.0852307	0.0599576	0.407364	1.90971	0.472567	2.11315	1.10407	0.703475	0.723566	71.2742
561.034	4321.95	1402.43	111.914	0.563	1.313	0.762	0.889	0.32449	4.72487	180.674	322.032	63.647	52.936	0.81	1.625	0.615	0.979	0.197642	3.93825	0.322038	0.0745108	0.0453834	0.473006	1.43872	1.23762	0.807087	1.10124	0.609085	0.833515	80.8873
585.522	6031.15	2933.65	110.652	0.601	1.168	0.857	0.918	0.486416	4.57286	139.164	304.298	54.269	45.026	0.863	1.339	0.747	0.98	0.178342	3.8168	0.237675	0.0504544	0.0184988	0.406915	1.43594	1.1464	0.871645	1.06754	0.366645	0.834665	82.6157
307.992	7833.46	3528.8	102.435	0.369	2.082	0.48	0.803	0.450478	5.83685	122.838	360.647	76.267	42.056	0.873	1.143	0.875	0.975	0.211473	3.79456	0.398835	0.0460393	0.0216127	0.410563	2.36585	0.548991	1.82292	1.2142	0.469441	0.650104	66.5927
631.114	4830.97	2022.45	137.492	0.42	2.907	0.344	0.858	0.418643	5.47298	119.553	349.708	73.326	41.533	0.871	1.27	0.787	0.981	0.209678	3.79851	0.189432	0.0723887	0.036256	0.302076	2.07381	0.436877	2.28779	1.14336	0.500851	0.694048	63.8136
266.581	9391.99	4728.87	74.977	0.596	1.357	0.737	0.935	0.5035	4.59212	99.943	356.526	72.919	38.671	0.84	1.267	0.789	0.972	0.204526	3.8682	0.374907	0.0379607	0.01542	0.515772	1.4094	0.933677	1.07056	1.03957	0.406209	0.842356	50.7042
348.307	10254.7	5547.4	89.166	0.551	1.335	0.749	0.934	0.540961	4.77769	108.205	389.678	61.012	40.163	0.843	1.16	0.862	0.972	0.15657	3.86102	0.31066	0.0379999	0.0109983	0.45043	1.52995	0.868914	1.15087	1.04069	0.28943	0.808136	55.1857
391.908	7331.33	3636.3	87.814	0.639	1.397	0.716	0.94	0.495994	4.4358	146.53	268.459	45.465	46.428	0.854	1.315	0.76	0.979	0.169355	3.83545	0.373889	0.036618	0.0125031	0.528708	1.33646	0.941303	1.06145	1.04149	0.341447	0.864659	68.7853
230.148	12554	6526.67	74.333	0.523	2.378	0.421	0.927	0.519887	4.8998	81.627	401.323	86.771	34.624	0.856	1.322	0.757	0.976	0.216212	3.83231	0.354672	0.0319677	0.0132948	0.465796	1.63671	0.555929	1.7981	1.05286	0.415883	0.782136	56.2081
476.123	6656.73	3397.96	101.231	0.584	1.273	0.786	0.915	0.510456	4.63932	159.968	296.78	49.334	48.997	0.837	1.222	0.819	0.97	0.166231	3.87394	0.33598	0.0445835	0.0145187	0.484012	1.43322	0.959937	1.04198	1.06011	0.325652	0.835024	91.9189
496.629	4776.67	2393.16	107.235	0.543	2.065	0.484	0.947	0.501011	4.81194	152.005	346.107	66.894	47.888	0.833	1.454	0.688	0.979	0.193275	3.88417	0.306074	0.0724579	0.0279522	0.446571	1.53407	0.704116	1.42149	1.03379	0.385771	0.807193	35.2099
789.191	3997.7	1707.94	132.011	0.569	1.758	0.569	0.929	0.427231	4.69915	164.846	436.464	74.357	50.119	0.825	1.339	0.747	0.974	0.170362	3.90358	0.20888	0.109179	0.0435361	0.379658	1.44991	0.761661	1.31283	1.04844	0.398759	0.8307	46.4905
315.856	7072.11	3215.79	80.643	0.61	1.171	0.854	0.899	0.454715	4.53756	120.25	319.315	64.187	42.209	0.848	1.237	0.809	0.978	0.201015	3.84913	0.380711	0.0451513	0.0199599	0.523406	1.39016	1.05636	0.947307	1.08788	0.442068	0.848282	54.7475
379.664	9526.93	4715.96	87.629	0.621	1.122	0.891	0.902	0.495014	4.49726	146.331	322.982	43.934	46.505	0.85	1.179	0.848	0.971	0.136026	3.84443	0.385422	0.033902	0.00931602	0.530703	1.36876	1.0508	0.95174	1.0765	0.274793	0.854837	48.7431
393.401	8193.82	4427.09	101.263	0.482	1.498	0.668	0.848	0.540297	5.10544	137.471	292.216	51.516	44.733	0.863	1.239	0.807	0.98	0.176294	3.81525	0.349442	0.035663	0.0116365	0.441751	1.79046	0.827103	1.20808	1.15566	0.326292	0.74729	79.6563
209.343	7489.37	3565.64	75.78	0.458	2.78	0.36	0.929	0.476093	5.23752	23.791	283.146	37.328	22.207	0.606	2.782	0.359	1.002	0.131833	4.55285	0.113646	0.0378064	0.0104688	0.293046	1.32314	1.00072	0.997222	1.07858	0.276906	0.869277	79.0225
175.995	10462.6	5929.04	61.343	0.588	1.67	0.599	0.916	0.566689	4.62397	127.716	391.92	83.5	44.765	0.801	1.641	0.609	0.973	0.213054	3.9611	0.72568	0.0374591	0.0140832	0.729749	1.36224	0.982635	1.01669	1.06223	0.375962	0.856645	30.0902
458.205	10088	4124.72	102.773	0.545	1.239	0.807	0.852	0.408875	4.80119	149.715	442.084	98.02	46.626	0.865	1.225	0.816	0.982	0.221723	3.81062	0.326742	0.0438229	0.023764	0.453679	1.58716	0.988701	1.01115	1.15258	0.542274	0.793682	39.3853
401.962	7968.53	5231.23	91.721	0.6	1.333	0.75	0.943	0.656486	4.57484	134.983	267.599	34.651	48.181	0.731	1.967	0.508	0.963	0.129489	4.14702	0.33581	0.033582	0.00662387	0.5253	1.21833	1.47562	0.677333	1.02121	0.197245	0.906484	63.2986
430.83	8904.39	3879.11	118.409	0.386	2.359	0.424	0.762	0.43564	5.70469	143.743	414.798	85.929	47.703	0.794	1.528	0.654	0.974	0.207159	3.9788	0.333642	0.0465836	0.0221517	0.402866	2.05699	0.647732	1.54245	1.27822	0.475527	0.697462	46.4444
469.453	3210.1	1742.45	105.482	0.53	2.058	0.486	0.929	0.5428	4.86836	146.829	321.768	46.474	49.042	0.767	1.768	0.566	0.972	0.144433	4.04727	0.312766	0.100236	0.0266717	0.464932	1.44717	0.859086	1.16461	1.04629	0.266089	0.831342	64.6421
234.527	11476.1	5499.45	71.101	0.583	1.809	0.553	0.915	0.479209	4.64279	70.876	326.358	39.177	32.285	0.855	1.243	0.804	0.97	0.120043	3.83487	0.302208	0.028438	0.0071238	0.454072	1.46655	0.68712	1.45389	1.06011	0.250503	0.825985	73.5264
378.37	8399.68	4007.12	97.662	0.499	1.423	0.703	0.857	0.477056	5.02073	113.68	365.26	78.844	41.24	0.84	1.448	0.691	0.975	0.215857	3.86791	0.300447	0.043485	0.019676	0.422273	1.68337	1.01757	0.98293	1.13769	0.452477	0.770388	85.6248
258.12	9298.13	4747.76	78.948	0.52	1.656	0.604	0.907	0.510615	4.91395	102.033	323.026	64.776	38.563	0.862	1.179	0.848	0.98	0.200529	3.81769	0.395293	0.034741	0.0136435	0.488461	1.65769	0.711957	1.40397	1.08049	0.39272	0.776909	58.4531
576.962	5495.78	2261.03	116.006	0.539	1.647	0.607	0.894	0.411411	4.82955	164.747	425.816	106.465	48.704	0.873	1.057	0.946	0.981	0.250026	3.79451	0.285542	0.0774805	0.047087	0.41984	1.61967	0.641773	1.55848	1.09732	0.607727	0.785686	33.6357
583.731	5514.2	2068.76	110.837	0.597	1.758	0.569	0.955	0.375169	4.58752	128.413	343.002	77.323	42.98	0.874	1.03	0.971	0.979	0.22543	3.79282	0.219987	0.0622034	0.0373766	0.387777	1.46399	0.585893	1.7065	1.02513	0.600876	0.826768	75.436
237.116	9664.08	3712.17	70.362	0.602	1.88	0.532	0.929	0.38412	4.56938	109.4	334.208	61.999	40.303	0.846	1.432	0.698	0.985	0.18551	3.85326	0.461378	0.0345825	0.0167016	0.572795	1.40532	0.761702	1.31203	1.06028	0.482948	0.843278	59.911
943.983	7457.01	2944.13	159.776	0.465	1.61	0.621	0.814	0.394814	5.20031	131.001	317.281	43.093	44.395	0.835	1.439	0.695	0.977	0.13582	3.87879	0.138775	0.042548	0.0146369	0.277858	1.7957	0.893789	1.11916	1.20025	0.344009	0.745877	137.024
331.285	7203.21	3587.16	77.749	0.689	1.184	0.844	0.953	0.497994	4.27163	104.323	339.654	71.717	38.933	0.865	1.378	0.726	0.984	0.211147	3.81178	0.314904	0.0471532	0.0199927	0.500752	1.25544	1.16385	0.86019	1.03253	0.423995	0.892347	51.789
333.774	7771.71	3224.45	83.135	0.607	1.756	0.57	0.921	0.414896	4.55048	133.29	311.747	55.131	44.35	0.852	1.315	0.76	0.984	0.176845	3.84145	0.399342	0.0401131	0.0170978	0.53347	1.40362	0.748861	1.33333	1.0684	0.42624	0.844184	84.4819
311.874	10174.2	5251.22	87.967	0.506	2.193	0.456	0.921	0.516133	4.98116	127.915	325.125	55.66	45.626	0.772	1.878	0.533	0.983	0.171196	4.03415	0.41015	0.031956	0.0105994	0.518672	1.52569	0.856361	1.16886	1.06732	0.331689	0.809881	87.9546
219.098	8998.42	5053.99	77.564	0.458	2.518	0.397	0.902	0.561653	5.24012	99.843	314.918	56.688	39.564	0.802	1.612	0.62	0.975	0.180009	3.95951	0.4557	0.034997	0.0112165	0.510082	1.75109	0.640191	1.56171	1.08093	0.320498	0.755615	67.6345
193.814	9613.76	4486.56	68.947	0.512	1.733	0.577	0.868	0.466681	4.95248	127.716	391.92	83.5	44.765	0.801	1.641	0.609	0.973	0.213054	3.9611	0.658962	0.0407666	0.0186111	0.649267	1.56445	0.946913	1.05546	1.12097	0.45653	0.799822	30.0902
389.618	5083.45	2418.23	101.48	0.475	2.346	0.426	0.865	0.475706	5.14116	162.656	327.745	55.306	51.336	0.776	1.629	0.614	0.967	0.168747	4.0252	0.417476	0.0644729	0.0228705	0.505873	1.63368	0.694373	1.44131	1.11792	0.354729	0.782936	33.7109
259.613	10069.2	4798.24	88.706	0.415	2.968	0.337	0.875	0.476528	5.50541	92.079	364.794	84.584	39.379	0.746	1.905	0.525	0.975	0.231868	4.10378	0.354678	0.0362288	0.0176281	0.443927	1.79759	0.641846	1.55786	1.11429	0.486578	0.745409	54.3707
221.288	14928.9	7867.69	62.082	0.721	1.274	0.785	0.961	0.527009	4.17337	53.655	422.056	73.252	28.084	0.855	1.317	0.759	0.972	0.17356	3.83402	0.242467	0.028271	0.00931048	0.452369	1.18585	1.03375	0.966879	1.01145	0.32933	0.918686	63.7944
658.588	5216.29	1930.56	132.719	0.47	1.816	0.551	0.882	0.370101	5.17162	170.62	366.489	66.593	51.566	0.806	1.461	0.685	0.976	0.181705	3.94774	0.259069	0.0702585	0.0344942	0.388535	1.71489	0.804515	1.24319	1.10658	0.490961	0.763347	37.2624
398.08	7626.57	3116.88	94.061	0.565	1.413	0.707	0.918	0.408687	4.71438	138.666	342.15	62.827	48.781	0.732	1.813	0.552	0.936	0.183624	4.14253	0.348337	0.0448629	0.020157	0.51861	1.29558	1.28309	0.780764	1.01961	0.449302	0.878701	83.6084
189.533	7879.98	4531.81	67.099	0.529	1.805	0.554	0.925	0.575104	4.87387	92.178	326.127	61.964	37.409	0.828	1.516	0.66	0.977	0.19	3.89639	0.486343	0.0413868	0.0136731	0.557519	1.56522	0.839889	1.19134	1.05622	0.330374	0.799445	60.65
588.608	6996.66	3548.26	122.686	0.491	2.006	0.498	0.904	0.507136	5.05687	152.304	376.624	65.087	47.888	0.835	1.202	0.832	0.974	0.172817	3.88035	0.258753	0.0538291	0.0183434	0.39033	1.70061	0.599202	1.67068	1.07743	0.34077	0.767342	47.9572
115.173	7350.9	3579.32	55.74	0.466	2.031	0.492	0.881	0.486922	5.19388	182.764	377.075	80.499	56.028	0.732	1.619	0.617	0.943	0.213483	4.14438	1.58686	0.0512964	0.02249	1.00517	1.57082	0.797144	1.25407	1.07037	0.438433	0.797936	44.2017
741.011	4329.17	1917.63	124.872	0.597	1.492	0.67	0.904	0.442954	4.58725	188.538	352.09	68.677	53.045	0.842	1.236	0.809	0.98	0.195055	3.86318	0.254433	0.0813296	0.0358135	0.424795	1.41039	0.828418	1.20746	1.08407	0.440351	0.842155	50.8173
253.939	7340.53	2841.65	90.491	0.39	3.713	0.269	0.898	0.387118	5.67859	95.563	341.848	69.79	38.378	0.815	1.498	0.668	0.973	0.204155	3.92588	0.376323	0.0465699	0.0245597	0.424108	2.08974	0.403447	2.48327	1.08352	0.527372	0.691348	55.2105
168.828	13946.4	5944.41	56.881	0.656	1.434	0.698	0.944	0.426233	4.37769	48.478	412.115	55.235	27.53	0.804	1.474	0.679	0.958	0.134028	3.95397	0.287144	0.0295499	0.00929192	0.483993	1.22561	1.02789	0.972779	1.01483	0.314448	0.90321	53.8339
293.757	6612.68	3734.08	86.488	0.493	1.385	0.722	0.881	0.564685	5.04617	182.764	377.075	80.499	56.028	0.732	1.619	0.617	0.943	0.213483	4.14438	0.62216	0.057023	0.0215579	0.647812	1.48479	1.16895	0.854571	1.07037	0.378056	0.821293	44.2017
354.479	8966.14	4429.63	86.52	0.595	1.406	0.711	0.933	0.49404	4.59538	130.404	297.992	47.408	44.395	0.831	1.291	0.775	0.972	0.159092	3.88766	0.367875	0.0332352	0.0107025	0.513118	1.39664	0.918208	1.09001	1.0418	0.322022	0.845994	91.9186
298.236	7359.66	2852.09	82.982	0.544	1.385	0.722	0.904	0.387529	4.80512	119.056	325.013	65.947	41.61	0.864	1.331	0.751	0.983	0.202906	3.81349	0.399201	0.0441614	0.0231224	0.501434	1.58824	0.961011	1.04017	1.08739	0.523588	0.79363	60.096
815.371	4241.24	2053.39	142.445	0.505	1.948	0.513	0.916	0.484147	4.9885	184.257	382.011	79.31	52.783	0.831	1.433	0.698	0.978	0.207612	3.8885	0.225979	0.0900705	0.038624	0.37055	1.64554	0.735626	1.36062	1.06769	0.42882	0.779493	42.6935
336.461	9599.89	4208.29	98.465	0.436	2.42	0.413	0.838	0.438369	5.36802	122.241	399.98	69.504	43.503	0.812	1.508	0.663	0.972	0.173769	3.93469	0.363314	0.0416651	0.016516	0.441812	1.86239	0.62314	1.60533	1.1599	0.396399	0.732987	33.1764
272.454	7912.35	3150.4	77.966	0.563	2.331	0.429	0.96	0.398163	4.72344	28.171	309.049	47.343	25.177	0.558	3.16	0.316	1.007	0.153189	4.74354	0.103397	0.0390591	0.0150276	0.322923	0.991119	1.35564	0.736597	1.04896	0.38474	1.00426	80.4104
666.751	6436.57	2253.24	136.199	0.452	2.036	0.491	0.819	0.350068	5.27463	175.398	364.724	77.712	51.12	0.843	1.336	0.749	0.98	0.213071	3.85992	0.263064	0.0566643	0.034489	0.375333	1.86504	0.656189	1.52546	1.19658	0.608655	0.73179	38.8316
603.241	5185.52	2729.44	122.622	0.504	1.56	0.641	0.852	0.526359	4.99256	159.371	411.776	72.49	50.782	0.777	1.757	0.569	0.977	0.176042	4.02258	0.264191	0.0794089	0.0265586	0.414134	1.54167	1.12628	0.887676	1.14671	0.334453	0.805716	54.4312
667.149	5149.23	2425.17	126.192	0.526	1.26	0.793	0.905	0.470977	4.88563	166.339	359.613	67.8	49.412	0.856	1.345	0.744	0.983	0.188536	3.8312	0.249328	0.0698382	0.0279568	0.391562	1.62738	1.06746	0.938209	1.08619	0.400308	0.784179	56.6834
316.652	11018.1	4470.68	82.428	0.586	1.542	0.648	0.932	0.405758	4.63216	137.073	454.108	105.647	44.95	0.853	1.291	0.775	0.977	0.232647	3.83931	0.432882	0.0412148	0.0236311	0.545324	1.45563	0.837224	1.19599	1.04828	0.573364	0.828839	36.5526
545.904	6399.39	2790.17	117.976	0.493	1.652	0.605	0.906	0.436005	5.04935	171.018	319.175	56.51	49.966	0.861	1.237	0.809	0.98	0.17705	3.82079	0.313275	0.0498758	0.0202533	0.423527	1.74645	0.748789	1.33719	1.08168	0.406073	0.75669	74.5602
327.204	5577.05	2609.82	104.68	0.375	1.707	0.586	0.777	0.467958	5.78701	108.703	303.505	53.677	41.61	0.789	1.427	0.701	0.972	0.176857	3.99096	0.332218	0.0544203	0.0205673	0.397497	2.104	0.83597	1.19625	1.25097	0.377934	0.68964	75.3285
362.343	7151.2	4167.73	89.905	0.563	1.175	0.851	0.926	0.582802	4.72306	140.955	346.491	70.639	45.504	0.855	1.286	0.778	0.978	0.20387	3.83274	0.38901	0.0484521	0.016949	0.506134	1.51865	1.09447	0.914219	1.05616	0.34981	0.811494	44.4468
447.155	8067.11	2936.35	107.388	0.487	1.147	0.872	0.851	0.36399	5.0784	154.792	309.673	43.408	47.257	0.871	1.369	0.731	0.983	0.140174	3.79832	0.346171	0.0383871	0.014783	0.440058	1.7885	1.19355	0.838303	1.15511	0.385103	0.747937	108.635
647.141	5206.66	2461.51	125.701	0.515	1.315	0.76	0.91	0.472763	4.94128	174.602	356.502	61.034	51.336	0.833	1.45	0.69	0.979	0.171202	3.88506	0.269805	0.0684704	0.0247953	0.408398	1.61748	1.10266	0.907895	1.07582	0.362132	0.786245	53.7458
243.785	8795.33	4194.8	71.439	0.6	1.342	0.745	0.953	0.476935	4.57543	78.939	408.963	81.065	34.362	0.84	1.227	0.815	0.972	0.198221	3.86752	0.323806	0.0464977	0.0193251	0.480998	1.4	0.914307	1.09396	1.01994	0.415614	0.84528	73.5329
358.361	7594.33	3021.03	92.582	0.525	1.252	0.799	0.912	0.397801	4.89065	135.879	420.388	85.334	44.841	0.849	1.401	0.714	0.981	0.202989	3.8468	0.379168	0.0553555	0.0282466	0.484338	1.61714	1.11901	0.893617	1.07566	0.510277	0.786562	45.5869
220.492	15986.1	5002.79	76.736	0.471	3.407	0.294	0.904	0.312946	5.16776	90.188	389.24	66.917	40.303	0.698	2.193	0.456	0.963	0.171917	4.24388	0.409031	0.0243487	0.0133759	0.525216	1.48195	0.643675	1.55102	1.06527	0.54935	0.821221	60.4235
336.959	10468.7	5228.25	93.723	0.482	1.452	0.689	0.805	0.499417	5.10573	138.268	439.074	95.159	46.856	0.791	1.853	0.54	0.983	0.216727	3.98478	0.410341	0.0419416	0.0182009	0.499941	1.64108	1.27617	0.783745	1.22112	0.433959	0.780453	39.6702
525.497	7286.43	3831.66	109.02	0.556	1.911	0.523	0.929	0.525862	4.75577	174.402	345.727	58.196	51.827	0.816	1.553	0.644	0.978	0.168329	3.92446	0.33188	0.0474481	0.0151882	0.47539	1.46763	0.812664	1.23136	1.05274	0.320102	0.8252	33.4897
625.34	6445.42	2834	110.683	0.641	1.528	0.655	0.938	0.439692	4.42612	176.891	404.956	72.617	53.72	0.77	1.608	0.622	0.964	0.179321	4.03909	0.282872	0.0628285	0.0256235	0.48535	1.20125	1.05236	0.949618	1.02772	0.407832	0.912558	60.8081
410.821	7168.65	3444.9	100.186	0.514	1.607	0.622	0.914	0.480551	4.94289	142.946	407.298	72.464	47.289	0.803	1.615	0.619	0.975	0.177914	3.95525	0.347952	0.0568166	0.0210351	0.472012	1.56226	1.00498	0.995177	1.06674	0.370229	0.800191	55.4163
385.437	11193.2	5755	100.957	0.475	2.668	0.375	0.885	0.514153	5.14233	129.209	311.415	53.003	50.074	0.648	1.731	0.578	0.883	0.170201	4.4052	0.335227	0.0278219	0.00920991	0.495993	1.36421	0.648801	1.54133	0.99774	0.331031	0.856655	96.7838
286.39	4668.73	1732.32	76.149	0.621	1.665	0.601	0.961	0.371048	4.49972	55.347	301.932	59.704	31.609	0.696	2.236	0.447	0.943	0.19774	4.24877	0.193257	0.0646711	0.0344647	0.415094	1.12077	1.34294	0.74376	0.98127	0.532923	0.944231	57.5824
388.722	7159.84	3671.34	116.191	0.362	1.994	0.502	0.748	0.512768	5.89322	67.093	310.861	35.498	33.547	0.749	1.648	0.607	0.951	0.114193	4.09558	0.172599	0.0434173	0.00966895	0.288723	2.06906	0.826479	1.20916	1.27139	0.222698	0.694964	88.2671
784.811	3980.51	1602.78	123.055	0.651	1.067	0.937	0.955	0.402657	4.39255	153.199	382.541	80.51	47.257	0.862	1.235	0.81	0.978	0.210461	3.81802	0.195205	0.0961036	0.0502315	0.384032	1.32412	1.15745	0.864461	1.02408	0.522681	0.869203	68.391
407.835	6067.7	2829.76	101.295	0.499	1.38	0.725	0.834	0.466363	5.01586	134.983	393.679	76.561	46.568	0.782	1.731	0.578	0.983	0.194476	4.00819	0.330975	0.0648811	0.0270557	0.459727	1.56713	1.25435	0.797241	1.17866	0.417005	0.799102	45.0712
207.252	9338.11	4860.24	73.071	0.488	2.698	0.371	0.945	0.520474	5.0757	70.279	424.013	92.921	33.47	0.788	1.673	0.598	0.966	0.219147	3.99248	0.339099	0.0454067	0.0191186	0.458048	1.61475	0.620089	1.61186	1.02222	0.421052	0.786588	63.5966
694.922	4229.96	1580.79	119.792	0.609	1.039	0.962	0.938	0.373713	4.54422	182.366	390.719	87.071	51.012	0.881	1.244	0.804	0.988	0.222848	3.77746	0.262427	0.0923695	0.0550807	0.425838	1.44663	1.19731	0.835759	1.0533	0.596309	0.831267	41.3366
413.409	10542	4234.15	92.492	0.607	1.258	0.795	0.914	0.401645	4.54898	166.837	381.092	82.215	50.737	0.814	1.571	0.636	0.982	0.215735	3.92806	0.403564	0.0361497	0.0194171	0.548556	1.34102	1.24881	0.8	1.0744	0.53713	0.863504	41.2805
366.723	5914.78	2872.12	93.997	0.522	1.759	0.568	0.934	0.485585	4.90846	113.083	283.761	45.847	40.163	0.881	1.106	0.904	0.982	0.161569	3.77683	0.308361	0.0479749	0.0159627	0.42728	1.68774	0.628766	1.59155	1.05139	0.332731	0.769454	79.3722
348.009	11439.9	4702.72	94.462	0.49	1.855	0.539	0.873	0.41108	5.06363	137.272	358.077	59.196	48.596	0.73	1.799	0.556	0.946	0.165316	4.14772	0.39445	0.0313007	0.0125876	0.51445	1.4898	0.969811	1.03154	1.08362	0.402151	0.81912	61.8456
620.264	8632.41	3140.24	120.838	0.534	1.359	0.736	0.913	0.363773	4.85194	173.108	380.082	81.987	51.075	0.834	1.413	0.708	0.979	0.215709	3.88195	0.279088	0.0440297	0.0261085	0.422673	1.5618	1.03974	0.961957	1.07229	0.592976	0.800082	44.4737
566.908	7258.98	3779.19	111.111	0.577	1.464	0.683	0.935	0.520622	4.6666	121.445	329.97	53.562	43.241	0.816	1.526	0.655	0.974	0.162324	3.92379	0.214223	0.0454568	0.0141729	0.389169	1.41421	1.04235	0.959004	1.04171	0.311788	0.840824	36.2331
413.708	6835.71	2931.28	97.662	0.545	1.264	0.791	0.929	0.428819	4.80152	137.87	306.29	47.49	50.998	0.666	2.46	0.406	0.961	0.155049	4.34328	0.333254	0.0448073	0.0162011	0.522189	1.22202	1.9462	0.513274	1.03445	0.361573	0.904565	75.0505
292.861	12556.9	8007.86	73.625	0.679	1.351	0.74	0.956	0.637723	4.30224	157.778	385.225	64.196	50.705	0.771	1.763	0.567	0.962	0.166645	4.03671	0.538747	0.0306782	0.00801663	0.688693	1.13549	1.30496	0.766216	1.00628	0.261313	0.938281	52.2657
480.901	9128.63	5087.8	99.357	0.612	1.491	0.671	0.922	0.557345	4.53076	170.122	382.478	70.736	50.782	0.829	1.391	0.719	0.977	0.184941	3.8934	0.353757	0.0418987	0.0139031	0.511106	1.35458	0.932931	1.07154	1.05965	0.331826	0.859328	61.369
286.49	6669.87	2657.46	90.676	0.438	1.746	0.573	0.803	0.398428	5.3572	103.427	342.485	62.128	39.271	0.843	1.387	0.721	0.979	0.181404	3.86149	0.361014	0.0513481	0.0233787	0.433091	1.92466	0.794387	1.25829	1.21918	0.455298	0.720804	84.5776
292.363	9056.71	5052.37	79.502	0.581	1.419	0.705	0.927	0.557859	4.64961	72.668	405.767	90.002	32.546	0.862	1.084	0.922	0.973	0.221807	3.81791	0.248554	0.0448029	0.0178138	0.409373	1.48365	0.763918	1.3078	1.04962	0.397604	0.821125	67.643
421.97	6174.45	3272.47	92.091	0.625	1.248	0.801	0.934	0.530001	4.48308	146.032	381.707	59.778	48.181	0.79	1.629	0.614	0.965	0.156607	3.98705	0.346072	0.0618204	0.018267	0.523189	1.264	1.30529	0.766542	1.03319	0.295484	0.889355	40.7049
262.898	6809.22	2781.76	77.781	0.546	2.017	0.496	0.897	0.408529	4.79711	79.039	384.531	80.927	34.547	0.832	1.283	0.78	0.978	0.210456	3.88588	0.300645	0.0564721	0.029092	0.444157	1.52381	0.636093	1.57258	1.0903	0.515157	0.810046	72.3905
85.21	19744.9	10151	39.244	0.695	1.27	0.788	0.933	0.514109	4.25136	32.452	635.54	147.812	22.328	0.818	1.394	0.717	0.96	0.232577	3.91949	0.380847	0.0321876	0.0145613	0.568953	1.17698	1.09764	0.909898	1.02894	0.452389	0.921937	73.1692
296.146	7880.8	4220.03	78.272	0.607	1.279	0.782	0.921	0.535482	4.54835	90.586	333.42	64.092	38.333	0.775	1.634	0.612	0.972	0.192226	4.02756	0.305883	0.0423079	0.0151876	0.489741	1.27677	1.27756	0.782609	1.05537	0.358977	0.8855	62.9007
516.637	7740.93	3652.89	131.119	0.378	1.605	0.623	0.728	0.471892	5.76863	134.186	322.666	64.891	43.994	0.871	1.209	0.827	0.987	0.201109	3.79787	0.25973	0.0416831	0.0177643	0.335527	2.30423	0.753271	1.32745	1.35577	0.426176	0.658365	34.1761
401.862	6203.62	2902.06	88.49	0.645	1.418	0.705	0.965	0.467801	4.41424	123.734	270.654	37.215	42.502	0.861	1.382	0.723	0.985	0.1375	3.82089	0.307902	0.0436284	0.0128237	0.480303	1.33488	0.974612	1.02553	1.02073	0.293929	0.865584	85.7954
372.297	6868.8	3110.61	91.383	0.56	1.325	0.755	0.89	0.452861	4.7361	163.851	382.592	78.231	50.304	0.814	1.387	0.721	0.971	0.204476	3.92987	0.440108	0.0557	0.0251497	0.550474	1.45357	1.04679	0.954967	1.09101	0.451521	0.829769	45.9182
262.002	9173.95	3315.18	77.163	0.553	1.395	0.717	0.916	0.361368	4.76713	108.305	299.638	46.091	43.025	0.735	1.959	0.51	0.97	0.153822	4.13425	0.413375	0.0326618	0.013903	0.557586	1.32911	1.4043	0.711297	1.05895	0.425666	0.867241	85.7197
496.629	5923.5	2609.39	103.94	0.578	1.18	0.847	0.929	0.440515	4.66409	127.616	448.406	95.566	43.611	0.843	1.473	0.679	0.98	0.213124	3.8605	0.256964	0.0756995	0.0366238	0.419579	1.45848	1.24831	0.801653	1.0549	0.483806	0.827707	43.7589
261.902	14113	7191.53	84.397	0.462	3.025	0.331	0.866	0.509568	5.21504	87.002	374.039	78.278	37.148	0.792	1.506	0.664	0.97	0.209278	3.98264	0.332193	0.0265031	0.0108847	0.440158	1.71429	0.497851	2.00604	1.12009	0.410697	0.763683	86.9666
336.461	13308.2	6564.48	97.139	0.448	2.587	0.386	0.879	0.493264	5.29574	125.327	323.311	46.444	47.442	0.7	2.227	0.449	0.968	0.143651	4.2378	0.372486	0.024294	0.00707504	0.488393	1.5625	0.860843	1.16321	1.10125	0.291226	0.800229	96.8854
826.52	3051.98	993.725	134.012	0.578	1.487	0.673	0.92	0.3256	4.66141	224.075	325.088	55.893	57.169	0.862	1.29	0.775	0.983	0.171932	3.81913	0.271107	0.106517	0.0562459	0.426596	1.49135	0.867518	1.15156	1.06848	0.528046	0.819307	67.5787
504.294	5233.6	2176.88	113.609	0.491	2.286	0.437	0.918	0.415943	5.05907	183.859	373.652	62.88	53.198	0.816	1.555	0.643	0.98	0.168285	3.92331	0.364587	0.0713948	0.0288854	0.468255	1.66191	0.680227	1.4714	1.06754	0.404586	0.7755	70.6223
723.292	7339.45	3368.94	149.616	0.406	2.079	0.481	0.807	0.459018	5.56316	158.376	354.981	78.701	47.442	0.884	1.167	0.857	0.982	0.221705	3.7698	0.218966	0.0483662	0.0233608	0.317092	2.17734	0.561328	1.7817	1.21685	0.482998	0.677637	41.0761
603.54	18722.8	8023.89	151.311	0.331	1.788	0.559	0.705	0.428563	6.1591	138.268	378.196	60.82	45.887	0.825	1.448	0.69	0.975	0.160816	3.90237	0.229095	0.0201998	0.00757986	0.303263	2.49245	0.809843	1.23435	1.38298	0.375244	0.633594	71.9135
352.687	5340.11	2292.42	95.169	0.489	2.022	0.495	0.821	0.429283	5.06758	144.838	357.838	67.694	46.103	0.856	1.319	0.758	0.982	0.189175	3.83079	0.41067	0.0670095	0.0295295	0.484433	1.75051	0.652324	1.53131	1.1961	0.440677	0.75594	43.5238
558.446	5470.41	1902.1	123.425	0.461	1.38	0.725	0.783	0.347706	5.22291	192.42	311.899	46.679	52.598	0.874	1.207	0.828	0.982	0.149661	3.79179	0.344563	0.0570156	0.0245408	0.426154	1.89588	0.874638	1.14207	1.25415	0.430422	0.725992	78.1019
662.271	6675.04	3236.62	126.963	0.516	1.555	0.643	0.891	0.484884	4.93355	168.529	335.529	60.159	49.966	0.848	1.406	0.711	0.979	0.179296	3.84891	0.254471	0.0502662	0.018587	0.393548	1.64341	0.90418	1.10575	1.09877	0.369771	0.78015	49.8465
135.182	11886.5	3879.34	66.761	0.381	2.285	0.438	0.762	0.326364	5.742	20.805	321.273	52.694	19.759	0.67	2.134	0.469	1.007	0.164016	4.33193	0.153904	0.0270283	0.0135832	0.295966	1.75853	0.933917	1.07078	1.32152	0.502556	0.754428	73.9568
216.709	14195.4	4842.33	69.253	0.568	1.234	0.81	0.896	0.341119	4.70436	54.75	472.66	153.83	28.422	0.852	1.27	0.787	0.973	0.325456	3.84116	0.252643	0.0332967	0.0317677	0.410408	1.5	1.02917	0.971605	1.08594	0.954082	0.816512	71.8717
704.08	4028.12	1504.08	127.396	0.545	1.456	0.687	0.917	0.373396	4.80114	165.842	404.96	91.616	49.705	0.844	1.264	0.791	0.979	0.226235	3.85969	0.235544	0.100533	0.0609115	0.390161	1.54862	0.868132	1.15138	1.06761	0.605883	0.803911	40.8715
364.633	7493.14	4099.2	112.468	0.362	2.89	0.346	0.833	0.547061	5.88981	123.137	301.475	54.523	44.057	0.797	1.687	0.593	0.974	0.180854	3.97028	0.337701	0.0402335	0.0133009	0.391729	2.20166	0.583737	1.71387	1.16927	0.330592	0.674093	76.7395
443.173	9209.23	3711.58	95.449	0.611	2.071	0.483	0.941	0.403028	4.53403	125.426	373.077	73.1	42.98	0.853	1.196	0.836	0.977	0.195938	3.83771	0.283018	0.0405112	0.0196951	0.450293	1.39607	0.577499	1.73085	1.03826	0.486164	0.846424	46.8225
318.941	8996.18	3277.46	92.123	0.472	1.977	0.506	0.869	0.364317	5.15837	118.259	339.855	61.105	42.273	0.832	1.552	0.644	0.981	0.179797	3.88728	0.370786	0.0377777	0.018644	0.458876	1.76271	0.785028	1.27273	1.12888	0.493519	0.753586	43.2105
340.344	7892.03	2347.97	81.842	0.639	1.598	0.626	0.956	0.297512	4.43626	109.002	320.421	54.755	39.411	0.882	1.07	0.935	0.98	0.170885	3.77485	0.32027	0.0406006	0.0233201	0.48155	1.38028	0.669587	1.49361	1.0251	0.574379	0.850909	75.8544
351.99	5389.73	3018.1	81.905	0.659	1.294	0.773	0.96	0.559972	4.36561	104.422	286.724	54.93	38.933	0.866	1.104	0.906	0.981	0.191578	3.80997	0.296662	0.0531982	0.0182002	0.475343	1.31411	0.853168	1.17206	1.02188	0.34212	0.872723	47.4915
398.08	10279.4	4308.6	98.956	0.511	2.088	0.479	0.905	0.419151	4.95972	115.97	381.109	61.392	41.195	0.859	1.314	0.761	0.98	0.161088	3.82535	0.291323	0.0370752	0.0142487	0.416296	1.68102	0.62931	1.58873	1.08287	0.38432	0.771285	81.0566
449.445	7087.51	4069.69	110.99	0.458	2.24	0.446	0.866	0.574206	5.23535	115.472	446.357	72.433	44.242	0.741	1.503	0.665	0.935	0.162276	4.11715	0.256921	0.062978	0.0177982	0.398612	1.6179	0.670982	1.49103	1.07968	0.282609	0.786413	49.3014
191.823	5104.28	2223.49	72.976	0.453	2.162	0.463	0.87	0.435613	5.26902	164.348	367.207	82.584	49.488	0.843	1.333	0.75	0.981	0.224898	3.86027	0.856769	0.0719411	0.0371416	0.678141	1.86093	0.616559	1.61987	1.12759	0.516279	0.732636	66.4101
110.694	8942.35	3688.92	45.554	0.67	1.179	0.849	0.921	0.412522	4.32977	35.537	340.387	64.824	24.177	0.764	1.474	0.679	0.994	0.190442	4.05566	0.321038	0.0380646	0.0175726	0.530733	1.1403	1.25021	0.799764	1.07926	0.461653	0.936694	73.0445
412.016	5398.78	2253.95	116.93	0.379	1.828	0.547	0.815	0.417492	5.76062	166.837	336.064	64.651	49.596	0.852	1.125	0.889	0.974	0.192377	3.83973	0.404928	0.0622481	0.0286834	0.424151	2.24802	0.615427	1.62523	1.19509	0.460792	0.666548	39.4461
203.37	6965.44	3584.52	63.159	0.641	1.51	0.662	0.933	0.514615	4.42886	102.83	317.611	61.395	40.118	0.803	1.597	0.626	0.974	0.193302	3.95621	0.50563	0.0455981	0.0171278	0.635191	1.25273	1.05762	0.945619	1.04394	0.375625	0.89328	77.8131
432.223	5380.28	2902.8	93.723	0.618	1.337	0.748	0.942	0.539525	4.50809	111.789	275.104	45.6	40.348	0.863	1.179	0.848	0.974	0.165755	3.81612	0.258637	0.0511319	0.015709	0.430503	1.39644	0.881825	1.13369	1.03397	0.307225	0.846506	65.2688
348.009	8455.55	3129.79	92.614	0.51	1.488	0.672	0.908	0.370146	4.96457	156.883	287.304	46.048	48.519	0.837	1.059	0.945	0.969	0.160276	3.87368	0.450802	0.0339782	0.0147128	0.523884	1.64118	0.711694	1.40625	1.06718	0.433008	0.780266	87.7522
332.878	5447.47	2921.13	101.231	0.408	2.031	0.492	0.799	0.536236	5.54844	164.348	367.207	82.584	49.488	0.843	1.333	0.75	0.981	0.224898	3.86027	0.493718	0.0674087	0.0282712	0.488862	2.06618	0.656327	1.52439	1.22778	0.4194	0.69574	66.4101
571.487	6306.09	2971.97	110.403	0.589	1.512	0.662	0.952	0.471286	4.61825	155.19	355.394	68.591	47.028	0.882	1.076	0.929	0.981	0.193	3.77507	0.271555	0.0563573	0.0230793	0.425967	1.49745	0.71164	1.40332	1.03046	0.409517	0.817423	39.553
484.982	5608	2677.4	113.329	0.475	2.656	0.376	0.923	0.477426	5.1461	119.155	325.839	56.647	42.426	0.832	1.45	0.689	0.98	0.17385	3.88665	0.24569	0.0581026	0.0211575	0.374361	1.75158	0.545934	1.83245	1.06176	0.36414	0.755262	47.5499
527.09	4816.06	2147.93	122.992	0.438	1.883	0.531	0.874	0.445993	5.35716	138.865	275.405	45.739	45.211	0.854	1.143	0.875	0.969	0.166079	3.83661	0.263456	0.0571847	0.0212945	0.367593	1.94977	0.60701	1.64783	1.1087	0.37238	0.716165	79.2869
64.405	6716.83	1410.17	37.275	0.583	1.612	0.62	0.92	0.209946	4.6447	192.321	279.618	41.204	55.46	0.786	1.12	0.893	0.948	0.147358	3.99914	2.98612	0.0416295	0.0292192	1.48786	1.3482	0.694789	1.44032	1.03043	0.701887	0.861011	62.1174
72.867	10863.6	3411.32	44.63	0.46	2.59	0.386	0.896	0.314013	5.22831	166.837	336.064	64.651	49.596	0.852	1.125	0.889	0.974	0.192377	3.83973	2.28961	0.0309347	0.0189519	1.11127	1.85217	0.434363	2.30311	1.08705	0.612641	0.734411	39.4461
328.199	5644.23	3491.89	81.535	0.62	1.325	0.755	0.937	0.618667	4.50065	94.866	295.249	50.073	37.409	0.852	1.329	0.753	0.976	0.169596	3.84079	0.28905	0.0523099	0.0143398	0.458809	1.37419	1.00302	0.997351	1.04162	0.274131	0.853386	62.7713
125.327	21274	5804.25	49.309	0.648	1.155	0.866	0.916	0.272833	4.40457	50.768	498.741	194.789	27.714	0.831	1.43	0.699	0.968	0.390561	3.88959	0.405084	0.0234437	0.0335597	0.562047	1.28241	1.2381	0.807159	1.05677	1.4315	0.883081	39.5241
461.191	4781.17	1754.23	115.636	0.433	2.06	0.485	0.835	0.366905	5.38459	128.114	409.893	73.996	42.61	0.887	1.116	0.896	0.981	0.180525	3.76455	0.277789	0.0857307	0.0421814	0.368484	2.0485	0.541748	1.84742	1.17485	0.492022	0.699134	56.1066
476.421	9858.2	3850.96	115.7	0.447	2.2	0.455	0.862	0.390635	5.30076	99.246	536.463	148.056	38.716	0.832	1.266	0.79	0.971	0.275985	3.88628	0.208316	0.0544179	0.0384465	0.334624	1.8613	0.575455	1.73626	1.12645	0.706505	0.733155	68.8644
1003.11	3386.16	1518.58	156.079	0.517	1.276	0.784	0.916	0.448467	4.92799	225.967	294.721	56.633	56.952	0.875	1.182	0.846	0.983	0.192158	3.78867	0.225266	0.087037	0.0372934	0.364892	1.69246	0.926332	1.07908	1.07314	0.428478	0.768806	48.8873
278.626	9764.75	3974.98	77.348	0.585	1.116	0.896	0.896	0.407074	4.63381	151.308	382.114	82.75	50.074	0.758	1.756	0.57	0.953	0.216558	4.07081	0.543051	0.039132	0.0208177	0.647386	1.29573	1.57348	0.636161	1.06362	0.531987	0.878503	44.8155
494.538	7815.88	5413.99	107.758	0.535	1.495	0.669	0.892	0.692691	4.84562	106.015	453.023	69.51	41.348	0.779	1.318	0.759	0.959	0.153436	4.01579	0.214372	0.0579619	0.012839	0.383712	1.45607	0.881605	1.13453	1.07511	0.221507	0.828745	56.4001
535.053	7564.71	3099.89	106.496	0.593	1.33	0.752	0.942	0.409783	4.604	146.032	354.733	87.401	46.996	0.831	1.47	0.68	0.969	0.246385	3.88899	0.27293	0.0468931	0.0281949	0.441294	1.40135	1.10526	0.904255	1.02866	0.601258	0.844699	40.2104
721.003	5369.87	1957.43	162.115	0.345	1.705	0.587	0.677	0.36452	6.03747	179.877	294.027	56.27	50.629	0.882	1.115	0.897	0.985	0.191377	3.77495	0.249482	0.054755	0.0287469	0.312303	2.55652	0.653959	1.52811	1.45495	0.52501	0.625255	70.1282
601.45	6966.39	3154.76	114.036	0.581	1.878	0.532	0.933	0.452855	4.64988	148.322	390.568	79.63	46.103	0.877	1.19	0.841	0.98	0.203883	3.78553	0.246607	0.0560646	0.0252412	0.404285	1.50947	0.633653	1.58083	1.05038	0.450216	0.814112	42.8754
594.282	7427.47	2811.26	125.115	0.477	1.748	0.572	0.875	0.378495	5.13231	143.145	382.687	84.404	47.028	0.813	1.55	0.645	0.975	0.220556	3.93069	0.24087	0.0515232	0.0300235	0.375878	1.7044	0.886728	1.12762	1.11429	0.582719	0.76587	31.7014
626.734	5103.92	2612.17	116.93	0.576	1.624	0.616	0.944	0.511796	4.67073	167.534	294.047	49.415	49.781	0.85	1.219	0.82	0.978	0.168051	3.84603	0.267313	0.057612	0.0189172	0.425733	1.47569	0.750616	1.33117	1.03602	0.328356	0.823432	56.9609
449.345	9399.18	4563.13	101.633	0.547	1.906	0.525	0.902	0.485481	4.79452	130.702	369.131	79.038	43.611	0.864	1.164	0.859	0.978	0.214119	3.81465	0.290872	0.0392727	0.017321	0.429103	1.57952	0.610703	1.63619	1.08426	0.441045	0.795628	35.463
117.164	7006.31	2812.74	51.31	0.559	2.299	0.435	0.961	0.401458	4.74029	29.266	287.017	38.494	25.808	0.552	3.037	0.329	0.977	0.134117	4.7706	0.249787	0.0409655	0.0136856	0.502982	0.987478	1.32101	0.756322	1.01665	0.334076	1.00639	61.4092
478.213	5880.98	3083.75	116.714	0.441	1.347	0.742	0.837	0.524359	5.33719	128.612	248.425	29.375	44.841	0.804	1.173	0.853	0.954	0.118245	3.95398	0.268943	0.0422421	0.00952575	0.384196	1.82313	0.870824	1.1496	1.13978	0.225504	0.740836	68.4696
546.6	6683.7	4047.07	120.716	0.471	2.269	0.441	0.892	0.605512	5.16333	141.154	264.072	37.205	46.027	0.837	1.395	0.717	0.98	0.14089	3.87406	0.25824	0.0395098	0.00919308	0.381283	1.77707	0.614808	1.62585	1.09865	0.232678	0.750302	112.61
404.052	7031.92	3527.01	125.395	0.323	2.947	0.339	0.768	0.501572	6.23823	119.454	387.669	75.436	41.425	0.875	1.124	0.89	0.982	0.194589	3.7902	0.29564	0.0551299	0.0213881	0.330356	2.70898	0.381405	2.62537	1.27865	0.387958	0.607576	29.9657
266.78	9254.61	4120.57	73.039	0.628	1.076	0.929	0.947	0.445245	4.47176	129.11	320.662	60.207	45.874	0.771	1.656	0.604	0.965	0.187758	4.03726	0.483957	0.0346489	0.0146113	0.628075	1.22771	1.53903	0.650161	1.01901	0.421697	0.902835	47.2214
277.829	7153.69	3018.58	84.028	0.494	2.366	0.423	0.919	0.421961	5.04122	132.594	328.922	67.786	44.657	0.836	1.318	0.759	0.971	0.206085	3.87818	0.47725	0.0459793	0.0224562	0.531454	1.69231	0.557058	1.79433	1.05658	0.488398	0.769294	39.4667
845.135	4838.87	1933	143.185	0.518	1.85	0.54	0.876	0.399474	4.92532	207.252	328.748	73.859	55.136	0.857	1.143	0.875	0.98	0.224668	3.82989	0.245229	0.067939	0.0382095	0.385068	1.65444	0.617838	1.62037	1.11872	0.562408	0.777591	62.4289
443.074	10941.7	5320.82	107.79	0.479	1.742	0.574	0.876	0.486289	5.12083	152.503	383.61	62.532	48.073	0.829	1.437	0.696	0.982	0.163009	3.8928	0.344193	0.0350595	0.0117523	0.445988	1.73069	0.824914	1.21254	1.121	0.335211	0.760189	88.8274
659.285	3680.74	1344.69	124.84	0.532	1.095	0.913	0.873	0.365332	4.86202	254.237	295.667	54.817	60.413	0.875	1.194	0.837	0.982	0.185401	3.78888	0.385625	0.0803282	0.0407655	0.483923	1.64474	1.09041	0.916758	1.12486	0.507487	0.779281	66.598
875.496	5217.09	3254.72	142.783	0.54	1.645	0.608	0.901	0.623858	4.82558	186.348	337.886	64.87	51.566	0.881	1.171	0.854	0.983	0.191988	3.77747	0.212848	0.0647652	0.019931	0.361149	1.63148	0.711854	1.40461	1.09101	0.307743	0.782802	69.8138
638.381	3702.7	1571.87	126.562	0.501	1.357	0.737	0.841	0.424521	5.00914	161.462	240.263	31.732	48.443	0.865	1.283	0.779	0.982	0.132072	3.81238	0.252924	0.0648886	0.0201874	0.382761	1.72655	0.945468	1.05699	1.16766	0.311108	0.761084	84.4131
541.225	5631.84	2661.41	110.403	0.558	1.27	0.787	0.891	0.472564	4.74561	172.611	334.853	56.256	50.597	0.847	1.419	0.705	0.982	0.168002	3.85115	0.318927	0.0594571	0.0211377	0.458294	1.51792	1.11732	0.895807	1.10213	0.355512	0.811519	62.7031
525.696	7522.98	3622.37	134.044	0.368	3.006	0.333	0.815	0.481508	5.84629	153.697	289.068	41.31	49.259	0.796	1.701	0.588	0.978	0.142908	3.97331	0.292369	0.0384247	0.0114041	0.367484	2.16304	0.565868	1.76577	1.2	0.296792	0.67963	60.826
605.232	5702.13	2783.49	120.194	0.526	1.825	0.548	0.927	0.488149	4.88564	185.253	289.582	49.33	52.165	0.855	1.472	0.679	0.985	0.170349	3.83263	0.306086	0.0507849	0.0177224	0.434007	1.62548	0.806575	1.23905	1.06257	0.348969	0.784467	40.5047
582.835	5802.81	3333.21	141.553	0.366	2.505	0.399	0.838	0.574412	5.86336	247.269	318.953	57.204	62.555	0.794	1.677	0.596	0.976	0.179349	3.97811	0.424252	0.0549653	0.0171619	0.441919	2.1694	0.669461	1.49373	1.16468	0.312231	0.67847	58.2791
744.197	6304.64	2418.49	150.234	0.414	1.044	0.958	0.752	0.383606	5.50712	138.168	280.878	48.73	45.026	0.856	1.22	0.82	0.98	0.173492	3.83054	0.185661	0.044551	0.0201489	0.299706	2.06763	1.16858	0.85595	1.30319	0.452266	0.695561	85.6631
695.619	4787.58	2107.28	122.871	0.579	1.66	0.602	0.932	0.440156	4.65869	184.855	329.739	63.36	51.075	0.89	1.055	0.948	0.984	0.192152	3.75658	0.265742	0.0688738	0.0300671	0.41568	1.53713	0.635542	1.57475	1.05579	0.436554	0.80636	56.9543
481	8517.67	3393.81	127.517	0.372	2.354	0.425	0.835	0.398444	5.81427	146.829	298.209	51.687	46.288	0.861	1.271	0.787	0.978	0.173325	3.81999	0.305258	0.0350107	0.0152298	0.362995	2.31452	0.539932	1.85176	1.17126	0.435004	0.657002	73.8991
331.185	14537.2	6439.98	85.628	0.568	1.752	0.571	0.918	0.443001	4.70523	116.766	436.953	116.238	40.826	0.88	1.151	0.869	0.982	0.266019	3.77815	0.35257	0.0300576	0.0180494	0.476783	1.5493	0.656963	1.52189	1.06972	0.600495	0.802968	82.0068
253.043	4702.16	1923.59	83.442	0.457	2.159	0.463	0.926	0.409086	5.24551	104.024	271.87	40.236	38.748	0.871	1.258	0.795	0.981	0.147997	3.79912	0.411092	0.0578181	0.0209172	0.46437	1.90591	0.582677	1.71706	1.0594	0.361775	0.724261	65.4588
453.924	8975.46	3596.57	118.16	0.409	2.644	0.378	0.796	0.400711	5.54599	107.21	286.091	44.827	40.01	0.842	1.478	0.676	0.98	0.156688	3.86412	0.236185	0.0318748	0.0124638	0.338609	2.05868	0.559002	1.78836	1.23116	0.391024	0.696742	68.1978
171.914	9817.8	3829.04	60.82	0.584	1.331	0.751	0.894	0.390011	4.63864	119.354	381.306	62.704	42.795	0.819	1.402	0.713	0.976	0.164445	3.91719	0.694266	0.0388382	0.0163759	0.703634	1.4024	1.05334	0.949401	1.09172	0.421643	0.844469	51.6223
636.489	7331.53	3049.27	121.978	0.538	1.484	0.674	0.911	0.415911	4.83488	158.276	368.195	71.962	47.735	0.873	1.108	0.903	0.98	0.195445	3.79428	0.24867	0.0502207	0.0235998	0.391341	1.62268	0.746631	1.33976	1.07574	0.469921	0.784772	66.5831
473.833	8018.95	4317.42	113.514	0.462	2.004	0.499	0.91	0.538402	5.21479	135.48	329.753	52.667	47.474	0.755	1.91	0.524	0.973	0.159717	4.07867	0.285924	0.0411217	0.0121987	0.418222	1.6342	0.953094	1.0501	1.06923	0.296649	0.782135	92.9992
360.253	8250.89	2857	107.267	0.393	2.612	0.383	0.824	0.346265	5.65148	110.694	290.487	54.462	41.055	0.825	1.34	0.746	0.974	0.187485	3.90215	0.307267	0.0352068	0.0190627	0.382737	2.09924	0.513017	1.94778	1.18204	0.541449	0.690465	73.9748
246.772	8720.7	4498.07	75.531	0.544	1.15	0.869	0.874	0.515792	4.80814	93.572	293.663	41.869	39.086	0.77	1.626	0.615	0.961	0.142575	4.04062	0.379184	0.0336743	0.00930822	0.517483	1.41544	1.41391	0.70771	1.09954	0.276419	0.840371	86.9787
419.482	10775.3	4501.55	98.586	0.542	1.312	0.762	0.869	0.417766	4.81347	138.367	375.188	85.932	44.503	0.878	1.212	0.825	0.983	0.229037	3.78332	0.329852	0.0348193	0.0190894	0.451413	1.61993	0.92378	1.08268	1.13119	0.548243	0.785985	57.8858
399.672	7778.61	3315.43	96.431	0.54	1.288	0.777	0.903	0.426224	4.82353	106.314	300.841	51.871	39.717	0.847	1.4	0.714	0.982	0.17242	3.85196	0.266003	0.0386754	0.0156453	0.41187	1.56852	1.08696	0.918919	1.08749	0.404529	0.798576	104.762
284.101	5346.32	1901.8	82.951	0.519	1.776	0.563	0.917	0.355721	4.92136	131.499	257.764	42.859	43.535	0.872	1.116	0.896	0.975	0.166272	3.79645	0.46286	0.0482133	0.022536	0.524828	1.68015	0.628378	1.59147	1.06325	0.467423	0.771422	79.7609
214.519	8970.73	4711.32	71.407	0.529	1.469	0.681	0.9	0.525189	4.87537	60.921	300.008	39.479	35.503	0.607	2.666	0.375	0.991	0.131593	4.54864	0.283989	0.033443	0.0083796	0.497192	1.14745	1.81484	0.550661	1.10111	0.250564	0.932983	70.1457
347.511	6405.28	2024.5	92.276	0.513	1.316	0.76	0.883	0.316067	4.94999	114.775	290.476	56.151	41.425	0.84	1.242	0.805	0.972	0.193307	3.86669	0.330277	0.0453494	0.0277358	0.448925	1.63743	0.943769	1.05921	1.10079	0.611601	0.78115	75.4832
520.42	5208.15	1935.32	128.595	0.395	2.061	0.485	0.785	0.371594	5.63699	127.417	284.47	50.387	45.288	0.781	1.719	0.582	0.966	0.177126	4.01208	0.244835	0.0546201	0.0260355	0.352175	1.97722	0.834061	1.2	1.23057	0.476665	0.711742	81.4318
399.672	8327.04	3911.57	110.129	0.414	2.216	0.451	0.819	0.469743	5.50871	115.074	279.393	38.1	41.935	0.822	1.21	0.827	0.959	0.136367	3.9092	0.287921	0.0335525	0.00974032	0.380781	1.98551	0.546029	1.8337	1.17094	0.290301	0.70964	84.0083
231.939	14087.4	6341.4	80.025	0.455	2.159	0.463	0.841	0.450148	5.25459	125.327	359.311	68.905	43.733	0.823	1.311	0.763	0.974	0.19177	3.90649	0.540345	0.0255059	0.0108659	0.546492	1.80879	0.607226	1.64795	1.15815	0.426015	0.743444	74.2874
327.701	7404.93	3309.94	85.29	0.566	1.455	0.687	0.881	0.446991	4.7115	107.508	275.991	42.771	40.271	0.833	1.368	0.731	0.974	0.154972	3.88394	0.328067	0.0372712	0.012922	0.472166	1.47173	0.940206	1.06405	1.10556	0.346701	0.824352	76.3939
325.611	6683.42	2819.32	78.827	0.659	1.11	0.901	0.955	0.421837	4.36843	118.259	269.019	35.693	42.164	0.836	1.51	0.662	0.983	0.132678	3.87726	0.363191	0.0402517	0.0126602	0.534893	1.26859	1.36036	0.734739	1.02932	0.314525	0.887563	65.1779
538.935	8491.33	3503.9	112.405	0.536	1.448	0.691	0.9	0.412644	4.84192	176.194	324.632	64.518	50.151	0.88	1.252	0.799	0.986	0.198742	3.77819	0.32693	0.038231	0.0184132	0.446163	1.64179	0.864641	1.1563	1.09556	0.481631	0.780309	52.1137
192.121	11781	5025.73	64.976	0.572	1.59	0.629	0.894	0.426596	4.68776	110.097	333.061	65.502	40.01	0.864	1.21	0.826	0.976	0.196667	3.81312	0.573061	0.028271	0.0130333	0.615766	1.51049	0.761006	1.3132	1.09172	0.461014	0.813421	54.6546
515.841	4792.24	1523.46	118.409	0.462	2.342	0.427	0.864	0.317902	5.21347	177.687	345.225	66.786	51.075	0.856	1.28	0.782	0.979	0.193456	3.8316	0.344461	0.0720383	0.0438383	0.431344	1.85281	0.546541	1.83138	1.1331	0.608542	0.734943	48.2635
528.384	8110.81	3881.06	108.096	0.568	1.757	0.569	0.936	0.478504	4.70256	159.968	294.815	49.601	48.443	0.857	1.413	0.708	0.983	0.168244	3.83014	0.30275	0.0363484	0.0127803	0.448148	1.5088	0.804212	1.24429	1.05021	0.351605	0.814479	41.8971
845.434	5372.33	2495.31	149.093	0.478	1.102	0.907	0.898	0.464474	5.12764	154.693	308.477	52.922	47.627	0.857	1.272	0.786	0.98	0.171559	3.82929	0.182975	0.0574196	0.0212086	0.319445	1.79289	1.15426	0.866593	1.09131	0.369362	0.746793	59.725
140.557	12181.2	5547.7	53.063	0.627	1.419	0.705	0.925	0.455432	4.47575	65.799	330.23	59.71	31.284	0.845	1.417	0.706	0.979	0.180813	3.85667	0.46813	0.0271099	0.010763	0.589563	1.34769	0.998591	1.00142	1.05838	0.397015	0.861682	55.3871
459.598	6107.12	2333.84	107.726	0.498	1.908	0.524	0.864	0.38215	5.02495	159.073	326.541	55.093	47.735	0.877	1.194	0.837	0.983	0.168717	3.78476	0.346113	0.0534689	0.0236062	0.443115	1.76104	0.625786	1.59733	1.13773	0.441494	0.753195	38.2272
457.01	8724.12	4819.15	110.958	0.466	2.685	0.372	0.898	0.552394	5.19034	142.847	281.803	49.885	48.781	0.754	1.924	0.52	0.977	0.177021	4.08146	0.312569	0.0323016	0.0103514	0.439635	1.61803	0.716574	1.39785	1.08797	0.320461	0.786356	94.6002
370.207	9709.8	4274.46	85.073	0.643	1.112	0.899	0.948	0.440221	4.4215	120.748	295.341	52.026	42.872	0.826	1.485	0.673	0.975	0.176156	3.90152	0.326163	0.0304168	0.0121714	0.503944	1.2846	1.33543	0.74861	1.02848	0.400153	0.882398	102.328
514.348	7940.25	4234.51	103.143	0.608	1.541	0.649	0.942	0.533296	4.5479	129.508	355.055	60.63	42.719	0.892	1.042	0.96	0.984	0.170762	3.75381	0.251791	0.0447158	0.0143181	0.414173	1.46711	0.676184	1.4792	1.04459	0.320202	0.825394	47.2421
414.803	6099	2787.86	94.462	0.584	1.295	0.772	0.928	0.4571	4.63806	129.209	270.295	46.497	43.841	0.845	1.133	0.883	0.973	0.172023	3.85686	0.311495	0.0443179	0.0166784	0.464113	1.44692	0.874903	1.14378	1.04849	0.376336	0.831568	84.6752
378.768	6869.02	2363.29	92.614	0.555	1.741	0.574	0.934	0.34405	4.75872	99.246	294.729	59.838	38.117	0.858	1.397	0.716	0.98	0.203027	3.82615	0.262023	0.042907	0.0253198	0.411568	1.54595	0.802412	1.24739	1.04925	0.590109	0.80403	81.1031
532.863	8873.6	4324.56	112.067	0.533	2.012	0.497	0.918	0.487351	4.85478	139.661	341.272	50.677	47.334	0.783	1.727	0.579	0.979	0.148494	4.00531	0.262096	0.0384593	0.0117184	0.422372	1.46904	0.85835	1.16499	1.06645	0.304697	0.825022	80.5259
282.906	9634.63	4999.82	90.306	0.436	2.201	0.454	0.883	0.518942	5.36903	85.907	318.336	51.787	35.44	0.86	1.398	0.715	0.982	0.16268	3.82366	0.303659	0.0330408	0.0103578	0.392443	1.97248	0.635166	1.57489	1.11212	0.313484	0.71217	79.9055
154.593	20862	7166.19	56.295	0.613	1.347	0.742	0.923	0.343504	4.52767	49.275	413.311	104.962	26.899	0.856	1.407	0.711	0.974	0.253954	3.83198	0.31874	0.0198116	0.0146468	0.477822	1.39641	1.04454	0.958221	1.05525	0.739305	0.846346	85.9651
495.534	7850.19	2859.05	134.012	0.347	3.88	0.258	0.838	0.364202	6.02015	114.974	288.569	51.474	42.426	0.803	1.588	0.63	0.973	0.178377	3.95669	0.23202	0.0367595	0.0180039	0.316584	2.31412	0.409278	2.44186	1.1611	0.489774	0.657242	76.3278
176.194	7545.94	3592.58	64.791	0.527	2.038	0.491	0.904	0.476095	4.88112	14.036	306.121	36.097	19.868	0.447	3.667	0.273	0.979	0.117917	5.30313	0.0796622	0.0405677	0.0100476	0.306648	0.848197	1.79931	0.556008	1.08296	0.247676	1.08646	49.2948
409.627	7045.88	3890.83	99.848	0.516	1.987	0.503	0.905	0.552214	4.93339	114.178	271.771	35.406	42.764	0.785	1.599	0.625	0.972	0.130279	4.00209	0.278737	0.0385716	0.00909985	0.428291	1.52132	0.804731	1.24254	1.07403	0.235921	0.811226	122.893
554.564	8017.78	4040.66	112.468	0.551	1.133	0.883	0.904	0.503963	4.77588	147.127	349.306	55.609	45.842	0.88	1.075	0.93	0.982	0.159199	3.77935	0.265302	0.0435664	0.0137623	0.4076	1.5971	0.948808	1.05323	1.08628	0.315893	0.791342	88.441
244.781	8421.01	3791.54	75.009	0.547	1.15	0.87	0.919	0.450248	4.79429	92.378	291.445	48.857	38.04	0.802	1.598	0.626	0.972	0.167637	3.95782	0.37739	0.0346093	0.0128858	0.507139	1.46618	1.38957	0.71954	1.05767	0.372322	0.825528	73.8105
319.937	8381.57	3121.18	88.553	0.513	1.844	0.542	0.922	0.372386	4.95075	111.888	283.72	43.799	41.457	0.818	1.534	0.652	0.975	0.154374	3.91928	0.349719	0.0338505	0.0140329	0.46816	1.59454	0.831887	1.20295	1.05748	0.414554	0.791653	104.512
283.603	11151.9	4031.8	87.566	0.465	1.468	0.681	0.836	0.361533	5.19972	93.97	284.354	46.641	36.855	0.869	1.191	0.84	0.976	0.164024	3.80191	0.331343	0.0254982	0.0115683	0.420883	1.86882	0.811308	1.23348	1.16746	0.453691	0.731176	98.2886
167.335	15748.3	6117.15	58.264	0.619	1.551	0.645	0.94	0.388432	4.50409	55.745	367.163	78.353	27.899	0.9	1.109	0.901	0.986	0.213401	3.73668	0.333134	0.0233144	0.0128087	0.478838	1.45396	0.715023	1.3969	1.04894	0.549391	0.829619	71.5086
219.098	15343.7	5859.14	73.53	0.509	1.803	0.555	0.907	0.38186	4.96759	87.102	308.104	51.469	35.778	0.855	1.337	0.748	0.978	0.167051	3.83356	0.397548	0.0200802	0.00878439	0.486577	1.67976	0.741542	1.34775	1.07828	0.437465	0.771714	66.9494
283.703	9146.65	5378.51	80.58	0.549	1.589	0.63	0.92	0.588031	4.78405	148.62	359.226	66.489	47.519	0.827	1.247	0.802	0.986	0.18509	3.89788	0.523858	0.0392741	0.012362	0.589712	1.50638	0.78477	1.27302	1.07174	0.314762	0.814767	86.2052
295.25	7389.29	2505.41	84.397	0.521	2.244	0.446	0.925	0.339059	4.9117	117.861	271.065	41.864	43.471	0.784	1.686	0.593	0.983	0.154443	4.00419	0.399191	0.0366835	0.0167095	0.515078	1.5048	0.751337	1.3296	1.0627	0.455503	0.815234	101.552
376.578	9346.42	4385.46	99.447	0.479	1.719	0.582	0.91	0.469212	5.12465	99.445	271.552	40.06	39.411	0.805	1.667	0.6	0.973	0.147522	3.95208	0.264075	0.0290541	0.00913474	0.396302	1.68058	0.96975	1.03093	1.06923	0.314404	0.771191	93.4115
188.339	18991.5	7156.85	68.297	0.507	1.072	0.933	0.863	0.376846	4.97659	92.875	289.473	49.139	36.963	0.854	1.18	0.848	0.978	0.169753	3.83546	0.493127	0.0152423	0.00686601	0.54121	1.68442	1.10075	0.908896	1.13326	0.450458	0.770702	66.4665
222.781	17408.2	4422.08	70.885	0.557	1.425	0.702	0.886	0.254023	4.74914	81.129	326.271	55.766	34.471	0.858	1.156	0.865	0.978	0.170919	3.82706	0.364165	0.0187424	0.0126108	0.486295	1.54039	0.811228	1.23219	1.10384	0.672849	0.805843	88.6229
208.248	8975.24	4658.37	62.975	0.66	1.368	0.731	0.943	0.519024	4.36393	80.93	292.475	49.164	35.07	0.827	1.346	0.743	0.971	0.168096	3.89835	0.388623	0.0325869	0.0105539	0.556888	1.25303	0.983918	1.01642	1.02969	0.32387	0.893312	62.816
204.963	9760.64	3039.96	78.795	0.415	2.797	0.357	0.853	0.311451	5.50378	99.147	308.39	49.498	39.564	0.796	1.635	0.611	0.975	0.160505	3.97338	0.483731	0.0315953	0.0162825	0.502113	1.91807	0.584555	1.71148	1.14302	0.515345	0.721937	111.645
396.785	10021.3	3578.24	97.942	0.52	2.457	0.407	0.915	0.357066	4.9169	147.625	317.21	56.304	46.135	0.872	1.259	0.794	0.985	0.177498	3.79709	0.372053	0.0316537	0.0157351	0.471044	1.67692	0.512414	1.95086	1.0765	0.497101	0.772252	49.9372
202.872	11861.2	4314.1	69.929	0.521	1.867	0.536	0.936	0.363716	4.9096	90.586	303.268	47.599	38.563	0.765	1.522	0.657	0.963	0.156954	4.05173	0.446518	0.0255681	0.0110334	0.551459	1.46833	0.815212	1.22575	1.02885	0.431528	0.825266	67.005
141.851	3307.83	846.686	58.513	0.521	2.029	0.493	0.918	0.255964	4.91288	60.125	262.464	37.865	32.947	0.696	1.648	0.607	0.961	0.144267	4.24902	0.42386	0.0793462	0.0447214	0.563071	1.33589	0.812223	1.23124	1.04684	0.563624	0.864873	62.0361
197.696	7640.38	3951.13	72.548	0.472	2.238	0.447	0.833	0.517138	5.15972	63.41	313.279	50.397	34.949	0.652	1.833	0.546	0.973	0.160869	4.3889	0.320745	0.0410031	0.0127551	0.481736	1.38136	0.819035	1.22148	1.16807	0.311076	0.850608	86.5412
87.4	15401.1	5227.37	42.106	0.619	1.379	0.725	0.908	0.339416	4.5039	37.628	256.394	33.24	24.438	0.792	1.282	0.78	0.97	0.129644	3.98392	0.430526	0.0166478	0.00635884	0.580392	1.27948	0.929659	1.07586	1.06828	0.381963	0.884549	129.023
272.454	5974.75	2624.15	84.614	0.478	2.575	0.388	0.897	0.439207	5.1262	65.401	256.88	36.441	35.318	0.659	2.274	0.44	0.979	0.14186	4.36721	0.240044	0.0429943	0.0138868	0.417401	1.37866	0.883107	1.13402	1.09142	0.322992	0.851939	109.068
184.656	10037.4	3919.59	65.53	0.54	2.032	0.492	0.904	0.390498	4.82235	93.672	294.818	42.214	43.228	0.63	2.358	0.424	0.98	0.143187	4.46643	0.507278	0.0293719	0.01077	0.659667	1.16667	1.16043	0.861789	1.08407	0.366677	0.926194	65.3706
113.481	8224.32	2986.25	53.433	0.499	1.804	0.554	0.905	0.3631	5.01589	57.238	283.729	44.379	29.9	0.805	1.468	0.681	0.985	0.156413	3.95211	0.504384	0.0344988	0.0148611	0.559579	1.61323	0.813747	1.22924	1.0884	0.430772	0.787918	105.187
202.673	12970.7	5965.08	72.516	0.484	2.479	0.403	0.95	0.459889	5.09373	78.043	455.702	113.362	34.502	0.824	1.368	0.731	0.986	0.248763	3.90551	0.385069	0.0351332	0.0190043	0.475785	1.70248	0.551835	1.8139	1.03789	0.540921	0.766728	120.51
126.223	13026.4	3330.35	70.394	0.32	4.133	0.242	0.833	0.255661	6.26565	14.135	224.838	22.643	19.606	0.462	3.373	0.296	0.922	0.100708	5.21484	0.111984	0.0172602	0.00679899	0.278518	1.44375	0.816114	1.22314	1.10684	0.393912	0.83229	121.3
61.22	28033.1	6158.86	36.351	0.582	1.621	0.617	0.933	0.219699	4.6459	37.628	256.394	33.24	24.438	0.792	1.282	0.78	0.97	0.129644	3.98392	0.614636	0.0091461	0.00539711	0.672279	1.36082	0.79087	1.26418	1.03966	0.590099	0.857512	129.023
103.029	14591	9035.86	50.201	0.514	2.054	0.487	0.935	0.619277	4.94576	56.442	301.566	36.741	29.716	0.803	1.438	0.695	0.973	0.121834	3.95539	0.547826	0.020668	0.00406613	0.59194	1.56226	0.700097	1.4271	1.04064	0.196736	0.799754	74.1913
118.558	12242	2847.76	58.36	0.437	4.136	0.242	0.942	0.232623	5.35982	10.552	285.132	46.46	15.374	0.561	2.774	0.361	0.955	0.162942	4.73281	0.0890029	0.0232914	0.0163146	0.263434	1.28375	0.670696	1.49174	1.0138	0.700456	0.883018	56.4559

## Sheet: CTRL_2
Area	Mean	StdDev	Perim.	Circ.	AR	Round	Solidity	CV	SI	Area	Mean	StdDev	Perim.	Circ.	AR	Round	Solidity	CV	SI	Area	Mean	StdDev	Perim.	Circ.	AR	Round	Solidity	CV	SI	k27/dapi
119.653	6653.14	1940	67.315	0.332	4.41	0.227	0.869	0.291592	6.15389	53.854	407.784	41.677	37.951	0.47	3.708	0.27	0.954	0.102204	5.17147	0.450085	0.061292	0.021483	0.563782	1.41566	0.840816	1.18943	1.09781	0.350502	0.840358	17.5198
92.577	8148.64	4393.64	45.217	0.569	2.799	0.357	0.964	0.539187	4.69948	19.411	526.954	97.592	21.499	0.528	3.466	0.288	0.98	0.1852	4.87971	0.209674	0.0646677	0.0222121	0.475463	0.927944	1.2383	0.806723	1.0166	0.343481	1.03835	15.8669
64.405	4389.74	1473.75	36.72	0.6	1.556	0.643	0.923	0.335726	4.57555	115.771	376.78	58.478	41.457	0.846	1.363	0.734	0.98	0.155205	3.85299	1.79755	0.085832	0.0396798	1.129	1.41	0.875964	1.14152	1.06176	0.462296	0.842083	24.7581
226.564	10217	6943.09	69.47	0.59	1.976	0.506	0.964	0.679562	4.61532	99.843	632.932	127.266	38.626	0.841	1.241	0.806	0.982	0.201074	3.86564	0.440683	0.0619489	0.0183299	0.55601	1.42542	0.628036	1.59289	1.01867	0.295887	0.837566	15.4397
188.04	3046.04	1176.98	76.487	0.404	3.326	0.301	0.888	0.386395	5.57779	75.057	333.508	66.76	36.797	0.697	2.23	0.449	0.972	0.200175	4.24734	0.399154	0.109489	0.0567216	0.481088	1.72525	0.670475	1.49169	1.09459	0.518058	0.761473	29.4679
272.753	7930.86	4186.7	77.781	0.567	2.22	0.45	0.939	0.5279	4.70965	120.151	528.897	88.584	43.35	0.803	1.618	0.618	0.984	0.167488	3.95481	0.440512	0.0666885	0.0211584	0.557334	1.41623	0.728829	1.37333	1.04792	0.317273	0.839724	16.712
246.871	6669.15	2317.64	76.889	0.525	2.03	0.493	0.899	0.347517	4.89361	88.097	397.357	54.187	37.364	0.793	1.335	0.749	0.972	0.136369	3.98082	0.356854	0.0595813	0.0233802	0.485947	1.51048	0.657635	1.51927	1.0812	0.392408	0.813474	26.2028
236.817	5905.59	3025.66	67.162	0.66	1.486	0.673	0.944	0.512339	4.36433	130.404	346.779	54.658	42.948	0.888	1.162	0.861	0.983	0.157616	3.76095	0.550653	0.0587205	0.0180648	0.639469	1.34545	0.781965	1.27935	1.04131	0.307641	0.861748	31.2916
356.968	4034.02	2110.02	114.285	0.343	2.775	0.36	0.796	0.523057	6.04887	125.227	414.824	77.921	42.566	0.869	1.394	0.717	0.99	0.187841	3.80377	0.350807	0.102831	0.036929	0.372455	2.53353	0.502342	1.99167	1.24372	0.359121	0.628839	25.4003
280.318	10111.1	5262.16	80.796	0.54	1.3	0.769	0.895	0.520432	4.82574	126.024	532.206	98.541	43.395	0.841	1.507	0.664	0.982	0.185156	3.86557	0.449575	0.0526356	0.0187263	0.537093	1.55741	1.15923	0.863459	1.09721	0.355773	0.80103	17.5317
397.184	5586.51	3550.73	90.523	0.609	1.457	0.687	0.95	0.635591	4.54217	132.096	496.044	103.957	44.395	0.842	1.26	0.793	0.978	0.209572	3.86268	0.332581	0.0887932	0.0292776	0.490428	1.38259	0.864791	1.15429	1.02947	0.329728	0.850406	19.9555
131.399	7746.58	2526.85	51.68	0.618	1.228	0.814	0.906	0.326189	4.50844	119.553	539.868	97.269	41.903	0.856	1.299	0.77	0.976	0.180172	3.83235	0.909847	0.0696912	0.0384942	0.810817	1.38511	1.05782	0.945946	1.07726	0.552354	0.850038	25.8409
276.934	4864.49	3634.18	78.98	0.558	1.804	0.554	0.929	0.747083	4.74601	104.522	415.748	75.269	39.519	0.841	1.246	0.803	0.983	0.181045	3.86547	0.377426	0.0854659	0.0207114	0.500367	1.50717	0.690687	1.44946	1.05813	0.242336	0.814466	26.3092
383.446	4343.97	1873.84	95.539	0.528	1.465	0.683	0.891	0.431366	4.87897	129.508	349.2	69.267	46.352	0.757	1.591	0.629	0.978	0.198359	4.07305	0.337748	0.0803873	0.0369652	0.485163	1.43371	1.08601	0.920937	1.09764	0.459839	0.834818	25.1313
246.075	6831.23	2427.68	68.577	0.658	1.038	0.963	0.935	0.35538	4.37164	101.237	432.75	85.114	38.193	0.872	1.095	0.913	0.98	0.196682	3.79589	0.411407	0.0633488	0.0350598	0.556936	1.32523	1.05491	0.948079	1.04813	0.553441	0.868299	21.9148
391.211	3684.13	1686.48	88.368	0.63	1.373	0.728	0.932	0.45777	4.46776	122.739	359.116	56.011	43.796	0.804	1.442	0.693	0.963	0.155969	3.95315	0.313741	0.0974764	0.0332117	0.495609	1.27619	1.05025	0.951923	1.03326	0.340715	0.884817	28.1049
281.513	6652.48	3025.51	74.365	0.64	1.47	0.68	0.929	0.454795	4.4322	108.603	382.689	61.961	43.057	0.736	1.7	0.588	0.949	0.16191	4.13164	0.385783	0.0575257	0.0204795	0.578995	1.15	1.15646	0.864706	1.02153	0.356006	0.932188	33.5636
384.84	6863.42	2017.87	103.634	0.45	1.6	0.625	0.84	0.294003	5.28278	185.751	454.908	98.684	51.751	0.872	1.118	0.895	0.976	0.216932	3.79711	0.482671	0.0662801	0.0489052	0.499363	1.93778	0.69875	1.432	1.1619	0.737856	0.718772	13.4851
307.792	9227.56	3931.25	106.005	0.344	2.179	0.459	0.733	0.426033	6.04224	75.953	510.509	134.793	33.547	0.848	1.345	0.744	0.973	0.264036	3.8493	0.246767	0.0553244	0.0342876	0.316466	2.46512	0.617256	1.62092	1.32742	0.619756	0.637065	28.004
360.85	4839.1	2164.58	88.706	0.576	1.946	0.514	0.934	0.447311	4.66971	128.811	372.839	75.194	44.503	0.817	1.539	0.65	0.976	0.20168	3.92114	0.356965	0.0770471	0.0347383	0.501691	1.4184	0.790853	1.26459	1.04497	0.450871	0.839698	28.2435
221.686	5822.16	1877.02	70.145	0.566	1.638	0.611	0.885	0.322392	4.71116	115.771	376.78	58.478	41.457	0.846	1.363	0.734	0.98	0.155205	3.85299	0.52223	0.0647148	0.0311547	0.591019	1.4947	0.832112	1.20131	1.10734	0.481415	0.817844	24.7581
540.727	2165.76	860.137	117.485	0.492	1.855	0.539	0.893	0.397153	5.05235	155.19	308.851	58.398	48.596	0.826	1.437	0.696	0.978	0.189081	3.90093	0.287002	0.142606	0.0678938	0.413636	1.67886	0.774663	1.29128	1.09518	0.476093	0.772103	30.1251
268.472	10785.4	4949.13	74.301	0.611	1.162	0.861	0.921	0.458873	4.53466	112.784	438.186	71.576	40.303	0.873	1.141	0.877	0.978	0.163346	3.79502	0.420096	0.0406277	0.0144623	0.542429	1.42881	0.981928	1.01858	1.06189	0.355973	0.83689	22.4844
204.166	9090.02	5025.8	64.944	0.608	1.321	0.757	0.932	0.552892	4.54514	85.708	424.703	75.13	36.593	0.804	1.397	0.716	0.969	0.1769	3.95264	0.419796	0.0467219	0.0149489	0.563455	1.32237	1.05753	0.945839	1.0397	0.319954	0.869641	30.6794
564.12	14231.9	7304.36	110.958	0.576	1.447	0.691	0.898	0.513238	4.67168	159.57	505.775	135.333	50.967	0.772	1.124	0.89	0.972	0.267576	4.03472	0.282865	0.0355381	0.0185277	0.459336	1.34028	0.77678	1.28799	1.08241	0.521348	0.863656	33.6147
351.99	6312.42	2334.52	93.723	0.504	1.353	0.739	0.851	0.36983	4.99552	136.078	357.765	61.007	44.918	0.848	1.337	0.748	0.984	0.170523	3.85058	0.386596	0.0566764	0.0261326	0.479263	1.68254	0.988174	1.01218	1.15629	0.461084	0.770807	22.8278
473.535	4474.15	1948.46	113.577	0.461	2.7	0.37	0.939	0.435494	5.21933	130.503	353.301	68.74	43.796	0.855	1.291	0.775	0.981	0.194565	3.83375	0.275593	0.078965	0.0352791	0.385606	1.85466	0.478148	2.09459	1.04473	0.446769	0.734531	25.157
598.563	3772.3	1951.09	110.652	0.614	1.126	0.888	0.921	0.517215	4.52277	138.865	357.722	76.052	44.841	0.868	1.16	0.862	0.979	0.212601	3.80521	0.231997	0.0948286	0.0389792	0.405243	1.41368	1.0302	0.970721	1.06298	0.411049	0.841346	28.2812
423.663	8049.66	4659.71	101.231	0.52	1.968	0.508	0.92	0.57887	4.91817	144.738	485.29	87.099	46.734	0.833	1.454	0.688	0.981	0.179478	3.88456	0.341635	0.060287	0.0186919	0.461657	1.60192	0.738821	1.35433	1.0663	0.310049	0.789839	17.784
665.855	2507.89	768.475	124.592	0.539	1.24	0.807	0.902	0.306422	4.82837	149.417	295.958	63.891	46.365	0.873	1.188	0.842	0.98	0.215879	3.79306	0.224399	0.118011	0.08314	0.372135	1.61967	0.958065	1.04337	1.08647	0.704513	0.785579	18.0226
308.688	9075.96	4992.91	79.133	0.619	1.066	0.938	0.923	0.550125	4.50399	114.775	621.403	111.475	40.749	0.869	1.107	0.904	0.975	0.179392	3.80359	0.371816	0.0684669	0.0223266	0.514943	1.40388	1.03846	0.963753	1.05634	0.326094	0.844492	16.4682
725.482	2240.58	781.307	130.226	0.538	1.491	0.671	0.915	0.348708	4.83487	196.999	319.257	67.719	54.351	0.838	1.434	0.697	0.983	0.212114	3.87236	0.271542	0.142489	0.086674	0.417359	1.55762	0.961771	1.03875	1.07432	0.608286	0.800924	26.3068
413.111	4671.16	2083.51	95.877	0.565	1.411	0.709	0.885	0.446037	4.71716	156.982	324.271	52.973	48.073	0.854	1.236	0.809	0.977	0.16336	3.83686	0.38	0.0694198	0.0254249	0.501403	1.5115	0.875974	1.14104	1.10395	0.366248	0.813383	29.1535
198.89	9853.24	3301.4	64.606	0.599	1.759	0.569	0.942	0.335057	4.58106	103.228	406.794	81.313	39.117	0.848	1.263	0.792	0.979	0.199887	3.85005	0.519021	0.0412853	0.0246298	0.60547	1.41569	0.718022	1.39192	1.03928	0.596577	0.840428	24.9892
709.057	6179.58	3170.66	132.196	0.51	1.205	0.83	0.9	0.513086	4.96453	145.634	505.111	97.106	45.657	0.878	1.172	0.853	0.983	0.192247	3.78335	0.205391	0.0817387	0.0306264	0.345374	1.72157	0.972614	1.02771	1.09222	0.374687	0.762076	18.2849
324.715	6608.28	2763.12	87.444	0.534	1.864	0.536	0.886	0.41813	4.85265	133.589	350.465	54.826	45.549	0.809	1.562	0.64	0.974	0.156438	3.94088	0.411404	0.0530343	0.0198421	0.520893	1.51498	0.837983	1.19403	1.09932	0.374137	0.81211	26.8232
311.177	9686.71	4174.15	78.673	0.632	1.135	0.881	0.92	0.430916	4.45987	95.663	419.424	86.066	37.148	0.871	1.109	0.902	0.973	0.2052	3.79807	0.307423	0.0432989	0.0206188	0.472182	1.37816	0.977093	1.02384	1.05761	0.476196	0.851611	32.9742
708.659	4603.42	2101.29	167.654	0.317	3.282	0.305	0.714	0.456463	6.29789	150.512	511.265	87.396	48.704	0.797	1.596	0.627	0.97	0.170941	3.9699	0.21239	0.111062	0.0415916	0.290503	2.5142	0.486289	2.05574	1.35854	0.37449	0.630353	26.4836
316.353	8112.73	4880.92	79.687	0.626	1.588	0.63	0.946	0.601638	4.48024	103.527	399.71	78.348	38.933	0.858	1.103	0.907	0.972	0.196012	3.82641	0.327252	0.0492695	0.0160519	0.488574	1.37061	0.694584	1.43968	1.02748	0.325798	0.854062	27.8521
316.951	8290.67	3360.13	90.797	0.483	1.722	0.581	0.858	0.40529	5.10006	112.784	417.611	79.058	41.087	0.84	1.322	0.756	0.974	0.18931	3.86884	0.35584	0.0503712	0.0235283	0.452515	1.73913	0.767712	1.3012	1.1352	0.467098	0.758587	24.3999
434.115	5704.97	3422.21	94.061	0.617	1.279	0.782	0.944	0.599864	4.51447	148.322	360.258	80.903	47.519	0.825	1.143	0.875	0.978	0.22457	3.9018	0.341665	0.0631481	0.0236406	0.505193	1.33712	0.893667	1.11893	1.03602	0.374367	0.864286	32.3669
684.569	6873.79	4060.75	128.748	0.519	1.533	0.652	0.891	0.590758	4.92076	237.613	347.384	60.982	71.785	0.579	3.086	0.324	0.917	0.175546	4.65692	0.347099	0.0505374	0.0150174	0.557562	1.11561	2.01305	0.496933	1.02918	0.297155	0.946383	51.7871
933.232	3349.74	1165.41	157.22	0.474	2.002	0.499	0.853	0.347912	5.14651	210.935	402.687	83.43	55.537	0.859	1.289	0.776	0.984	0.207183	3.82391	0.226026	0.120215	0.0715884	0.353244	1.81224	0.643856	1.55511	1.15358	0.595505	0.743011	19.072
903.767	8978.27	3719.37	162.083	0.432	1.511	0.662	0.807	0.414263	5.3915	259.911	339.824	55.578	67.788	0.711	1.815	0.551	0.965	0.163549	4.20475	0.287586	0.0378496	0.0149428	0.41823	1.64583	1.20119	0.832326	1.19579	0.394796	0.779886	23.7584
1027.8	5812.11	3212.44	181.225	0.393	2.147	0.466	0.803	0.552714	5.6528	124.132	656.047	124.501	43.286	0.833	1.313	0.761	0.976	0.189775	3.88513	0.120774	0.112876	0.0387559	0.238852	2.11959	0.611551	1.63305	1.21544	0.34335	0.687293	22.021
529.578	5261.16	2609.24	121.239	0.453	1.927	0.519	0.882	0.495942	5.26838	162.258	373.008	69.087	49.227	0.841	1.23	0.813	0.976	0.185216	3.86456	0.306391	0.0708984	0.0264779	0.406033	1.85651	0.638298	1.56647	1.10658	0.373462	0.733539	20.0598
420.577	6394.03	3222.38	107.172	0.46	2.615	0.382	0.923	0.503967	5.22587	130.105	518.583	99.996	43.796	0.852	1.413	0.708	0.982	0.192825	3.83961	0.309349	0.0811042	0.0310317	0.408652	1.85217	0.540344	1.8534	1.06392	0.382615	0.734732	25.5918
395.392	4154.25	2369.06	108.064	0.425	1.588	0.63	0.883	0.570274	5.43459	116.368	411.783	102.127	41.871	0.834	1.36	0.735	0.977	0.248012	3.88147	0.29431	0.0991232	0.0431086	0.387465	1.96235	0.856423	1.16667	1.10646	0.4349	0.714216	28.5885
389.817	4570.54	2789.73	90.676	0.596	1.79	0.559	0.953	0.610373	4.59264	170.222	472.346	77.092	53.013	0.761	1.533	0.652	0.944	0.163211	4.06326	0.436672	0.103346	0.0276342	0.584642	1.27685	0.856425	1.16637	0.990556	0.267395	0.884734	19.7926
806.213	8288.35	3386.19	144.631	0.484	1.746	0.573	0.824	0.408548	5.09374	267.178	443.474	90.555	66.093	0.769	1.749	0.572	0.978	0.204195	4.04348	0.331399	0.0535057	0.0267424	0.456977	1.58884	1.00172	0.998255	1.18689	0.499805	0.793814	16.5509
468.856	2858.07	1516.93	130.812	0.344	3.979	0.251	0.89	0.530753	6.04126	180.574	438.23	77.252	52.936	0.81	1.405	0.712	0.971	0.176282	3.93934	0.385137	0.153331	0.0509265	0.404672	2.35465	0.353104	2.83665	1.09101	0.332136	0.652072	17.5318
395.392	5150.77	2521.93	90.153	0.611	1.318	0.759	0.921	0.489621	4.53384	148.62	566.365	104.358	48.704	0.787	1.603	0.624	0.973	0.184259	3.99508	0.37588	0.109957	0.0413803	0.540237	1.28805	1.21624	0.822134	1.05646	0.37633	0.88117	20.5109
231.342	9486.31	3561.87	75.072	0.516	2.017	0.496	0.931	0.375475	4.93572	111.888	454.432	105.815	41.348	0.822	1.586	0.63	0.976	0.232851	3.90897	0.483648	0.047904	0.0297077	0.550778	1.59302	0.786316	1.27016	1.04834	0.620151	0.791976	22.4975
417.59	8586.64	5000.75	104.373	0.482	2.419	0.413	0.903	0.582388	5.10756	145.734	379.31	90.517	47.104	0.825	1.37	0.73	0.976	0.238636	3.90191	0.348988	0.0441744	0.0181007	0.451304	1.71162	0.56635	1.76755	1.08084	0.409755	0.763949	29.0518
465.67	2839.38	1277.77	104.31	0.538	1.471	0.68	0.911	0.450019	4.83378	144.639	349.82	76.742	46.18	0.852	1.172	0.853	0.974	0.219376	3.83982	0.310604	0.123203	0.0600591	0.442719	1.58364	0.796737	1.25441	1.06915	0.487481	0.794373	26.5382
845.832	2198.43	788.029	144.51	0.509	1.474	0.678	0.839	0.35845	4.96885	182.466	302.86	61.843	51.413	0.867	1.266	0.79	0.98	0.204197	3.80612	0.215724	0.137762	0.0784781	0.355775	1.70334	0.858887	1.16519	1.16806	0.569666	0.765995	32.782
594.581	3448.97	837.558	113.112	0.584	1.644	0.608	0.936	0.242843	4.63877	192.52	399.127	87.43	52.936	0.863	1.325	0.755	0.982	0.219053	3.81516	0.323791	0.115723	0.104387	0.467996	1.47774	0.805961	1.24178	1.04915	0.902037	0.822451	13.1766
202.076	9623.81	4419.11	72.886	0.478	1.517	0.659	0.809	0.459185	5.12728	87.4	439.694	98.796	36.332	0.832	1.395	0.717	0.979	0.224693	3.88628	0.432511	0.0456881	0.0223565	0.498477	1.74059	0.919578	1.08801	1.21014	0.489329	0.757961	29.3167
199.289	5120.31	1433.94	88.859	0.317	4.149	0.241	0.885	0.28005	6.29448	180.574	438.23	77.252	52.936	0.81	1.405	0.712	0.971	0.176282	3.93934	0.906091	0.0855866	0.0538739	0.59573	2.55521	0.338636	2.95436	1.09718	0.629467	0.625841	17.5318
490.557	5812.61	3003.76	96.4	0.663	1.319	0.758	0.962	0.516766	4.35244	147.028	548.595	92.996	46.55	0.853	1.381	0.724	0.977	0.169517	3.83901	0.299716	0.0943802	0.0309599	0.482884	1.28658	1.04701	0.955145	1.01559	0.328034	0.882038	19.843
435.11	5981.43	3475.96	100.677	0.539	1.366	0.732	0.908	0.581125	4.82648	148.222	393.256	75.18	46.996	0.843	1.418	0.705	0.98	0.191173	3.86015	0.340654	0.0657462	0.0216286	0.4668	1.56401	1.03807	0.963115	1.0793	0.328971	0.799786	22.3872
361.945	9066.72	3011.08	110.715	0.371	2.099	0.476	0.703	0.332103	5.81949	277.033	342.608	51.263	66.124	0.796	1.6	0.625	0.981	0.149626	3.97277	0.765401	0.0377874	0.0170248	0.597245	2.14555	0.762268	1.31303	1.39545	0.450541	0.682666	35.2768
361.845	7308.06	3335.4	90.338	0.557	1.668	0.599	0.904	0.4564	4.74908	116.866	582.096	111.828	41.718	0.844	1.435	0.697	0.98	0.192113	3.85904	0.322973	0.0796512	0.0335276	0.461799	1.51526	0.860312	1.16361	1.08407	0.42093	0.812588	15.2094
493.443	7072.42	3267.59	120.933	0.424	1.658	0.603	0.732	0.462019	5.4441	142.249	503.362	91.473	50.259	0.708	2.096	0.477	0.962	0.181724	4.21395	0.288278	0.0711726	0.027994	0.415594	1.66981	1.26417	0.791045	1.31421	0.393326	0.774039	16.697
412.215	4123.28	2243.14	113.176	0.404	2.636	0.379	0.834	0.544018	5.57433	141.951	436.471	87.557	46.626	0.821	1.543	0.648	0.975	0.200602	3.91344	0.344362	0.105855	0.0390333	0.411978	2.03218	0.585357	1.70976	1.16906	0.368742	0.702047	18.8237
251.45	9083.57	3876.64	74.792	0.565	1.099	0.91	0.921	0.426775	4.7166	122.54	564.161	89.696	42.687	0.845	1.271	0.787	0.972	0.15899	3.85617	0.487333	0.0621079	0.0231376	0.570743	1.49558	1.15651	0.864835	1.05537	0.372538	0.817575	19.0402
625.34	3692.37	2444.18	122.902	0.52	1.909	0.524	0.891	0.661954	4.91474	161.362	342.138	70.257	49.182	0.838	1.412	0.708	0.978	0.205347	3.87173	0.258039	0.0926607	0.0287446	0.400172	1.61154	0.739654	1.35115	1.09764	0.310213	0.78778	22.3381
334.172	6281.83	2960.93	83.32	0.605	1.413	0.708	0.906	0.471348	4.55789	113.282	450.181	80.769	42.164	0.801	1.251	0.8	0.958	0.179415	3.96152	0.338993	0.071664	0.0272783	0.506049	1.32397	0.88535	1.12994	1.0574	0.380641	0.869155	31.9324
422.269	6956.49	3340.16	102.895	0.501	1.183	0.845	0.851	0.480151	5.00725	148.023	314.517	46.214	47.627	0.82	1.487	0.672	0.976	0.146936	3.91461	0.350542	0.045212	0.0138358	0.46287	1.63673	1.25697	0.795266	1.14689	0.306021	0.781788	29.3508
445.463	7558.57	3963.46	107.726	0.482	1.199	0.834	0.846	0.524366	5.10405	143.444	521.445	107.5	45.842	0.858	1.312	0.762	0.978	0.206158	3.82756	0.322011	0.0689872	0.0271228	0.425543	1.78008	1.09425	0.913669	1.15603	0.393156	0.749907	17.985
165.145	7306.29	3721.51	62.42	0.533	1.657	0.604	0.898	0.509356	4.85726	157.38	467.228	60.625	48.29	0.848	1.277	0.783	0.975	0.129755	3.84931	0.952981	0.0639487	0.0162905	0.77363	1.59099	0.77067	1.29636	1.08575	0.254742	0.792486	21.0047
285.494	11006.5	4455.15	78.489	0.582	1.816	0.551	0.93	0.404775	4.64526	277.033	342.608	51.263	66.124	0.796	1.6	0.625	0.981	0.149626	3.97277	0.970364	0.0311278	0.0115065	0.842462	1.3677	0.881057	1.1343	1.05484	0.369652	0.85523	35.2768
544.709	2895.93	1591.57	105.419	0.616	1.597	0.626	0.956	0.54959	4.51686	143.544	350.386	69.855	46.658	0.829	1.361	0.735	0.975	0.199366	3.89434	0.263524	0.120993	0.0438906	0.442596	1.34578	0.852223	1.17412	1.01987	0.362754	0.862178	27.1717
692.633	4923.3	3256.5	123.209	0.573	1.949	0.513	0.952	0.661446	4.68156	184.357	446.197	85.475	54.09	0.792	1.693	0.591	0.981	0.191563	3.9837	0.266168	0.0906296	0.0262475	0.43901	1.3822	0.868651	1.15205	1.03046	0.289613	0.850935	17.96
802.032	6858.04	4069.97	146.722	0.468	2.125	0.471	0.93	0.59346	5.18083	194.51	480.458	95.344	53.536	0.853	1.014	0.986	0.976	0.198444	3.83862	0.242521	0.0700576	0.0234262	0.364881	1.82265	0.477176	2.09342	1.04946	0.334385	0.740927	20.7148
408.233	9809.55	4805.15	95.756	0.559	1.121	0.892	0.89	0.489844	4.73928	123.436	590.95	97.934	42.317	0.866	1.358	0.736	0.986	0.165723	3.80885	0.302367	0.0602423	0.020381	0.441925	1.54919	1.21142	0.825112	1.10787	0.338318	0.803678	18.0971
750.169	5653.72	3130.32	134.319	0.523	2.148	0.466	0.939	0.553675	4.90408	196.601	490.161	109.992	53.982	0.848	1.466	0.682	0.983	0.2244	3.84996	0.262076	0.0866971	0.0351376	0.401894	1.62141	0.682495	1.46352	1.04686	0.405291	0.785052	26.7367
805.616	3166.68	1152.48	209.047	0.232	5.224	0.191	0.865	0.363939	7.36512	231.342	379.339	85.495	58.584	0.847	1.341	0.746	0.98	0.225379	3.85169	0.287162	0.119791	0.0741836	0.280243	3.65086	0.2567	3.90576	1.13295	0.619276	0.522964	15.1964
894.31	2983.9	899.835	191.506	0.306	3.041	0.329	0.761	0.301563	6.40381	213.225	381.065	92.996	55.32	0.876	1.081	0.925	0.982	0.244042	3.78846	0.238424	0.127707	0.103348	0.288868	2.86275	0.355475	2.81155	1.29041	0.809257	0.591595	16.1935
356.271	5643.66	2832.26	89.783	0.555	1.208	0.828	0.917	0.501848	4.75668	135.48	426.298	89.344	44.95	0.843	1.177	0.85	0.974	0.209581	3.86182	0.380272	0.0755357	0.0315451	0.500652	1.51892	0.974338	1.02657	1.06216	0.417619	0.811873	22.3861
584.228	8424.71	2381.85	139.335	0.378	3.139	0.319	0.788	0.282722	5.7646	171.814	449.572	92.506	58.151	0.638	2.651	0.377	0.965	0.205765	4.43637	0.294087	0.0533635	0.0388379	0.417347	1.68783	0.844536	1.18182	1.22462	0.727799	0.769589	34.3407
231.541	7406.86	4261.83	73.715	0.535	1.352	0.74	0.901	0.57539	4.84442	157.38	467.228	60.625	48.29	0.848	1.277	0.783	0.975	0.129755	3.84931	0.679707	0.0630805	0.0142251	0.655091	1.58505	0.944527	1.05811	1.08213	0.225507	0.794585	21.0047
485.779	6176.46	3239.51	102.187	0.585	1.288	0.777	0.9	0.524493	4.63635	131.499	568.709	93.806	43.503	0.873	1.199	0.834	0.98	0.164946	3.79366	0.270697	0.0920768	0.0289568	0.42572	1.49231	0.930901	1.07336	1.08889	0.314486	0.818242	20.8314
520.818	1406.34	428.773	126.657	0.408	1.866	0.536	0.83	0.304886	5.54991	166.837	266.282	45.357	49.552	0.854	1.318	0.758	0.98	0.170334	3.83632	0.320336	0.189344	0.105783	0.39123	2.09314	0.706324	1.41418	1.18072	0.558683	0.69124	27.6729
360.452	9629.66	3760.29	101.416	0.44	2.167	0.461	0.851	0.39049	5.34174	117.562	366.85	64.561	41.871	0.843	1.369	0.731	0.974	0.175987	3.86171	0.326152	0.0380959	0.0171692	0.412864	1.91591	0.631749	1.58568	1.14454	0.450683	0.722931	30.1061
486.774	4077.79	1850.22	112.806	0.481	1.638	0.611	0.829	0.453731	5.11291	152.503	380.02	69.854	46.843	0.873	1.177	0.85	0.979	0.183817	3.7932	0.313293	0.0931926	0.0377545	0.415253	1.81497	0.718559	1.39116	1.18094	0.405123	0.741886	27.0474
494.837	5238.66	2634.09	102.002	0.598	1.773	0.564	0.94	0.502817	4.5854	185.651	440.195	87.049	54.351	0.79	1.51	0.662	0.957	0.197751	3.98895	0.375176	0.0840281	0.0330471	0.532842	1.32107	0.851664	1.17376	1.01809	0.393286	0.869924	22.4216
963.394	5686.4	2765.8	155.219	0.502	2.369	0.422	0.929	0.486389	5.00084	208.546	418.977	81.668	55.767	0.843	1.239	0.807	0.976	0.194922	3.86168	0.21647	0.0736805	0.0295278	0.359279	1.67928	0.523005	1.91232	1.05059	0.400754	0.772206	20.996
326.009	5569.07	2510.84	85.137	0.565	1.802	0.555	0.948	0.450855	4.71524	182.266	290.745	43.376	55.059	0.756	1.543	0.648	0.955	0.149189	4.07827	0.559083	0.0522071	0.0172755	0.646711	1.33805	0.856271	1.16757	1.00738	0.330903	0.864912	53.8957
678.796	4988.15	2196.63	122.686	0.567	1.271	0.787	0.913	0.440369	4.70896	162.158	521.869	109.891	48.258	0.875	1.081	0.925	0.98	0.210572	3.78966	0.238891	0.104622	0.0500272	0.393346	1.54321	0.850511	1.17535	1.07338	0.478172	0.804776	17.5526
479.905	4536.95	2913.05	102.372	0.575	1.494	0.669	0.898	0.642073	4.67308	159.471	490.783	79.179	49.412	0.821	1.488	0.672	0.975	0.161332	3.91284	0.332297	0.108175	0.0271808	0.482671	1.42783	0.995984	1.00448	1.08575	0.251267	0.837313	18.8174
364.035	8322.61	3515.74	85.813	0.621	1.118	0.895	0.929	0.422432	4.49761	132.096	368.078	72.398	43.764	0.867	1.199	0.834	0.984	0.196692	3.80778	0.362866	0.0442263	0.0205925	0.509993	1.39614	1.07245	0.931844	1.0592	0.465618	0.846624	27.2386
657.195	3062.06	1143.38	137.92	0.434	1.645	0.608	0.864	0.373401	5.37997	169.525	306.648	53.172	48.736	0.897	1.074	0.931	0.991	0.173398	3.74311	0.257952	0.100144	0.0465044	0.353364	2.06682	0.652888	1.53125	1.14699	0.464373	0.695749	21.3893
502.602	4221.63	1586.4	118.715	0.448	1.909	0.524	0.834	0.37578	5.29534	145.933	385.514	82.851	45.919	0.87	1.2	0.833	0.985	0.21491	3.80116	0.290355	0.0913187	0.0522256	0.3868	1.94196	0.628601	1.58969	1.18106	0.571905	0.717831	27.3708
445.164	4126.18	1628.03	100.281	0.556	2.139	0.468	0.94	0.39456	4.7529	148.322	370.709	73.563	47.843	0.814	1.612	0.62	0.978	0.198439	3.9284	0.333185	0.0898431	0.0451854	0.477089	1.46403	0.753623	1.32479	1.04043	0.502937	0.826527	25.7535
587.414	3769.2	1395.58	131.858	0.425	2.633	0.38	0.925	0.370259	5.44044	145.335	410.699	93.596	48.29	0.783	1.887	0.53	0.979	0.227894	4.00564	0.247415	0.108962	0.067066	0.366227	1.84235	0.716673	1.39474	1.05838	0.6155	0.736271	23.6503
1257.85	6163.68	3041.28	207.976	0.365	2.154	0.464	0.799	0.493419	5.86407	195.506	448.676	83.535	55.059	0.81	1.384	0.722	0.973	0.186181	3.93775	0.155429	0.0727935	0.0274671	0.264737	2.21918	0.642526	1.55603	1.21777	0.377329	0.671505	20.7258
495.235	8106.98	2951.27	103.634	0.579	1.555	0.643	0.915	0.364041	4.6569	195.705	434.196	84.566	53.166	0.87	1.25	0.8	0.981	0.194765	3.80043	0.395176	0.0535583	0.0286541	0.513017	1.50259	0.803859	1.24417	1.07213	0.535007	0.816087	17.2716
683.972	3404.53	1322.74	125.363	0.547	1.379	0.725	0.907	0.388524	4.79347	197.995	345.093	67.733	55.614	0.804	1.504	0.665	0.97	0.196275	3.95236	0.289478	0.101363	0.0512066	0.443624	1.46984	1.09065	0.917241	1.06946	0.50518	0.824531	21.5576
170.62	7725.88	3950.87	61.528	0.566	1.451	0.689	0.92	0.511381	4.7104	103.925	431.71	75.154	39.086	0.855	1.083	0.923	0.972	0.174084	3.83408	0.609102	0.0558784	0.0190221	0.635255	1.5106	0.746382	1.33962	1.05652	0.34042	0.813961	21.8319
729.365	4564.8	2367.4	127.549	0.563	1.804	0.554	0.939	0.518621	4.72285	188.737	390.669	72.107	51.566	0.892	1.077	0.928	0.985	0.184573	3.75349	0.258769	0.085583	0.0304583	0.404284	1.58437	0.597007	1.67509	1.04899	0.355892	0.79475	23.0018
354.579	6284.59	3168.92	88.796	0.565	1.32	0.757	0.912	0.504237	4.7156	84.514	402.867	58.886	37.224	0.766	1.563	0.64	0.964	0.146167	4.0491	0.23835	0.064104	0.0185824	0.419208	1.35575	1.18409	0.845443	1.05702	0.289878	0.858661	26.1078
357.565	4756.29	1985.05	87.228	0.591	1.146	0.872	0.928	0.417351	4.61295	128.711	547.217	110.51	44.057	0.833	1.45	0.69	0.975	0.201949	3.88335	0.359965	0.115051	0.0556713	0.505079	1.40948	1.26527	0.791284	1.05065	0.483883	0.841838	16.6766
595.776	5769.95	2248.08	121.239	0.509	2.367	0.422	0.894	0.389618	4.96708	156.783	508.774	101.408	48.812	0.827	1.378	0.726	0.976	0.199318	3.89832	0.263158	0.0881765	0.0451088	0.40261	1.62475	0.582172	1.72038	1.09172	0.511574	0.784831	15.2061
467.064	7585.03	2505.28	115.177	0.442	2.06	0.485	0.811	0.330293	5.32939	148.919	549.685	136.117	46.919	0.85	1.252	0.799	0.977	0.247627	3.8448	0.318841	0.0724697	0.0543319	0.407364	1.92308	0.607767	1.64742	1.20469	0.74972	0.721433	12.6112
592.192	2307.78	791.698	118.868	0.527	1.468	0.681	0.938	0.343056	4.88465	150.512	318.64	64.026	48.519	0.803	1.506	0.664	0.969	0.200935	3.95482	0.254161	0.138072	0.0808717	0.408175	1.52372	1.02589	0.975037	1.03305	0.585722	0.809641	29.3382
345.719	6353.6	2665.86	86.768	0.577	1.777	0.563	0.925	0.419583	4.66657	191.325	439.473	79.865	57.984	0.715	2.093	0.478	0.959	0.181729	4.19201	0.553412	0.0691692	0.0299584	0.668265	1.23917	1.17783	0.849023	1.03676	0.433118	0.898306	32.0779
351.094	5389.39	2971.66	82.829	0.643	1.429	0.7	0.943	0.551392	4.42049	126.82	595.328	135.764	42.904	0.866	1.161	0.861	0.979	0.228049	3.80982	0.361214	0.110463	0.0456862	0.517983	1.34681	0.812456	1.23	1.03818	0.413588	0.861853	20.1872
354.778	8718.85	3485.06	90.491	0.544	2.352	0.425	0.921	0.399715	4.80427	138.965	567.106	112.553	46.658	0.802	1.529	0.654	0.971	0.198469	3.95798	0.391696	0.0650437	0.0322959	0.515609	1.47426	0.650085	1.53882	1.05429	0.496526	0.823847	17.6882
790.684	3704.62	2066.53	162.358	0.377	1.653	0.605	0.786	0.557825	5.77394	219.098	423.549	88.089	56.429	0.865	1.311	0.763	0.983	0.207978	3.81227	0.277099	0.11433	0.0426265	0.347559	2.29443	0.793103	1.26116	1.25064	0.372838	0.660254	15.4559
511.362	4245.43	2722.51	108.682	0.544	1.634	0.612	0.911	0.64128	4.80611	162.358	485.14	97.336	48.628	0.863	1.106	0.904	0.983	0.200635	3.81636	0.317501	0.114274	0.0357523	0.447434	1.5864	0.676867	1.47712	1.07903	0.312866	0.794065	20.1819
607.024	5792.81	2232.12	109.575	0.635	1.584	0.631	0.955	0.385326	4.44742	150.512	566.529	132.415	47.289	0.846	1.129	0.886	0.977	0.23373	3.85456	0.247951	0.0977987	0.0593226	0.431567	1.33228	0.712753	1.40412	1.02304	0.606579	0.866694	16.9821
377.772	5641.04	2714.3	102.372	0.453	2.633	0.38	0.895	0.481171	5.26704	113.083	406.207	69.805	40.826	0.853	1.401	0.714	0.982	0.171846	3.83918	0.299342	0.0720092	0.0257174	0.3988	1.883	0.532093	1.87895	1.09721	0.357141	0.728907	31.9308
527.687	4618.61	1907.03	109.881	0.549	1.82	0.55	0.917	0.412901	4.78337	165.543	482.005	117.2	49.673	0.843	1.351	0.74	0.983	0.243151	3.86069	0.313714	0.104361	0.0614568	0.452062	1.53552	0.742308	1.34545	1.07197	0.588884	0.807106	11.9033
602.545	4932.85	2576.15	106.961	0.662	1.893	0.528	0.97	0.522243	4.35743	125.028	388.439	66.805	43.165	0.843	1.085	0.922	0.967	0.171983	3.86036	0.2075	0.0787453	0.0259321	0.403558	1.27341	0.573164	1.74621	0.996907	0.329317	0.885926	37.7282
514.647	5925.25	2539.36	120.563	0.445	1.965	0.509	0.862	0.428565	5.31446	187.542	457.243	94.836	52.567	0.853	1.288	0.777	0.977	0.207408	3.83852	0.364409	0.0771685	0.0373465	0.436013	1.91685	0.655471	1.52652	1.13341	0.48396	0.722278	18.3341
345.221	4257.04	1941.67	86.552	0.579	1.505	0.664	0.897	0.456108	4.65831	219.297	430.548	99.141	58.138	0.815	1.43	0.699	0.978	0.230267	3.92594	0.635237	0.101138	0.0510596	0.671712	1.4076	0.950166	1.05271	1.0903	0.504852	0.842782	19.3004
747.482	6674.19	3683.77	122.902	0.622	1.637	0.611	0.957	0.551943	4.4953	201.777	461.176	97.221	54.568	0.852	1.259	0.794	0.976	0.210811	3.84151	0.269942	0.0690984	0.0263917	0.443996	1.36977	0.76909	1.29951	1.01985	0.381944	0.854562	19.2454
904.663	4104.26	1438.3	144.447	0.545	1.712	0.584	0.925	0.35044	4.80247	193.416	438.654	98.403	55.059	0.802	1.606	0.623	0.977	0.224329	3.95897	0.213799	0.106878	0.0684163	0.381171	1.47156	0.938084	1.06678	1.05622	0.640137	0.82436	14.7113
170.918	4098.1	1229.49	59.743	0.602	1.207	0.828	0.92	0.300015	4.56976	99.545	429.737	93.495	38.04	0.864	1.133	0.883	0.974	0.217563	3.81268	0.582414	0.104863	0.0760437	0.636727	1.43522	0.938691	1.06643	1.0587	0.725175	0.83433	19.5286
602.445	4011.32	1818.3	116.101	0.562	1.829	0.547	0.942	0.453292	4.73018	162.158	427.325	99.919	48.073	0.882	1.238	0.808	0.987	0.233824	3.77513	0.269166	0.10653	0.0549519	0.414062	1.5694	0.676873	1.47715	1.04777	0.515836	0.798095	16.5841
556.953	6521.4	2508.13	101.913	0.674	1.082	0.924	0.941	0.3846	4.31837	138.168	560.893	95.486	45.103	0.854	1.328	0.753	0.981	0.170239	3.83709	0.248078	0.0860081	0.0380706	0.442564	1.26706	1.22736	0.814935	1.04251	0.44264	0.888549	22.1962
139.562	10765.5	2770.18	54.663	0.587	1.549	0.646	0.933	0.25732	4.62711	126.024	375.681	83.578	42.426	0.88	1.011	0.989	0.979	0.222471	3.77925	0.902997	0.0348968	0.0301706	0.776137	1.49915	0.652679	1.53096	1.0493	0.864569	0.816762	21.2389
215.415	7745.35	3347.58	63.867	0.664	1.207	0.829	0.945	0.432205	4.3515	95.862	418.26	90.361	37.071	0.877	1.237	0.808	0.981	0.21604	3.78627	0.445011	0.0540014	0.0269929	0.580441	1.32078	1.02486	0.974668	1.0381	0.499856	0.870107	21.883
114.676	5434.84	2542.72	48.939	0.602	1.147	0.872	0.921	0.467857	4.57003	99.545	429.737	93.495	38.04	0.864	1.133	0.883	0.974	0.217563	3.81268	0.868054	0.0790708	0.0367696	0.777294	1.43522	0.987794	1.01261	1.05755	0.465021	0.83428	19.5286
552.872	3359.27	1219.76	142.815	0.341	2.47	0.405	0.73	0.363103	6.07381	143.743	361.019	71.564	44.95	0.894	1.087	0.92	0.984	0.198228	3.74918	0.259993	0.107469	0.0586705	0.314743	2.6217	0.440081	2.2716	1.34795	0.545927	0.617269	25.4974
827.018	7150.8	3612.21	158.852	0.412	2.645	0.378	0.858	0.505148	5.52377	204.963	461.105	80.223	54.753	0.859	1.107	0.903	0.98	0.17398	3.82446	0.247834	0.064483	0.0222089	0.344679	2.08495	0.418526	2.38889	1.14219	0.344414	0.692365	24.4122
583.034	2176.14	791.819	114.929	0.555	1.692	0.591	0.944	0.363863	4.75973	155.489	321.57	59.076	48.073	0.845	1.35	0.741	0.981	0.183711	3.85524	0.266689	0.14777	0.074608	0.418284	1.52252	0.797872	1.25381	1.03919	0.504891	0.80997	21.5896
382.75	6387.66	2723.33	94.768	0.536	1.544	0.648	0.896	0.426343	4.844	146.43	537.692	122.826	46.027	0.869	1.298	0.77	0.985	0.228432	3.80362	0.382573	0.0841767	0.0451013	0.485681	1.62127	0.840674	1.18827	1.09933	0.535794	0.785224	25.1459
419.482	4939.93	2544.16	99.6	0.531	1.696	0.589	0.931	0.51502	4.86298	111.49	408.111	74.476	41.903	0.798	1.352	0.739	0.965	0.18249	3.96851	0.26578	0.0826148	0.0292733	0.420713	1.50282	0.79717	1.25467	1.03652	0.354335	0.816064	39.6013
473.734	6795.44	3247.58	114.221	0.456	1.991	0.502	0.905	0.477907	5.24782	127.218	574.977	118.339	42.687	0.877	1.098	0.911	0.984	0.205815	3.78461	0.268543	0.0846122	0.0364391	0.373723	1.92325	0.551482	1.81474	1.08729	0.43066	0.721178	23.682
224.274	5009.71	1800.54	79.133	0.45	1.711	0.584	0.767	0.359411	5.28407	126.024	375.681	83.578	42.426	0.88	1.011	0.989	0.979	0.222471	3.77925	0.56192	0.0749905	0.0464182	0.536135	1.95556	0.590883	1.69349	1.2764	0.618987	0.715216	21.2389
740.315	5345.85	2127.39	143.892	0.449	1.451	0.689	0.822	0.397951	5.28845	162.358	500.113	81.619	48.965	0.851	1.249	0.8	0.984	0.163201	3.84281	0.219309	0.0935517	0.0383659	0.34029	1.89532	0.860786	1.1611	1.19708	0.410103	0.726642	19.4655
529.678	4104.26	2202.11	123.884	0.434	2.4	0.417	0.886	0.536542	5.38281	191.524	400.663	60.855	57.953	0.717	1.758	0.569	0.942	0.151886	4.18759	0.361586	0.0976213	0.0276349	0.467801	1.65207	0.7325	1.36451	1.06321	0.283083	0.777956	18.1841
590.101	7889.48	3606.34	126.657	0.462	2.551	0.392	0.914	0.457108	5.21394	136.775	578.549	103.01	45.026	0.848	1.455	0.687	0.981	0.178049	3.84999	0.231782	0.0733317	0.0285636	0.355496	1.8355	0.570365	1.75255	1.0733	0.389512	0.738404	11.1804
803.725	7995.1	3035.47	143.707	0.489	2.142	0.467	0.904	0.379666	5.06902	185.153	460.886	77.306	54.32	0.789	1.644	0.608	0.977	0.167733	3.99204	0.230369	0.0576461	0.0254676	0.377991	1.6135	0.767507	1.30193	1.08075	0.441792	0.787536	26.3484
284.499	6651.67	2523.36	79.286	0.569	1.188	0.842	0.916	0.379357	4.70063	100.441	415.573	96.178	38.563	0.849	1.216	0.822	0.971	0.231435	3.84782	0.353045	0.0624765	0.0381151	0.486378	1.49209	1.02357	0.976247	1.06004	0.610071	0.818576	20.0077
381.655	8807.92	3129.92	110.161	0.395	3.191	0.313	0.829	0.355353	5.63887	100.441	454.707	107.584	39.825	0.796	1.755	0.57	0.976	0.236601	3.97375	0.263172	0.0516248	0.0343728	0.361516	2.01519	0.549984	1.82109	1.17732	0.665819	0.704706	25.7461
443.074	4186.65	1648.19	140.444	0.282	3.831	0.261	0.807	0.393678	6.67214	195.406	436.058	76.349	53.72	0.851	1.135	0.881	0.974	0.175089	3.84297	0.441023	0.104154	0.0463229	0.382501	3.01773	0.296267	3.37548	1.20694	0.444753	0.575973	20.3254
583.034	3258.84	1325.51	117.268	0.533	1.521	0.658	0.925	0.406741	4.8566	146.331	368.644	59.111	47.397	0.819	1.42	0.704	0.974	0.160347	3.91816	0.250982	0.113121	0.0445951	0.404177	1.53659	0.933596	1.06991	1.05297	0.394224	0.806771	45.0578
460.295	2684.48	1062.76	117.02	0.422	1.928	0.519	0.839	0.395891	5.45434	155.987	424.351	74.937	49.335	0.805	1.511	0.662	0.971	0.176592	3.95013	0.338885	0.158076	0.0705114	0.421595	1.90758	0.783714	1.27553	1.15733	0.446062	0.724217	23.8159
329.493	5988.02	2340.7	82.766	0.604	1.836	0.545	0.945	0.390898	4.55962	79.039	524.538	130.507	33.84	0.867	1.117	0.895	0.971	0.248804	3.80636	0.239881	0.0875979	0.0557554	0.408864	1.43543	0.608388	1.6422	1.02751	0.636492	0.834797	21.9047
334.769	6478.35	4276.8	85.564	0.575	1.396	0.716	0.936	0.660168	4.67647	85.609	538.209	107.815	36.549	0.805	1.42	0.704	0.963	0.200322	3.95017	0.255726	0.0830781	0.0252093	0.427154	1.4	1.01719	0.98324	1.02885	0.303441	0.84469	24.6966
577.658	4943.32	2030.92	128.378	0.44	2.228	0.449	0.896	0.410842	5.3414	157.778	499.389	91.906	48.704	0.836	1.333	0.75	0.978	0.184037	3.87741	0.273134	0.101023	0.0452533	0.37938	1.9	0.598294	1.67038	1.09152	0.447951	0.725916	14.4145
420.676	7068.89	3978.14	115.235	0.398	2.815	0.355	0.872	0.562767	5.61837	136.675	521.749	82.249	47.519	0.761	1.9	0.526	0.976	0.157641	4.06465	0.324894	0.0738092	0.0206753	0.412366	1.91206	0.674956	1.48169	1.11927	0.280118	0.723456	15.4772
803.227	3846.44	1818.45	148.386	0.458	1.871	0.534	0.869	0.472762	5.23569	235.125	406.702	96.071	58.737	0.856	1.266	0.79	0.982	0.23622	3.83056	0.292725	0.105735	0.0528313	0.395839	1.869	0.676644	1.4794	1.13003	0.499659	0.731625	18.7669
771.372	3537.55	1446.07	125.516	0.615	1.273	0.785	0.953	0.408776	4.51926	199.687	442.719	81.909	53.829	0.866	1.3	0.769	0.98	0.185014	3.80927	0.258873	0.125149	0.0566426	0.428862	1.40813	1.02121	0.979618	1.02833	0.452603	0.842897	18.8425
432.323	6184.96	2095.88	105.387	0.489	1.448	0.69	0.849	0.338867	5.06854	132.892	575.067	136.019	43.841	0.869	1.239	0.807	0.983	0.236527	3.80304	0.307391	0.0929783	0.0648983	0.416	1.7771	0.855663	1.16957	1.15783	0.697994	0.750323	18.8604
482.991	4479.04	2153.59	98.401	0.627	1.13	0.885	0.93	0.480815	4.47744	152.801	513.883	101.892	48.628	0.812	1.351	0.74	0.961	0.198279	3.9339	0.316364	0.114731	0.0473126	0.494182	1.29506	1.19558	0.836158	1.03333	0.41238	0.878604	16.2624
300.924	8242.15	3584.83	86.826	0.502	1.722	0.581	0.899	0.434938	5.0052	117.662	381.652	62.318	42.241	0.829	1.346	0.743	0.97	0.163285	3.89418	0.391002	0.0463049	0.0173838	0.486502	1.65139	0.781649	1.27883	1.07898	0.375421	0.778027	37.1538
262.4	7263.93	2549.43	73.9	0.604	1.289	0.776	0.933	0.350971	4.56208	113.78	387.906	68.055	40.641	0.866	1.253	0.798	0.982	0.175442	3.81006	0.433613	0.0534017	0.0266942	0.549946	1.43377	0.972071	1.02835	1.05252	0.499877	0.835158	21.7002
448.35	5272.57	2883.92	104.896	0.512	2.155	0.464	0.91	0.546966	4.95394	131.996	391.642	83.826	44.395	0.842	1.072	0.933	0.98	0.214037	3.86415	0.294404	0.0742792	0.0290667	0.423229	1.64453	0.497448	2.01078	1.07692	0.391317	0.780016	30.3036
538.836	8867.36	3601.26	114.776	0.514	1.531	0.653	0.854	0.406125	4.9445	152.104	346.384	60.864	46.919	0.868	1.152	0.868	0.98	0.175713	3.80433	0.282283	0.0390628	0.0169008	0.408788	1.68872	0.752449	1.32925	1.14754	0.432656	0.769406	37.2645
363.139	6110.09	2918.72	83.658	0.652	1.28	0.782	0.939	0.477688	4.39007	96.16	488.473	89.592	39.379	0.779	1.587	0.63	0.97	0.183412	4.01576	0.264802	0.0799453	0.0306957	0.470714	1.19479	1.23984	0.805627	1.03301	0.383958	0.914737	37.3029
474.63	9785.38	3390.63	113.297	0.465	1.981	0.505	0.841	0.3465	5.20045	160.068	562.473	119.399	48.474	0.856	1.08	0.926	0.98	0.212275	3.83139	0.337248	0.057481	0.0352144	0.427849	1.84086	0.545179	1.83366	1.16528	0.612627	0.736743	17.6586
258.02	7443.18	3642.32	77.533	0.539	1.804	0.554	0.926	0.48935	4.82681	105.916	429.665	99.531	40.086	0.828	1.408	0.71	0.976	0.231648	3.89504	0.410495	0.057726	0.0273262	0.517019	1.53618	0.780488	1.28159	1.054	0.473379	0.80696	24.9403
141.055	4030.07	962.408	55.587	0.574	1.587	0.63	0.922	0.238807	4.68036	141.254	332.156	65.753	45.472	0.858	1.271	0.787	0.979	0.197958	3.82599	1.00141	0.0824194	0.0683213	0.818033	1.49477	0.800882	1.24921	1.06182	0.828948	0.817457	27.6083
471.842	3738.87	1958.91	119.824	0.413	2.144	0.466	0.794	0.52393	5.51627	132.295	420.518	63.071	43.917	0.862	1.195	0.837	0.977	0.149984	3.81822	0.28038	0.112472	0.032197	0.366513	2.08717	0.557369	1.79614	1.23048	0.286267	0.692174	26.4235
435.11	4149.17	2042.8	98.248	0.566	1.199	0.834	0.873	0.492339	4.71004	141.453	446.056	89.997	45.288	0.867	1.166	0.858	0.983	0.201762	3.80783	0.325097	0.107505	0.0440558	0.460956	1.5318	0.972477	1.02878	1.126	0.409803	0.808449	24.452
524.203	5242.23	1945.84	113.973	0.507	1.69	0.592	0.874	0.371186	4.97797	169.226	470.902	77.159	51.305	0.808	1.561	0.641	0.979	0.163854	3.9439	0.322825	0.0898285	0.0396533	0.45015	1.59369	0.923669	1.08277	1.12014	0.441433	0.792271	24.3384
417.093	8449.79	3163.97	93.2	0.603	1.315	0.761	0.918	0.374444	4.56351	138.865	544.091	124.267	44.95	0.864	1.215	0.823	0.98	0.228394	3.81446	0.332935	0.064391	0.0392756	0.482296	1.43284	0.923954	1.08147	1.06754	0.609954	0.835861	20.5624
401.962	5501.02	2739.33	90.982	0.61	1.272	0.786	0.946	0.497967	4.53798	78.441	553.928	106.484	35.07	0.801	1.463	0.684	0.974	0.192234	3.95972	0.195145	0.100695	0.0388723	0.385461	1.31311	1.15016	0.870229	1.0296	0.386038	0.872572	33.7765
486.077	6046.3	2411.38	105.973	0.544	1.355	0.738	0.857	0.39882	4.80665	119.951	412.828	64.878	42.534	0.833	1.372	0.729	0.972	0.157155	3.8836	0.246774	0.0682778	0.0269049	0.401366	1.53125	1.01255	0.987805	1.13419	0.39405	0.807963	41.1969
471.544	6447.91	3659.73	100.772	0.584	1.894	0.528	0.922	0.567584	4.64065	143.145	543.38	128.525	46.473	0.833	1.294	0.773	0.975	0.236529	3.8843	0.303567	0.0842723	0.0351187	0.46117	1.42637	0.68321	1.46402	1.05748	0.416729	0.837016	20.8002
428.54	5600.52	2822.8	97.477	0.567	1.557	0.642	0.936	0.504024	4.70876	138.367	482.344	83.034	45.536	0.839	1.435	0.697	0.973	0.172147	3.87114	0.32288	0.0861249	0.0294155	0.467146	1.47972	0.921644	1.08567	1.03953	0.341545	0.822114	22.2882
461.291	4656.73	1777.97	102.002	0.557	1.904	0.525	0.907	0.381807	4.74921	126.422	359.837	72.4	42.426	0.883	1.232	0.812	0.986	0.201202	3.77329	0.274061	0.0772725	0.0407205	0.415933	1.58528	0.647059	1.54667	1.0871	0.526973	0.79451	30.2593
461.689	5712.03	1953.88	114.19	0.445	1.616	0.619	0.838	0.342064	5.31439	178.782	466.154	81.726	51.566	0.845	1.23	0.813	0.976	0.17532	3.85657	0.387235	0.0816091	0.0418275	0.451581	1.89888	0.761139	1.31341	1.16468	0.512534	0.725685	19.8814
206.456	9529.87	4730.38	74.639	0.466	2.6	0.385	0.922	0.496374	5.1946	74.36	523.435	121.117	33.47	0.834	1.42	0.704	0.973	0.231389	3.88138	0.360174	0.0549257	0.0256041	0.448425	1.7897	0.546154	1.82857	1.05531	0.466158	0.747195	26.8865
316.552	5282.53	3123.16	86.335	0.534	1.708	0.585	0.906	0.591224	4.85249	106.115	524.458	89.562	39.717	0.845	1.139	0.878	0.969	0.170771	3.85557	0.335221	0.0992816	0.0286767	0.460034	1.5824	0.666862	1.50085	1.06954	0.288842	0.794554	23.8691
698.406	6961.43	3909.57	139.736	0.449	1.792	0.558	0.845	0.561605	5.28755	130.702	667.081	134.454	44.503	0.829	1.166	0.857	0.964	0.201556	3.89268	0.187143	0.0958253	0.034391	0.318479	1.84633	0.65067	1.53584	1.14083	0.358892	0.736197	20.2245
346.117	7365.26	3165.83	88.12	0.56	1.279	0.782	0.931	0.429833	4.73656	136.078	591.11	114.613	44.472	0.865	1.067	0.937	0.977	0.193895	3.81235	0.393156	0.0802565	0.0362031	0.504675	1.54464	0.834246	1.19821	1.04941	0.451092	0.804877	23.2205
405.745	7232.62	2894.57	89.815	0.632	1.4	0.714	0.912	0.40021	4.45884	157.181	500.252	103.78	48.889	0.826	1.442	0.693	0.978	0.207455	3.89952	0.387389	0.069166	0.0358534	0.54433	1.30696	1.03	0.970588	1.07237	0.518367	0.874558	16.7997
553.369	5085.24	2249.55	120.315	0.48	1.938	0.516	0.852	0.442369	5.11461	194.71	475.758	70.627	54.798	0.815	1.183	0.845	0.97	0.148452	3.92709	0.351863	0.0935566	0.031396	0.455454	1.69792	0.610423	1.6376	1.1385	0.335583	0.767818	28.1995
379.564	8880.2	4350.91	113.82	0.368	2.304	0.434	0.774	0.489956	5.8422	125.626	368.694	63.066	44.841	0.785	1.626	0.615	0.975	0.171052	4.0007	0.330974	0.0415187	0.0144949	0.393964	2.13315	0.705729	1.41705	1.25969	0.349118	0.684793	35.0771
296.046	6232.54	3399	89.694	0.462	3.664	0.273	0.938	0.545364	5.21295	80.631	486.675	99.149	40.182	0.628	2.388	0.419	0.993	0.203727	4.47487	0.27236	0.0780862	0.0291701	0.44799	1.35931	0.651747	1.5348	1.05864	0.373562	0.858414	21.3014
403.355	5519.32	2165.14	105.171	0.458	2.238	0.447	0.866	0.392284	5.23663	127.318	418.217	87.858	43.981	0.827	1.495	0.669	0.976	0.210078	3.89781	0.315648	0.0757733	0.0405784	0.418186	1.80568	0.668007	1.49664	1.12702	0.535524	0.744334	17.9498
626.634	3559.46	1945.5	121.73	0.531	1.772	0.564	0.918	0.546572	4.86285	187.244	475.315	83.967	52.414	0.857	1.37	0.73	0.973	0.176655	3.83039	0.298809	0.133536	0.0431596	0.430576	1.61394	0.773138	1.29433	1.05991	0.323206	0.787685	18.7942
505.09	2914.68	981.669	146.416	0.296	3.523	0.284	0.833	0.336802	6.51485	146.132	305.296	58.767	47.397	0.817	1.611	0.621	0.979	0.192492	3.92083	0.289319	0.104744	0.0598644	0.323715	2.76014	0.457281	2.18662	1.17527	0.571528	0.60183	17.7542
466.865	5748.02	2208.89	107.695	0.506	1.681	0.595	0.872	0.384288	4.98425	138.865	500.789	93.642	44.395	0.885	1.178	0.849	0.984	0.186989	3.76736	0.297441	0.0871238	0.0423931	0.412229	1.74901	0.700773	1.42689	1.12844	0.486585	0.755854	23.2632
376.08	7263.94	3412.25	91.906	0.56	1.335	0.749	0.884	0.469752	4.73919	146.829	514.234	97.154	46.441	0.855	1.144	0.874	0.976	0.18893	3.83262	0.39042	0.0707927	0.0284721	0.50531	1.52679	0.856929	1.16689	1.10407	0.40219	0.808708	20.2214
484.186	4541.65	2529.77	109.759	0.505	1.653	0.605	0.857	0.557015	4.98809	138.467	366.799	77.254	44.981	0.86	1.264	0.791	0.981	0.210617	3.82257	0.285979	0.0807635	0.030538	0.409816	1.70297	0.76467	1.30744	1.14469	0.378116	0.766341	30.3054
268.671	6703.99	3466.72	81.102	0.513	1.222	0.818	0.888	0.517113	4.9479	64.405	608.134	119.908	31.207	0.831	1.241	0.806	0.961	0.197174	3.88859	0.239717	0.0907122	0.0345883	0.384787	1.61988	1.01555	0.98533	1.08221	0.381297	0.785907	33.2935
585.423	6435.71	3768.16	110.25	0.605	1.335	0.749	0.951	0.585508	4.55663	163.652	337.387	64.765	48.965	0.858	1.21	0.826	0.979	0.191961	3.82759	0.279545	0.0524242	0.0171874	0.444127	1.41818	0.906367	1.1028	1.02944	0.327853	0.840004	39.1344
305.503	8000.37	4153.99	83.964	0.545	1.608	0.622	0.931	0.519225	4.80381	116.567	412.208	93.033	41.979	0.831	1.47	0.68	0.976	0.225694	3.88816	0.381558	0.0515236	0.022396	0.499964	1.52477	0.914179	1.09325	1.04834	0.434675	0.809392	32.0075
300.824	8227.58	2644.92	81.504	0.569	1.131	0.884	0.896	0.321469	4.69919	119.454	516.222	106.367	41.533	0.87	1.107	0.903	0.977	0.206049	3.80008	0.397089	0.0627428	0.0402156	0.509582	1.529	0.97878	1.02149	1.0904	0.64096	0.808668	11.0407
272.355	7242.67	3620.12	74.116	0.623	1.166	0.857	0.925	0.499832	4.49101	124.331	483.459	95.132	43.35	0.831	1.403	0.713	0.962	0.196774	3.88776	0.456503	0.0667515	0.0262787	0.584894	1.33387	1.20326	0.831972	1.04	0.393679	0.865675	22.5724
303.213	9124.45	3376.76	98.063	0.396	2.56	0.391	0.758	0.370078	5.63159	85.011	483.208	100.546	36.593	0.798	1.645	0.608	0.973	0.20808	3.96881	0.280367	0.0529575	0.0297759	0.373158	2.01515	0.642578	1.55499	1.28364	0.562261	0.70474	25.7982
269.866	3773.98	1780.44	74.116	0.617	1.515	0.66	0.928	0.471768	4.51168	136.974	344.616	69.374	45.319	0.838	1.358	0.737	0.977	0.201308	3.87223	0.507563	0.0913136	0.0389645	0.61146	1.35818	0.89637	1.11667	1.0528	0.42671	0.858269	30.6391
339.249	5859.93	3449.76	93.723	0.485	2.428	0.412	0.9	0.588702	5.08847	99.545	472.098	89.003	39.748	0.792	1.619	0.618	0.974	0.188527	3.98387	0.293428	0.0805637	0.0257998	0.424101	1.63299	0.666804	1.5	1.08222	0.320241	0.782922	28.0679
481.199	3830.15	1396.68	108.217	0.516	1.537	0.651	0.894	0.364655	4.93325	128.214	348.909	65.06	42.795	0.88	1.053	0.95	0.981	0.186467	3.77942	0.266447	0.0910954	0.0465819	0.395455	1.70543	0.685101	1.45929	1.09732	0.511352	0.766112	24.2891
454.123	8055.38	3834.65	123.731	0.373	2.933	0.341	0.812	0.476036	5.8062	172.212	505.904	93.743	52.274	0.792	1.706	0.586	0.98	0.185298	3.9834	0.379219	0.0628032	0.0244463	0.422481	2.12332	0.581657	1.71848	1.2069	0.389252	0.68606	21.8251
269.07	9882.8	4162.49	74.671	0.606	1.4	0.714	0.94	0.421186	4.55218	75.057	565.415	119.113	33.209	0.855	1.444	0.693	0.978	0.210665	3.83319	0.27895	0.057212	0.0286158	0.444738	1.41089	1.03143	0.970588	1.04043	0.500171	0.842056	28.7771
366.922	4504.01	2261.63	90.058	0.569	1.229	0.813	0.942	0.502137	4.70149	102.332	434.041	67.105	38.671	0.86	1.269	0.788	0.98	0.154605	3.82278	0.278893	0.0963678	0.0296711	0.429401	1.51142	1.03255	0.96925	1.04034	0.307895	0.813101	29.2897
249.459	9224.01	5571.32	69.316	0.652	1.365	0.732	0.945	0.604002	4.38868	76.649	517.769	107.059	34.209	0.823	1.476	0.678	0.97	0.20677	3.90739	0.307261	0.0561328	0.0192161	0.493522	1.26227	1.08132	0.92623	1.02646	0.342333	0.890335	28.0428
644.652	5364.43	2564.82	140.967	0.408	1.764	0.567	0.781	0.478116	5.55207	177.687	419.686	67.448	51.381	0.846	1.272	0.786	0.978	0.160711	3.85456	0.275632	0.078235	0.0262974	0.36449	2.07353	0.721088	1.38624	1.25224	0.336133	0.694256	19.9262
296.942	8717.91	3708.2	89.382	0.467	1.725	0.58	0.822	0.425354	5.18698	108.902	430.778	97.79	40.271	0.844	1.399	0.715	0.981	0.227008	3.859	0.366745	0.049413	0.0263713	0.450549	1.80728	0.811014	1.23276	1.19343	0.533691	0.743978	28.1584
309.684	5377.27	1797.19	76.978	0.657	1.144	0.874	0.945	0.334221	4.37429	107.309	372.623	72.785	39.672	0.857	1.148	0.871	0.974	0.195331	3.82971	0.346511	0.069296	0.0404992	0.515368	1.30441	1.0035	0.996568	1.03069	0.584438	0.875505	21.4937
257.224	5823.31	2633.37	76.302	0.555	1.563	0.64	0.91	0.452212	4.75752	108.802	398.326	59.232	44.134	0.702	1.853	0.54	0.932	0.148702	4.23112	0.422985	0.0684021	0.0224929	0.578412	1.26486	1.18554	0.84375	1.02418	0.328833	0.889354	38.7228
413.111	3749.5	1773.26	112.405	0.411	2.225	0.45	0.859	0.472932	5.53035	133.788	328.106	61.077	44.657	0.843	1.24	0.806	0.975	0.18615	3.86083	0.323855	0.0875066	0.0344434	0.397287	2.05109	0.557303	1.79111	1.13504	0.393609	0.698118	25.9582
211.334	9277.99	4940.11	66.697	0.597	1.1	0.909	0.931	0.532455	4.58798	87.002	464.746	83.54	35.994	0.844	1.296	0.771	0.973	0.179754	3.85892	0.41168	0.0500913	0.0169105	0.539664	1.41374	1.17818	0.848185	1.04511	0.337595	0.841093	33.057
371.601	5048.27	2712.59	87.629	0.608	1.589	0.629	0.933	0.537329	4.54579	117.164	418.782	92.88	41.795	0.843	1.277	0.783	0.972	0.221786	3.86124	0.315295	0.0829555	0.0342404	0.476954	1.38651	0.80365	1.24483	1.0418	0.412756	0.849411	32.5902
562.727	5147.48	2290.14	133.796	0.395	1.904	0.525	0.762	0.444904	5.6402	153.797	543.597	104.348	48.749	0.813	1.454	0.688	0.974	0.191958	3.9309	0.273307	0.105604	0.0455641	0.364353	2.05823	0.763655	1.31048	1.27822	0.43146	0.696943	24.3571
170.122	12127.6	5754.1	58.972	0.615	1.245	0.803	0.935	0.474463	4.52132	64.107	548.741	119.29	30.13	0.887	1.029	0.972	0.975	0.217389	3.76311	0.37683	0.0452473	0.0207313	0.51092	1.44228	0.826506	1.21046	1.04278	0.458178	0.832302	23.6604
581.242	5507.8	2357.56	162.543	0.276	3.224	0.31	0.643	0.428041	6.74202	118.757	462.772	76.174	42.381	0.831	1.382	0.723	0.972	0.164604	3.88903	0.204316	0.0840211	0.0323105	0.260737	3.01087	0.42866	2.33226	1.51166	0.384552	0.576835	24.1124
455.019	6997.03	2985.07	110.467	0.469	2.201	0.454	0.892	0.42662	5.17866	125.825	645.278	176.324	43.12	0.85	1.086	0.921	0.974	0.273253	3.84411	0.276527	0.0922217	0.0590685	0.390343	1.81237	0.493412	2.02863	1.09193	0.640506	0.742297	20.0361
467.562	4581.16	2219.16	91.23	0.706	1.128	0.887	0.959	0.484409	4.21908	134.684	533.606	86.327	46.288	0.79	1.453	0.688	0.969	0.16178	3.98851	0.288056	0.116478	0.0389008	0.507377	1.11898	1.28812	0.775648	1.01043	0.333975	0.945349	22.0761
400.469	7594.65	4620.08	96.954	0.535	2.028	0.493	0.925	0.608333	4.84486	144.539	522.782	90.991	46.919	0.825	1.207	0.829	0.97	0.174052	3.90262	0.360924	0.0688355	0.0196947	0.483931	1.54206	0.595168	1.68154	1.04865	0.286112	0.805517	23.1062
531.569	6864.67	3099.5	110.25	0.55	1.293	0.773	0.91	0.451515	4.78188	174.9	502.639	105.352	50.782	0.852	1.296	0.772	0.982	0.209598	3.83986	0.329026	0.0732212	0.03399	0.460608	1.54909	1.00232	0.998706	1.07912	0.46421	0.803001	20.6382
438.495	9858.08	3692.52	99.478	0.557	1.746	0.573	0.911	0.374567	4.75056	123.734	412.431	76.891	44.395	0.789	1.652	0.605	0.972	0.186434	3.99107	0.282179	0.0418368	0.0208235	0.44628	1.41652	0.946163	1.05585	1.06696	0.497731	0.840127	34.2827
621.159	6908.28	3316.3	122.654	0.519	2.062	0.485	0.921	0.480047	4.92131	90.486	437.758	71.44	37.964	0.789	1.261	0.793	0.959	0.163195	3.991	0.145673	0.0633671	0.0215421	0.309521	1.52023	0.611542	1.63505	1.04126	0.339956	0.810963	32.3821
228.157	9529.39	3754.63	64.084	0.698	1.184	0.845	0.952	0.394006	4.24261	84.514	499.471	97.252	35.223	0.856	1.25	0.8	0.975	0.19471	3.83144	0.37042	0.0524138	0.0259019	0.549638	1.22636	1.05574	0.946746	1.02416	0.494181	0.903086	25.8203
222.582	9179.57	5044.88	77.163	0.47	1.83	0.547	0.83	0.549577	5.17207	93.771	664.983	121.951	37.486	0.839	1.187	0.843	0.972	0.18339	3.8711	0.421287	0.0724416	0.0241732	0.485803	1.78511	0.648634	1.54113	1.17108	0.333692	0.748464	20.9122
619.467	6406.36	2567.86	125.363	0.495	1.394	0.717	0.861	0.400829	5.03686	155.489	462.467	95.529	52.089	0.72	1.897	0.527	0.966	0.206564	4.1773	0.251004	0.0721887	0.0372018	0.415505	1.45455	1.36083	0.735007	1.12195	0.515341	0.829346	21.2871
387.528	5623.82	2583.36	114.036	0.374	3.348	0.299	0.885	0.459361	5.79283	166.24	435.259	81.378	52.229	0.766	1.863	0.537	0.977	0.186965	4.05083	0.428975	0.0773956	0.0315008	0.458004	2.04813	0.556452	1.79599	1.10395	0.40701	0.699284	18.4878
295.051	7172.69	3453.37	78.087	0.608	1.362	0.734	0.912	0.48146	4.54601	82.423	448.815	82.636	35.778	0.809	1.474	0.678	0.97	0.18412	3.94087	0.279352	0.0625727	0.0239291	0.458181	1.33059	1.08223	0.923706	1.0636	0.382421	0.866885	23.8277
370.307	4584.41	2361.64	93.538	0.532	1.227	0.815	0.889	0.515145	4.86079	121.046	372.371	57.307	43.318	0.811	1.52	0.658	0.974	0.153898	3.93725	0.32688	0.0812255	0.0242658	0.463106	1.52444	1.23879	0.807362	1.09561	0.298746	0.810002	41.5496
67.491	7510.21	4923.46	41.737	0.487	1.678	0.596	0.9	0.655569	5.0804	103.925	628.039	112.922	39.978	0.817	1.143	0.875	0.963	0.179801	3.92158	1.53983	0.0836247	0.0229355	0.957855	1.67762	0.681168	1.46812	1.07	0.274267	0.771903	29.3293
492.548	6872.47	2955.18	113.635	0.479	1.942	0.515	0.883	0.430002	5.12021	153.299	481.761	89.373	48.334	0.825	1.498	0.667	0.974	0.185513	3.90376	0.311237	0.0701001	0.0302428	0.425344	1.72234	0.77137	1.29515	1.10306	0.431423	0.762422	14.5462
117.761	9162.33	1859.18	48.078	0.64	1.559	0.642	0.923	0.202916	4.43043	134.684	533.606	86.327	46.288	0.79	1.453	0.688	0.969	0.16178	3.98851	1.14371	0.0582391	0.0464329	0.962769	1.23438	0.932008	1.07165	1.04984	0.797279	0.900253	22.0761
594.083	3726.02	1146.32	126.504	0.466	2.13	0.469	0.86	0.307652	5.19016	142.747	474.328	85.199	46.365	0.834	1.488	0.672	0.98	0.17962	3.88067	0.240281	0.127301	0.0743241	0.36651	1.7897	0.698592	1.43284	1.13953	0.583843	0.747698	14.012
535.75	3860.49	2156.72	102.557	0.64	1.482	0.675	0.948	0.558664	4.43082	144.439	446.983	104.569	45.657	0.871	1.032	0.969	0.977	0.233944	3.79896	0.269601	0.115784	0.0484853	0.445187	1.36094	0.696356	1.43556	1.03059	0.418756	0.857395	21.2853
681.185	5424.11	2150.06	146.913	0.397	3.549	0.282	0.895	0.39639	5.62895	151.308	507.099	94.434	47.181	0.854	1.371	0.729	0.982	0.186224	3.83563	0.222125	0.0934899	0.0439215	0.321149	2.15113	0.386306	2.58511	1.09721	0.469799	0.68141	24.4833
607.223	3819.28	1525.13	120.869	0.522	1.341	0.746	0.862	0.399324	4.90502	236.717	390.145	85.849	59.629	0.837	1.447	0.691	0.981	0.220044	3.87563	0.389835	0.102152	0.0562896	0.493336	1.60345	1.07905	0.926273	1.13805	0.55104	0.790136	28.5299
506.484	6397.61	2748.47	99.478	0.643	1.239	0.807	0.941	0.429609	4.42022	147.127	557.451	89.65	48.366	0.79	1.251	0.799	0.96	0.160821	3.98744	0.290487	0.0871342	0.0326181	0.486198	1.22862	1.00969	0.990087	1.02019	0.374344	0.90209	21.6758
343.728	5042.04	1475.34	96.801	0.461	2.516	0.397	0.892	0.292607	5.22122	81.925	445.238	76.322	34.254	0.877	1.12	0.893	0.979	0.171418	3.78445	0.238343	0.0883051	0.0517318	0.35386	1.90239	0.445151	2.24937	1.09753	0.585831	0.724821	30.1561
994.353	4048.49	2229.55	155.435	0.517	2.182	0.458	0.948	0.550712	4.92922	185.352	478.581	87.041	54.874	0.774	1.188	0.842	0.958	0.181873	4.03058	0.186405	0.118212	0.0390397	0.353035	1.4971	0.544455	1.83843	1.01055	0.330251	0.817691	28.3966
327.901	7390.28	3874.08	84.888	0.572	1.289	0.776	0.91	0.524214	4.68786	133.888	413.669	72.739	45.211	0.823	1.314	0.761	0.971	0.175839	3.90727	0.408318	0.0559748	0.0187758	0.532596	1.43881	1.01939	0.98067	1.06703	0.335433	0.833486	23.7648
177.588	10243.1	4149.89	62.05	0.58	1.65	0.606	0.937	0.405139	4.65624	42.307	739.151	159.209	25.145	0.841	1.338	0.747	0.974	0.215394	3.86585	0.238231	0.0721606	0.0383646	0.405238	1.45	0.810909	1.23267	1.03949	0.531656	0.830253	26.1082
873.406	2873.64	1465.67	133.368	0.617	1.499	0.667	0.939	0.510038	4.51277	251.151	347.423	65.164	60.369	0.866	1.291	0.775	0.983	0.187564	3.80931	0.287554	0.1209	0.0444603	0.45265	1.40357	0.861241	1.16192	1.04686	0.367745	0.844118	26.0798
649.132	5190.65	1932.63	130.812	0.477	2.193	0.456	0.871	0.37233	5.1343	176.095	488.478	97.482	51.26	0.842	1.29	0.775	0.975	0.199563	3.86283	0.271278	0.0941073	0.05044	0.39186	1.7652	0.588235	1.69956	1.1194	0.535984	0.752357	18.8485
365.13	4782.32	2112.84	92.154	0.54	2.069	0.483	0.907	0.441803	4.8227	108.006	419.347	90.511	39.87	0.854	1.189	0.841	0.977	0.215838	3.83639	0.295801	0.0876869	0.0428385	0.432645	1.58148	0.574674	1.7412	1.07718	0.488539	0.795485	24.301
502.004	3296.99	1817.69	109.575	0.525	1.856	0.539	0.886	0.551319	4.89055	131.1	475.188	83.506	44.395	0.836	1.075	0.93	0.971	0.175733	3.87733	0.261153	0.144128	0.0459407	0.405156	1.59238	0.579203	1.72542	1.09594	0.318749	0.79282	27.5923
506.583	3174.03	1713.52	106.987	0.556	1.823	0.549	0.94	0.539856	4.75341	203.768	350.348	55.729	54.798	0.853	1.067	0.937	0.98	0.159068	3.83881	0.40224	0.11038	0.0325231	0.512193	1.53417	0.585299	1.70674	1.04255	0.294648	0.80759	29.1724
342.733	6067.09	3013.62	87.999	0.556	1.425	0.702	0.905	0.496716	4.75335	83.817	394.024	68.505	36.593	0.787	1.262	0.792	0.948	0.17386	3.99698	0.244555	0.0649444	0.0227318	0.415834	1.41547	0.885614	1.12821	1.04751	0.350019	0.840876	27.8732
409.925	6154.4	2575.7	93.506	0.589	1.324	0.755	0.928	0.418512	4.61835	157.281	345.425	59.075	48.29	0.848	1.241	0.806	0.975	0.171021	3.85052	0.383682	0.0561265	0.0229356	0.516437	1.43973	0.937311	1.06755	1.05065	0.408641	0.833742	33.8116
529.877	4394.52	2754.98	105.942	0.593	1.238	0.808	0.948	0.626912	4.60236	140.358	390.513	77.888	45.288	0.86	1.231	0.812	0.976	0.19945	3.82265	0.264888	0.0888636	0.0282717	0.427479	1.45025	0.994346	1.00495	1.02954	0.318147	0.830585	25.8409
399.871	5308.28	2866.09	86.061	0.678	1.563	0.64	0.957	0.539928	4.30374	117.463	593.25	107.123	41.935	0.839	1.124	0.89	0.983	0.18057	3.86924	0.293752	0.111759	0.0373761	0.487271	1.23746	0.71913	1.39062	1.02717	0.334433	0.899041	17.1249
360.85	6247.53	2218.32	99.23	0.461	1.742	0.574	0.833	0.355072	5.22372	120.25	378.507	57.564	42.056	0.854	1.313	0.762	0.981	0.152082	3.83518	0.333241	0.0605851	0.0259494	0.423823	1.85249	0.753731	1.32753	1.17767	0.428313	0.734185	29.0123
903.468	4098.63	1977.64	140.597	0.574	1.105	0.905	0.929	0.482512	4.67756	198.89	472.95	78.943	55.122	0.823	1.328	0.753	0.976	0.166916	3.90858	0.220141	0.115392	0.0399178	0.392057	1.4338	1.20181	0.832044	1.05059	0.345932	0.835601	23.8331
451.834	7065.75	3133.76	111.359	0.458	1.907	0.524	0.813	0.443514	5.23885	144.539	561.492	88.489	48.041	0.787	1.553	0.644	0.968	0.157596	3.99595	0.319894	0.0794667	0.0282373	0.431407	1.71834	0.814368	1.22901	1.19065	0.355335	0.762753	22.2094
648.236	6264.51	3085.81	117.332	0.592	1.44	0.695	0.93	0.492587	4.6084	165.443	508.873	83.858	49.412	0.852	1.273	0.785	0.978	0.164792	3.84157	0.25522	0.0812311	0.0271753	0.42113	1.43919	0.884028	1.1295	1.05161	0.334543	0.833601	18.6769
421.572	5886.31	3380.08	97.54	0.557	1.492	0.67	0.888	0.574228	4.75058	129.906	537.68	91.425	46.288	0.762	1.48	0.676	0.955	0.170036	4.06119	0.308147	0.0913442	0.0270482	0.474554	1.36804	0.991957	1.00896	1.07545	0.296113	0.854884	19.3238
519.026	8231.6	4691.12	133.643	0.365	2.462	0.406	0.833	0.569892	5.86613	174.303	467.159	86.665	55.167	0.72	1.498	0.667	0.949	0.185515	4.17856	0.335827	0.0567519	0.0184743	0.412794	1.9726	0.608448	1.64286	1.13926	0.325527	0.71232	20.3456
762.613	2937.71	1468.56	145.249	0.454	1.898	0.527	0.823	0.499901	5.2597	178.285	491.906	86.275	51.859	0.833	1.468	0.681	0.973	0.175389	3.88389	0.233782	0.167446	0.0587479	0.357035	1.8348	0.773446	1.29222	1.18226	0.350848	0.738424	18.3149
425.355	4050.9	1998.36	102.34	0.51	2.22	0.45	0.905	0.493311	4.96215	114.377	446.728	82.315	41.272	0.844	1.388	0.72	0.977	0.184262	3.8591	0.268898	0.110279	0.0411914	0.403283	1.6549	0.625225	1.6	1.07956	0.373521	0.777708	32.8064
524.601	5656.88	2013.55	117.912	0.474	1.818	0.55	0.91	0.355947	5.14806	164.448	380.869	57.336	50.196	0.82	1.531	0.653	0.978	0.15054	3.91431	0.313473	0.0673285	0.0284751	0.425707	1.72996	0.842134	1.18727	1.07473	0.422928	0.760346	25.8433
354.579	6495.54	2892.69	102.557	0.424	2.31	0.433	0.865	0.445334	5.44639	152.204	337.599	53.767	50.074	0.763	1.735	0.576	0.971	0.159263	4.05881	0.429253	0.051974	0.0185872	0.488255	1.79953	0.751082	1.33025	1.12254	0.357626	0.74523	25.6488
491.253	4381.89	1992.17	116.745	0.453	1.671	0.599	0.83	0.454637	5.26727	159.172	444.937	88.528	49.348	0.821	1.416	0.706	0.979	0.198967	3.91144	0.324012	0.10154	0.044438	0.422699	1.81236	0.847397	1.17863	1.17952	0.43764	0.742592	16.9318
449.345	5576.96	2467.86	96.616	0.605	1.275	0.785	0.903	0.442509	4.55784	132.693	550.825	96.381	45.428	0.808	1.505	0.664	0.973	0.174976	3.94366	0.295303	0.098768	0.0390545	0.470191	1.33554	1.18039	0.84586	1.07752	0.395417	0.865248	17.9648
653.511	3783.39	2023.63	115.33	0.617	1.416	0.706	0.944	0.534873	4.51145	213.225	418.796	60.449	56.754	0.832	1.461	0.685	0.98	0.14434	3.88667	0.326276	0.110693	0.0298715	0.492101	1.34846	1.03178	0.970255	1.03814	0.269858	0.861512	25.9446
368.216	7961.83	4016.97	93.691	0.527	2.215	0.452	0.922	0.504529	4.88255	122.838	395.912	51.216	42.566	0.852	1.15	0.87	0.973	0.129362	3.84058	0.333603	0.0497263	0.0127499	0.454323	1.6167	0.519187	1.92478	1.05531	0.256402	0.786593	29.1104
306.2	5016.92	1602.48	89.197	0.484	1.974	0.507	0.92	0.319416	5.09739	175.597	323.967	45.237	50.597	0.862	1.076	0.93	0.976	0.139635	3.81827	0.573472	0.0645749	0.0282293	0.56725	1.78099	0.545086	1.83432	1.06087	0.437157	0.749063	34.8655
420.079	4014.67	2203.78	92.123	0.622	1.689	0.592	0.943	0.548931	4.49472	129.209	427.089	75.925	44.765	0.81	1.532	0.653	0.977	0.177773	3.93815	0.307583	0.106382	0.0344522	0.485926	1.30225	0.907046	1.10304	1.03606	0.323854	0.876173	25.5614
428.64	5940.75	2238.09	91.632	0.642	1.72	0.581	0.952	0.376735	4.42589	106.712	409.648	80.322	40.086	0.835	1.229	0.814	0.971	0.196076	3.88049	0.248955	0.0689556	0.0358886	0.437467	1.30062	0.714535	1.40103	1.01996	0.52046	0.876769	24.0136
406.342	3994.88	2039.58	101.818	0.493	1.97	0.508	0.888	0.510548	5.05102	123.535	403.176	60.897	43.318	0.827	1.47	0.68	0.976	0.151043	3.89739	0.304017	0.100923	0.0298577	0.425445	1.67748	0.746193	1.33858	1.0991	0.295845	0.771604	35.0301
836.475	3171.22	991.021	150.324	0.465	1.288	0.777	0.852	0.312505	5.19759	184.656	374.58	65.464	52.012	0.858	1.107	0.903	0.978	0.174766	3.82756	0.220755	0.118119	0.0660571	0.345999	1.84516	0.859472	1.16216	1.14789	0.559244	0.736411	33.0612
454.024	7204.88	3103.22	97.662	0.598	1.527	0.655	0.93	0.430711	4.58338	115.87	423.615	67.163	42.056	0.823	1.13	0.885	0.97	0.158547	3.90699	0.255207	0.0587956	0.021643	0.430628	1.37625	0.740013	1.35115	1.04301	0.368106	0.852425	21.9882
216.51	4593.26	2546.89	65.9	0.626	1.743	0.574	0.959	0.554484	4.47864	91.482	377.634	60.939	37.594	0.813	1.394	0.717	0.974	0.161371	3.93053	0.42253	0.0822148	0.0239269	0.57047	1.29872	0.799771	1.24913	1.01564	0.291029	0.877615	32.5775
329.593	3644.01	1765.14	79.534	0.655	1.33	0.752	0.952	0.484396	4.3809	92.477	365.314	62.78	37.04	0.847	1.133	0.883	0.968	0.171852	3.85171	0.280579	0.100251	0.0355665	0.465713	1.29313	0.85188	1.1742	1.01681	0.354776	0.879205	28.4986
527.388	5076.41	2051.09	113.545	0.514	1.291	0.774	0.843	0.404042	4.94428	155.29	429.504	72.433	48.258	0.838	1.276	0.784	0.975	0.168643	3.87255	0.294451	0.0846078	0.0353145	0.425012	1.63035	0.988381	1.01292	1.15658	0.41739	0.78324	17.1627
528.583	6166.15	2663.34	116.069	0.493	2.232	0.448	0.846	0.431929	5.04847	135.182	521.898	90.451	44.21	0.869	1.281	0.781	0.981	0.173312	3.80243	0.255744	0.0846391	0.0339615	0.380894	1.76268	0.573925	1.7433	1.15957	0.401251	0.753185	13.5003
479.507	6036.4	2343.79	114.559	0.459	1.277	0.783	0.85	0.388277	5.23157	140.557	412.18	66.121	44.765	0.881	1.19	0.84	0.983	0.160418	3.77583	0.293128	0.0682824	0.0282111	0.390759	1.91939	0.931872	1.0728	1.15647	0.413153	0.72174	29.736
298.037	8419.64	4143.44	84.149	0.529	1.85	0.54	0.887	0.492116	4.87432	133.39	379.369	55.69	44.395	0.85	1.278	0.782	0.978	0.146796	3.8439	0.447562	0.0450576	0.0134405	0.527576	1.60681	0.690811	1.44815	1.10259	0.298296	0.788603	24.4494
438.296	7802.19	3542.78	104.711	0.502	1.073	0.932	0.823	0.454075	5.0016	132.195	436.367	77.587	43.764	0.867	1.089	0.919	0.98	0.177802	3.80636	0.301611	0.0559288	0.0219001	0.41795	1.72709	1.01491	0.986052	1.19077	0.39157	0.761029	28.3732
447.454	5137.93	2791.89	104.278	0.517	1.58	0.633	0.91	0.543387	4.92968	135.182	542.783	105.439	45.396	0.824	1.389	0.72	0.974	0.194256	3.90443	0.302114	0.105642	0.0377662	0.435336	1.59381	0.879114	1.13744	1.07033	0.357491	0.792026	25.316
450.938	4851.91	1960.54	109.39	0.474	2.249	0.445	0.821	0.404076	5.15133	106.612	407.391	67.001	40.379	0.822	1.38	0.725	0.973	0.164464	3.91068	0.236423	0.083965	0.0341748	0.369129	1.73418	0.613606	1.62921	1.18514	0.407012	0.75916	27.5814
399.573	7234.6	3817.03	87.999	0.648	1.441	0.694	0.956	0.527608	4.4023	68.885	534.968	85.324	34.917	0.71	1.808	0.553	0.929	0.159494	4.20702	0.172397	0.0739457	0.0223535	0.396789	1.09568	1.25468	0.79683	0.971757	0.302296	0.955641	38.3081
503.697	5081.78	2017.79	115.7	0.473	1.478	0.677	0.848	0.397064	5.15524	145.037	407.347	72.969	46.473	0.844	1.184	0.845	0.973	0.179132	3.85888	0.287945	0.0801583	0.0361628	0.401668	1.78436	0.801083	1.24815	1.14741	0.451143	0.748536	34.5251
1343.06	2740.42	1214.42	165.774	0.614	1.133	0.882	0.956	0.443152	4.52344	188.936	509.723	88.059	53.243	0.838	1.286	0.778	0.973	0.172759	3.87351	0.140676	0.186002	0.0725112	0.321178	1.36482	1.13504	0.882086	1.01778	0.389841	0.85632	21.0112
456.313	6499.19	2966.88	113.73	0.443	2.102	0.476	0.852	0.4565	5.32407	113.78	393.748	59.625	41.979	0.811	1.566	0.639	0.975	0.151429	3.93549	0.249346	0.0605842	0.0200969	0.369111	1.8307	0.745005	1.34244	1.14437	0.331718	0.739189	22.9679
280.418	9737.88	4172.73	84.181	0.497	2.1	0.476	0.891	0.428505	5.02703	70.279	536.952	118.139	35.147	0.715	1.858	0.538	0.958	0.220018	4.19252	0.250622	0.0551405	0.0283121	0.417517	1.43863	0.884762	1.13025	1.0752	0.513454	0.833997	21.6504
386.632	3906.62	2445.71	98.248	0.503	1.326	0.754	0.814	0.626043	4.9966	127.616	376.914	58.077	44.134	0.823	1.313	0.761	0.966	0.154086	3.9068	0.330071	0.0964808	0.0237464	0.44921	1.63618	0.990196	1.00928	1.18673	0.246126	0.78189	25.9194
603.042	5909.35	1782.72	126.166	0.476	1.46	0.685	0.831	0.301678	5.1377	166.837	509.529	96.99	49.998	0.839	1.158	0.864	0.972	0.190352	3.87085	0.276659	0.0862242	0.0544056	0.396287	1.76261	0.793151	1.26131	1.16968	0.630978	0.753421	18.5043
140.557	13256.5	5780.58	48.971	0.737	1.139	0.878	0.963	0.436055	4.1306	58.532	627.456	135.57	29.346	0.854	1.176	0.85	0.974	0.216063	3.83577	0.416429	0.0473318	0.0234527	0.599253	1.15875	1.03248	0.968109	1.01142	0.495495	0.928623	19.4367
271.757	6066.77	3319.32	77.01	0.576	1.487	0.672	0.897	0.547131	4.6715	95.065	481.726	88.935	37.779	0.837	1.212	0.825	0.968	0.184617	3.87472	0.349816	0.079404	0.0267932	0.490573	1.45312	0.815064	1.22768	1.07915	0.337428	0.829437	25.2346
385.736	6628.85	2939.34	112.991	0.38	3.202	0.312	0.864	0.443416	5.75306	122.54	389.202	62.523	42.795	0.841	1.417	0.706	0.976	0.160644	3.86593	0.317678	0.0587133	0.0212711	0.378747	2.21316	0.442536	2.26282	1.12963	0.362287	0.671978	33.2931
200.782	10432	5079.73	65.62	0.586	1.568	0.638	0.936	0.486938	4.63099	70.279	538.424	120.932	32.578	0.832	1.23	0.813	0.968	0.224604	3.88608	0.350026	0.0516128	0.0238068	0.496464	1.4198	0.784439	1.27429	1.03419	0.461258	0.839147	19.814
450.739	7267.96	3733.15	104.495	0.519	1.584	0.631	0.93	0.513644	4.9219	105.517	430.862	64.373	39.64	0.844	1.3	0.769	0.971	0.149405	3.85898	0.234098	0.0592824	0.0172436	0.379348	1.6262	0.820707	1.2187	1.04409	0.290873	0.784042	45.3869
354.778	5506.56	3111.09	90.491	0.544	2.195	0.456	0.921	0.56498	4.80427	121.544	373.091	63.773	42.61	0.841	1.165	0.858	0.974	0.170931	3.86496	0.342592	0.0677539	0.0204986	0.470876	1.54596	0.530752	1.88158	1.05755	0.302544	0.804485	33.9459
310.182	7072.32	3265.7	76.825	0.66	1.211	0.826	0.956	0.461757	4.36209	88.993	480.872	98.767	37.224	0.807	1.491	0.671	0.965	0.205391	3.94589	0.286906	0.0679935	0.0302438	0.48453	1.22273	1.23121	0.812349	1.00941	0.444804	0.904588	22.2226
353.284	5636.74	2515.55	96.986	0.472	2.236	0.447	0.835	0.446278	5.15997	110.594	387.93	60.688	41.642	0.801	1.612	0.62	0.974	0.156441	3.95973	0.313046	0.0688217	0.0241251	0.429361	1.69703	0.72093	1.38702	1.16647	0.350545	0.767395	21.0927
360.85	3437.01	1677.75	91.045	0.547	1.64	0.61	0.911	0.488141	4.79284	103.327	339.655	55.893	39.762	0.821	1.556	0.643	0.979	0.164558	3.91166	0.286343	0.0988227	0.0333143	0.436729	1.50091	0.94878	1.0541	1.07464	0.337112	0.816147	30.1987
299.232	5222.09	2247.06	91.816	0.446	2.721	0.367	0.843	0.4303	5.3078	171.217	317.556	42.641	49.736	0.87	1.069	0.936	0.979	0.134279	3.801	0.572188	0.0608101	0.0189763	0.541692	1.95067	0.39287	2.55041	1.16133	0.312059	0.716115	34.8389
744.197	3788.71	1435.05	139.615	0.48	1.621	0.617	0.808	0.378769	5.11786	151.308	349.936	59.567	49.705	0.77	1.674	0.597	0.968	0.170223	4.04082	0.203317	0.0923629	0.0415088	0.356015	1.60417	1.0327	0.967585	1.19802	0.449409	0.789552	27.7513
878.483	2514.97	1031.67	142.414	0.544	1.523	0.656	0.954	0.410213	4.80492	164.747	571.364	93.094	49.227	0.854	1.094	0.914	0.976	0.162933	3.83526	0.187536	0.227186	0.0902361	0.345661	1.56985	0.718319	1.39329	1.02306	0.397191	0.798194	18.867
915.215	3355.17	1870.95	144.383	0.552	1.324	0.755	0.916	0.557632	4.77259	162.557	547.775	88.106	49.52	0.833	1.183	0.845	0.968	0.160843	3.88399	0.177616	0.163263	0.0470916	0.342977	1.50906	0.893505	1.11921	1.05677	0.28844	0.813811	32.798
409.925	3784.61	1570.55	92.925	0.597	1.898	0.527	0.89	0.414982	4.58966	125.327	449.661	67.163	43.273	0.841	1.338	0.748	0.995	0.149364	3.8654	0.305732	0.118813	0.0427641	0.465677	1.40871	0.704953	1.41935	1.11798	0.359928	0.842198	21.9968
634.299	7310.93	2776.83	124.872	0.511	1.646	0.608	0.838	0.379819	4.95813	189.334	439.313	80.776	54.906	0.789	1.53	0.654	0.974	0.183869	3.9903	0.298493	0.0600899	0.0290893	0.439698	1.54403	0.929526	1.07566	1.16229	0.484096	0.804799	23.0222
499.118	4288.4	1749.18	128.288	0.381	3.157	0.317	0.869	0.407887	5.74228	171.217	317.556	42.641	49.736	0.87	1.069	0.936	0.979	0.134279	3.801	0.343039	0.07405	0.0243777	0.38769	2.28346	0.338613	2.95268	1.12658	0.329205	0.661931	34.8389
701.094	4001.27	1617.07	115.241	0.663	1.128	0.887	0.943	0.404138	4.3523	184.357	501.202	79.647	52.337	0.846	1.552	0.645	0.986	0.158912	3.8546	0.262956	0.125261	0.049254	0.454153	1.27602	1.37589	0.72717	1.0456	0.393212	0.885646	25.6624
250.256	4624.24	2030.38	70.209	0.638	1.306	0.765	0.944	0.439072	4.43814	85.31	476.538	94.266	35.669	0.843	1.433	0.698	0.978	0.197814	3.86181	0.340891	0.103052	0.0464279	0.50804	1.32132	1.09724	0.912418	1.03602	0.450528	0.870143	27.6486
613.295	4649.29	2152.74	125.58	0.489	1.908	0.524	0.84	0.463025	5.07091	143.643	491.121	88.848	46.288	0.842	1.253	0.798	0.976	0.180909	3.86212	0.234215	0.105634	0.0412721	0.368594	1.72188	0.656709	1.5229	1.1619	0.39071	0.761624	23.0269
559.641	3140.61	1741.91	105.266	0.635	1.25	0.8	0.926	0.554641	4.44973	121.345	386.313	55.259	46.18	0.715	1.402	0.713	0.927	0.143042	4.19221	0.216827	0.123006	0.0317232	0.438698	1.12598	1.1216	0.89125	1.00108	0.2579	0.942127	25.0374
635.793	4255.47	1434.16	123.393	0.525	1.738	0.575	0.884	0.337016	4.89365	172.212	475.295	97.748	49.966	0.867	1.185	0.844	0.978	0.205658	3.80753	0.270862	0.11169	0.0681569	0.404934	1.65143	0.681818	1.46783	1.10633	0.61023	0.778055	16.1854
229.65	8520.93	3797.85	66.792	0.647	1.516	0.66	0.943	0.445708	4.40749	73.464	501.424	94.906	32.916	0.852	1.371	0.729	0.977	0.189273	3.84034	0.319895	0.0588462	0.0249894	0.492814	1.31685	0.904354	1.10455	1.03606	0.424657	0.871322	22.7019
497.326	4124.21	1725.96	103.111	0.588	1.361	0.735	0.928	0.418495	4.62364	146.331	546.69	98.619	48.965	0.767	1.796	0.557	0.963	0.180393	4.04779	0.294236	0.132556	0.0571385	0.474877	1.30442	1.31962	0.757823	1.03772	0.431051	0.875454	20.7004
922.083	3782.39	1632.75	146.047	0.543	1.128	0.886	0.879	0.431672	4.80959	197.298	473.547	86.798	55.136	0.816	1.486	0.673	0.975	0.183293	3.92531	0.21397	0.125198	0.0531607	0.377522	1.50276	1.31738	0.759594	1.10922	0.424613	0.816143	21.1178
565.912	3180	1889.66	109.728	0.591	1.353	0.739	0.919	0.594233	4.61257	79.735	387.655	86.876	38.486	0.676	2.013	0.497	0.924	0.224106	4.31001	0.140896	0.121904	0.0459744	0.35074	1.14382	1.4878	0.67253	1.00544	0.377135	0.934405	20.6159
470.05	3268.74	1499.85	117.669	0.427	2.438	0.41	0.79	0.458846	5.42738	119.056	319.734	45.802	42.502	0.828	1.272	0.786	0.968	0.14325	3.89524	0.253284	0.0978156	0.0305377	0.3612	1.93911	0.521739	1.91707	1.22532	0.312197	0.717701	35.8709
284.599	8111.22	4340.27	78.272	0.584	1.745	0.573	0.939	0.535094	4.6397	93.174	435.141	81.033	37.224	0.845	1.422	0.703	0.977	0.186222	3.85634	0.327387	0.0536468	0.01867	0.475572	1.44692	0.8149	1.22688	1.04047	0.348018	0.831162	21.8073
563.822	4425.88	3148.36	117.3	0.515	1.939	0.516	0.882	0.711351	4.94	135.48	523.087	83.412	47.703	0.748	1.271	0.787	0.957	0.159461	4.09834	0.240289	0.118188	0.0264938	0.406675	1.45243	0.655493	1.52519	1.08503	0.224166	0.829624	26.1499
536.049	3637.5	2154.25	106.897	0.589	1.38	0.725	0.889	0.592232	4.61704	157.38	339.225	48.584	48.812	0.83	1.437	0.696	0.983	0.143221	3.89092	0.293593	0.0932577	0.0225527	0.456626	1.40917	1.0413	0.96	1.10574	0.241832	0.84273	26.108
542.22	5743.42	3213.28	116.069	0.506	2.151	0.465	0.883	0.559471	4.98458	134.983	507.203	87.398	44.995	0.838	1.313	0.761	0.973	0.172314	3.8728	0.248945	0.0883103	0.027199	0.387657	1.65613	0.610414	1.63656	1.10193	0.307994	0.776956	21.8667
667.945	3164.35	1135.18	128.626	0.507	1.079	0.927	0.869	0.35874	4.97689	185.054	524.696	95.866	53.013	0.827	1.345	0.744	0.976	0.182708	3.89702	0.27705	0.165815	0.08445	0.412148	1.63116	1.24652	0.802589	1.12313	0.509303	0.783023	15.0602
912.826	3121.86	1361.65	141.648	0.572	1.644	0.608	0.933	0.436166	4.68831	194.411	476.836	91.007	54.014	0.837	1.231	0.812	0.978	0.190856	3.87388	0.212977	0.152741	0.0668358	0.381326	1.46329	0.748783	1.33553	1.04823	0.437576	0.826284	23.1416
299.033	4344.99	2198.91	76.889	0.636	1.12	0.893	0.926	0.506078	4.44636	96.459	444.349	70.439	39.041	0.795	1.547	0.646	0.975	0.158522	3.97511	0.32257	0.102267	0.0320337	0.507758	1.25	1.38125	0.723404	1.05292	0.313236	0.894015	27.0295
702.886	3766.07	1175.15	130.966	0.515	1.259	0.795	0.884	0.312035	4.93988	135.978	366.138	62.823	48.213	0.735	1.97	0.508	0.96	0.171583	4.13457	0.193457	0.0972203	0.0534597	0.368134	1.42718	1.56473	0.638994	1.08597	0.549883	0.836977	27.2668
258.916	5228.36	2137.8	67.009	0.725	1.462	0.684	0.957	0.408885	4.16441	103.825	437.509	62.422	40.488	0.796	1.647	0.607	0.983	0.142676	3.97352	0.400999	0.08368	0.0291992	0.604217	1.09793	1.12654	0.887427	1.02717	0.348939	0.954161	28.0368
362.94	4031.49	1834.8	90.459	0.557	1.44	0.695	0.9	0.455116	4.74826	119.155	407.708	74.555	41.642	0.864	1.119	0.894	0.978	0.182864	3.81483	0.328305	0.101131	0.0406339	0.460341	1.55117	0.777083	1.28633	1.08667	0.401796	0.803417	20.0051
957.123	4304.15	2973.96	140.138	0.612	1.233	0.811	0.924	0.690952	4.52973	50.668	468.723	59.699	35.962	0.492	2.299	0.435	0.877	0.127365	5.05216	0.0529378	0.1089	0.0200739	0.256618	0.803922	1.86456	0.536375	0.949134	0.184333	1.11533	21.0996
341.339	4567.76	2455.35	85.073	0.593	1.622	0.617	0.929	0.537539	4.60467	106.513	410.342	89.279	40.826	0.803	1.536	0.651	0.974	0.217572	3.95581	0.312045	0.0898345	0.036361	0.479894	1.35413	0.946979	1.05511	1.04844	0.404756	0.859086	18.887
448.847	5503.77	2532.26	108.249	0.481	1.85	0.541	0.875	0.460096	5.10946	138.467	582.594	100.172	45.319	0.847	1.224	0.817	0.973	0.171941	3.8513	0.308495	0.105854	0.0395583	0.418655	1.76091	0.661622	1.51017	1.112	0.373707	0.753759	19.0894
479.905	5328.61	2734.26	103.481	0.563	1.599	0.625	0.917	0.513128	4.72371	143.245	582.117	100.709	47.072	0.812	1.213	0.824	0.967	0.173005	3.93299	0.298486	0.109244	0.0368323	0.454885	1.44227	0.758599	1.3184	1.05453	0.337157	0.832607	21.5645
415.4	3201.85	1550.51	91.045	0.63	1.173	0.853	0.943	0.484255	4.46707	132.195	359.528	56.303	44.797	0.828	1.578	0.634	0.982	0.156603	3.8962	0.318235	0.112288	0.0363126	0.492031	1.31429	1.34527	0.743259	1.04136	0.323389	0.872205	23.8274
488.068	5315.57	2404	108.714	0.519	1.617	0.619	0.837	0.452257	4.92091	149.118	530.294	94.198	47.028	0.847	1.093	0.915	0.973	0.177634	3.85116	0.305527	0.0997623	0.0391838	0.432585	1.63198	0.675943	1.47819	1.16249	0.392772	0.782611	30.0608
276.934	7457.31	3385.68	81.166	0.528	2.172	0.46	0.898	0.454009	4.87737	72.767	525.549	97.263	33.916	0.795	1.623	0.616	0.969	0.185069	3.97592	0.262759	0.0704743	0.0287277	0.41786	1.50568	0.747238	1.33913	1.07906	0.407634	0.815176	28.0181
382.849	4725.84	2274.37	88.674	0.612	1.482	0.675	0.93	0.481262	4.53192	94.07	419.235	66.52	37.702	0.832	1.195	0.837	0.959	0.15867	3.88722	0.24571	0.0887112	0.0292477	0.425175	1.35948	0.806343	1.24	1.03118	0.329696	0.857741	20.1064
309.186	6646.9	2861.74	85.966	0.526	1.639	0.61	0.889	0.430538	4.88896	52.759	715.783	136.572	28.683	0.806	1.587	0.63	0.964	0.190801	3.9489	0.170638	0.107687	0.0477234	0.333655	1.53232	0.968273	1.03279	1.08436	0.443168	0.807717	29.9581
450.54	4420.3	1641.15	99.6	0.571	1.37	0.73	0.932	0.371275	4.69237	140.159	322.812	50.39	46.257	0.823	1.231	0.812	0.97	0.156097	3.90721	0.311091	0.0730294	0.0307041	0.464428	1.44133	0.89854	1.11233	1.04077	0.420435	0.832673	22.1776
677.303	4680.6	2248.62	131.488	0.492	1.977	0.506	0.856	0.480413	5.05236	186.746	453.668	80.745	54.689	0.785	1.31	0.763	0.957	0.177983	4.00197	0.27572	0.0969252	0.0359086	0.415924	1.59553	0.66262	1.50791	1.11799	0.370478	0.792099	20.5148
216.51	3719.45	2110.68	71.439	0.533	1.583	0.632	0.921	0.567472	4.85508	103.427	362.126	61.438	39.487	0.834	1.181	0.847	0.966	0.169659	3.88273	0.477701	0.0973601	0.0291081	0.552737	1.56473	0.746052	1.34019	1.04886	0.298974	0.799725	19.9481
611.304	4668.84	2873.3	122.1	0.515	1.128	0.887	0.902	0.61542	4.93841	148.023	355.812	63.376	49.195	0.769	1.454	0.688	0.961	0.178117	4.04349	0.242143	0.0762099	0.0220569	0.402907	1.4932	1.28901	0.775648	1.06541	0.289423	0.818784	35.1879
404.45	5589.47	2486.87	88.553	0.648	1.495	0.669	0.939	0.44492	4.40322	141.951	503.579	94.716	46.059	0.841	1.35	0.741	0.979	0.188086	3.86585	0.350973	0.0900942	0.0380865	0.520129	1.29784	0.90301	1.10762	1.0426	0.422741	0.877959	23.5297
262.201	6997.78	3483.99	87.043	0.435	2.239	0.447	0.791	0.49787	5.37547	125.526	571.669	84.727	43.841	0.821	1.435	0.697	0.979	0.14821	3.91303	0.47874	0.0816929	0.024319	0.503671	1.88736	0.640911	1.55928	1.23767	0.297688	0.727942	20.3436
330.389	6247.2	3484.06	84.181	0.586	1.234	0.81	0.905	0.557699	4.63128	110.296	388.519	60.956	40.609	0.84	1.266	0.79	0.973	0.156893	3.86672	0.333837	0.0621909	0.0174957	0.482401	1.43345	1.02593	0.975309	1.07514	0.281322	0.834913	28.5569
492.647	4857.84	2988.72	97.789	0.647	1.786	0.56	0.96	0.615237	4.40577	119.454	576.308	91.155	45.211	0.734	1.466	0.682	0.913	0.158171	4.1366	0.242474	0.118635	0.0304996	0.462332	1.13447	0.820829	1.21786	0.951042	0.257089	0.938905	36.8405
296.146	5692.89	2203.68	83.658	0.532	1.349	0.741	0.835	0.387094	4.86132	99.644	455.458	83.762	38.824	0.831	1.252	0.799	0.965	0.183907	3.88933	0.336469	0.0800048	0.0380101	0.46408	1.56203	0.928095	1.07827	1.15569	0.475098	0.800056	29.0527
851.904	2747.51	1102.39	134.076	0.596	1.498	0.668	0.956	0.401234	4.59363	162.855	392.494	70.855	48.889	0.856	1.238	0.808	0.979	0.180525	3.83099	0.191166	0.142855	0.0642738	0.364636	1.43624	0.826435	1.20958	1.02406	0.449925	0.833979	34.9625
246.672	6649.4	2970.79	77.501	0.516	1.912	0.523	0.927	0.446776	4.93455	118.856	626.914	116.886	42.948	0.81	1.273	0.786	0.97	0.186447	3.93942	0.481838	0.0942814	0.0393451	0.554161	1.56977	0.665795	1.50287	1.04639	0.417316	0.798335	21.6106
393.501	3974.28	1544.22	98.987	0.505	2.358	0.424	0.877	0.388555	4.99005	134.983	350.174	59.961	44.95	0.84	1.253	0.798	0.979	0.171232	3.86892	0.343031	0.0881101	0.0388292	0.4541	1.66337	0.531383	1.88208	1.11631	0.44069	0.775327	22.0447
531.171	6193.27	2420.34	113.112	0.522	2.233	0.448	0.939	0.390801	4.90785	139.661	635.428	122.191	47.104	0.791	1.613	0.62	0.974	0.192297	3.98584	0.26293	0.1026	0.0504851	0.416437	1.51533	0.722347	1.38393	1.03727	0.492059	0.812136	37.5181
357.366	3977.28	2419.1	86.921	0.594	1.292	0.774	0.876	0.608231	4.59799	111.689	346.765	46.245	40.979	0.836	1.376	0.727	0.978	0.133361	3.87754	0.312534	0.0871865	0.0191166	0.471451	1.40741	1.06502	0.939276	1.11644	0.219261	0.843312	31.6492
777.246	2227.41	701.083	142.783	0.479	2.405	0.416	0.896	0.314752	5.1215	181.47	358.27	62.943	51.751	0.851	1.202	0.832	0.98	0.175686	3.84164	0.233478	0.160846	0.0897797	0.362445	1.77662	0.499792	2	1.09375	0.558172	0.7501	34.5782
498.321	5876.83	2355.78	102.863	0.592	1.41	0.709	0.915	0.40086	4.60792	150.114	495.569	81.738	47.888	0.823	1.448	0.691	0.979	0.164938	3.90855	0.30124	0.0843259	0.0346967	0.465551	1.3902	1.02695	0.974612	1.06995	0.41146	0.848226	21.8033
231.442	6631.9	3871.12	68.699	0.616	1.137	0.879	0.936	0.583712	4.51574	76.251	467.597	84	34.962	0.784	1.438	0.696	0.96	0.179642	4.00381	0.329461	0.0705072	0.0216991	0.508916	1.27273	1.26473	0.791809	1.02564	0.307758	0.886634	25.7619
363.737	5808.96	2091.27	100.218	0.455	2.67	0.375	0.853	0.360008	5.25475	119.354	395.077	69.696	44.841	0.746	1.947	0.514	0.97	0.176411	4.10447	0.328133	0.0680116	0.0333271	0.447435	1.63956	0.729213	1.37067	1.13716	0.490021	0.781097	22.395
1495.16	2970.82	1863.79	174.366	0.618	1.408	0.71	0.931	0.627366	4.50939	247.468	389.268	74.526	59.891	0.867	1.082	0.924	0.979	0.191452	3.80717	0.165512	0.131031	0.0399863	0.343479	1.40291	0.768466	1.30141	1.05156	0.305167	0.844276	21.6518
811.688	5452.53	2991.49	132.259	0.583	1.6	0.625	0.934	0.548643	4.64227	145.933	514.975	96.494	46.964	0.831	1.312	0.762	0.98	0.187376	3.88766	0.17979	0.094447	0.0322562	0.355091	1.42539	0.82	1.2192	1.04925	0.341526	0.837448	20.6852
440.983	2053.54	851.449	112.806	0.435	2.664	0.375	0.905	0.414625	5.37182	140.159	310.589	48.344	47.104	0.794	1.564	0.639	0.971	0.155653	3.97876	0.317833	0.151246	0.0567785	0.417566	1.82529	0.587087	1.704	1.07293	0.375405	0.740672	37.9139
459.797	3529.56	1279.69	111.666	0.463	2.194	0.456	0.887	0.362563	5.2076	167.832	339.176	62.771	50.227	0.836	1.248	0.801	0.97	0.185069	3.87704	0.365013	0.0960958	0.0490518	0.449797	1.80562	0.568824	1.75658	1.09357	0.510447	0.744495	29.0833
493.842	4251.14	2152.09	124.038	0.403	3.018	0.331	0.908	0.506239	5.58163	130.404	369.621	82.28	43.426	0.869	1.203	0.831	0.982	0.222606	3.80281	0.26406	0.0869463	0.0382325	0.350102	2.15633	0.398608	2.51057	1.0815	0.439726	0.681308	29.7399
733.446	2729.81	969.557	145.276	0.437	2.376	0.421	0.879	0.355174	5.36426	197.596	365.116	60.764	54.613	0.833	1.399	0.715	0.976	0.166424	3.88514	0.269408	0.133752	0.0626719	0.375926	1.90618	0.588805	1.69834	1.11035	0.46857	0.724264	27.6837
498.52	4959.82	2300.22	116.006	0.466	2.407	0.415	0.859	0.463771	5.19564	132.395	550.622	106.362	43.503	0.879	1.134	0.881	0.977	0.193167	3.7808	0.265576	0.111017	0.0462399	0.375006	1.88627	0.471126	2.12289	1.13737	0.416513	0.727686	19.9192
504.393	3124.79	1705.85	97.694	0.664	1.248	0.802	0.954	0.545909	4.34994	169.923	479.958	89.021	53.013	0.76	1.631	0.613	0.957	0.185477	4.06683	0.336886	0.153597	0.0521857	0.542643	1.14458	1.30689	0.764339	1.00314	0.339758	0.934917	25.1128
752.26	4725.81	2439.13	139.705	0.484	1.336	0.749	0.831	0.51613	5.09364	163.253	320.309	60.24	50.196	0.814	1.381	0.724	0.979	0.188068	3.92861	0.217017	0.0677787	0.0246973	0.3593	1.68182	1.03368	0.966622	1.1781	0.364382	0.771277	35.4855
562.727	5774.06	2763.41	114.776	0.537	1.537	0.651	0.896	0.478591	4.8384	136.078	595.306	87.469	44.95	0.846	1.312	0.762	0.975	0.146931	3.85333	0.241819	0.1031	0.0316526	0.391632	1.57542	0.853611	1.17051	1.08817	0.307008	0.796404	22.1534
1541.15	2213.49	913.042	186.521	0.557	1.498	0.668	0.887	0.41249	4.75122	248.563	352.529	61.11	61.337	0.83	1.412	0.708	0.978	0.173347	3.89049	0.161284	0.159264	0.0669301	0.328848	1.49013	0.94259	1.05988	1.10259	0.420246	0.81884	21.6755
394.197	7118.41	4235.85	95.845	0.539	1.061	0.942	0.893	0.595056	4.82739	110.495	371.906	48.027	43.088	0.748	1.63	0.613	0.958	0.129137	4.09907	0.280304	0.0522456	0.0113382	0.449559	1.38776	1.53629	0.650743	1.07279	0.217017	0.849126	40.5088
402.26	5620.87	2206.7	102.525	0.481	1.958	0.511	0.922	0.39259	5.11183	138.566	347.231	66.027	45.919	0.826	1.383	0.723	0.971	0.190153	3.90089	0.344469	0.0617753	0.0299212	0.447881	1.71726	0.706333	1.41487	1.05315	0.484355	0.763111	29.767
186.049	7449.31	2258.66	70.483	0.471	2.033	0.492	0.911	0.303204	5.16738	85.409	458.706	76.368	40.055	0.669	2.26	0.443	0.952	0.166486	4.33416	0.459067	0.061577	0.0338112	0.568293	1.42038	1.11166	0.900407	1.04501	0.549089	0.838753	21.1823
642.96	4723.29	2729.7	132.043	0.463	2.599	0.385	0.894	0.577922	5.20743	138.467	384.028	76.133	45.734	0.832	1.361	0.735	0.975	0.198249	3.88657	0.215359	0.0813051	0.0278907	0.346357	1.79698	0.523663	1.90909	1.0906	0.343037	0.74635	30.3617
342.135	6869.61	2320.47	86.061	0.58	1.068	0.936	0.87	0.337787	4.65273	125.028	449.303	77.769	44.612	0.789	1.565	0.639	0.971	0.173088	3.98977	0.365435	0.0654044	0.0335143	0.518377	1.36034	1.46536	0.682692	1.11609	0.512417	0.857512	18.7977
622.354	5978.32	3260.72	115.636	0.585	1.52	0.658	0.925	0.545424	4.63526	145.833	514.805	100.043	51.12	0.701	1.681	0.595	0.931	0.194332	4.23314	0.234325	0.0861119	0.0306812	0.442077	1.19829	1.10592	0.904255	1.00649	0.356295	0.913248	26.9864
739.12	3172.86	1341.02	135.644	0.505	1.341	0.745	0.85	0.422652	4.98934	144.838	287.797	41.398	46.212	0.852	1.321	0.757	0.978	0.143844	3.83984	0.19596	0.090706	0.0308706	0.340686	1.68713	0.985086	1.01611	1.15059	0.340338	0.769609	35.9943
557.55	3404.22	1374.83	110.499	0.574	1.174	0.852	0.906	0.40386	4.67968	143.245	447.33	71.851	46.811	0.821	1.472	0.679	0.972	0.160622	3.91118	0.256919	0.131404	0.0522617	0.423633	1.43031	1.25383	0.796948	1.07285	0.397716	0.83578	23.6052
529.18	5162.53	2499.27	121.978	0.447	1.738	0.575	0.85	0.484116	5.30249	116.866	519.862	86.515	40.871	0.879	1.127	0.888	0.98	0.166419	3.78069	0.220844	0.100699	0.0346161	0.335069	1.96644	0.648446	1.54435	1.15294	0.343759	0.713003	21.2882
396.487	4958.92	1919.06	96.706	0.533	1.204	0.83	0.89	0.38699	4.85667	117.961	373.536	66.849	42.98	0.802	1.479	0.676	0.973	0.178963	3.95728	0.297515	0.075326	0.0348343	0.44444	1.50469	1.22841	0.814458	1.09326	0.462447	0.814814	24.7412
726.976	3817.55	1795.63	123.642	0.598	1.373	0.728	0.928	0.470362	4.5857	163.453	518.306	85.196	51.305	0.78	1.669	0.599	0.968	0.164374	4.01295	0.22484	0.135769	0.0474462	0.414948	1.30435	1.21559	0.822802	1.0431	0.349463	0.875099	19.669
509.47	5207.7	2591.41	100.064	0.639	1.043	0.958	0.927	0.497612	4.43321	174.104	474.879	92.439	52.121	0.805	1.351	0.74	0.967	0.194658	3.9501	0.341736	0.0911878	0.0356713	0.520877	1.25978	1.2953	0.772443	1.04315	0.391185	0.891025	22.8523
874.401	2744.78	982.384	149.278	0.493	1.05	0.953	0.838	0.35791	5.04825	230.347	372.687	64.013	58.399	0.849	1.228	0.815	0.978	0.171761	3.84781	0.263434	0.13578	0.0651609	0.39121	1.72211	1.16952	0.855194	1.16706	0.479899	0.762208	23.7416
930.445	4228.98	1508.62	172.454	0.393	3.012	0.332	0.874	0.356734	5.65364	189.434	458.756	75.262	53.166	0.842	1.278	0.783	0.979	0.164057	3.86282	0.203595	0.108479	0.0498879	0.308291	2.14249	0.424303	2.35843	1.12014	0.459885	0.683246	27.9658
528.981	4741.96	2689.76	104.743	0.606	1.612	0.62	0.942	0.567225	4.55413	123.336	419.642	71.217	42.534	0.857	1.29	0.775	0.981	0.169709	3.82993	0.233158	0.0884954	0.0264771	0.40608	1.41419	0.800248	1.25	1.0414	0.299192	0.840981	36.031
363.04	7855.31	3537.13	88.305	0.585	1.564	0.639	0.915	0.450285	4.63456	101.934	411.513	67.476	41.348	0.749	1.641	0.61	0.958	0.163971	4.09539	0.280779	0.0523866	0.0190765	0.468241	1.28034	1.04923	0.954617	1.04699	0.364148	0.883664	34.8051
873.804	2444.79	1444.01	148.08	0.501	1.328	0.753	0.887	0.590647	5.00944	199.886	413.925	86.002	55.136	0.826	1.341	0.746	0.981	0.207772	3.89982	0.228754	0.169309	0.0595579	0.372339	1.6487	1.00979	0.990704	1.10598	0.35177	0.778493	16.0118
569.894	4733.39	2155.99	110.499	0.587	1.241	0.806	0.887	0.455484	4.62872	134.883	483.438	87.141	44.427	0.859	1.077	0.928	0.977	0.180253	3.82533	0.236681	0.102134	0.0404182	0.402058	1.46337	0.867849	1.15136	1.10147	0.395739	0.826432	20.0206
437.3	6104.9	2428.46	115.853	0.409	1.149	0.87	0.746	0.397788	5.5401	98.45	458.38	94.869	38.856	0.819	1.393	0.718	0.97	0.206966	3.91607	0.225131	0.075084	0.0390655	0.335391	2.00244	1.21236	0.825287	1.30027	0.520291	0.706859	32.8549
679.094	3421.77	1520.64	115.145	0.644	1.032	0.969	0.947	0.4444	4.41855	183.76	302.213	43.475	52.936	0.824	1.37	0.73	0.97	0.143855	3.90504	0.270596	0.0883206	0.02859	0.459733	1.2795	1.32752	0.753354	1.02429	0.323707	0.883783	33.8932
367.32	6353.36	2424.95	117.516	0.334	2.017	0.496	0.707	0.38168	6.13161	110.296	482.414	88.728	40.979	0.825	1.5	0.667	0.976	0.183925	3.90195	0.300272	0.0759305	0.0365897	0.34871	2.47006	0.743679	1.34476	1.38048	0.481883	0.636366	33.4496
625.042	3144.34	1627.55	129.952	0.465	2.615	0.382	0.883	0.517612	5.19791	202.375	335.978	51.675	56.353	0.801	1.503	0.665	0.974	0.153805	3.96131	0.323778	0.106852	0.0317503	0.433645	1.72258	0.574761	1.74084	1.10306	0.297143	0.762097	18.0105
360.75	6329.49	3265.13	88.337	0.581	1.621	0.617	0.925	0.515859	4.65093	126.82	539.998	97.84	45.103	0.783	1.663	0.601	0.964	0.181186	4.00508	0.351545	0.0853146	0.0299651	0.510579	1.34768	1.02591	0.974068	1.04216	0.351231	0.861137	20.2253
360.85	5925.69	2773.64	82.396	0.668	1.028	0.973	0.936	0.468071	4.33753	133.689	503.634	97.225	44.057	0.866	1.189	0.841	0.98	0.193047	3.81037	0.370484	0.0849916	0.0350532	0.534698	1.29641	1.15661	0.864337	1.04701	0.412431	0.878465	25.9844
530.375	2867.14	1152.39	119.269	0.469	1.845	0.542	0.9	0.40193	5.17888	135.082	454.849	71.916	45.919	0.805	1.374	0.728	0.964	0.15811	3.95088	0.254691	0.158642	0.0624058	0.385004	1.71642	0.744715	1.34317	1.07111	0.393376	0.762882	28.6202
1434.04	1997.23	837.35	188.306	0.508	1.751	0.571	0.888	0.419255	4.9726	230.546	364.175	61.482	58.66	0.842	1.307	0.765	0.977	0.168825	3.86334	0.160767	0.18234	0.0734245	0.311514	1.65748	0.746431	1.33975	1.10023	0.40268	0.776927	20.5761
408.631	6584.11	3055.95	96.4	0.553	1.095	0.914	0.929	0.46414	4.76882	107.608	382.271	60.336	42.133	0.762	1.724	0.58	0.958	0.157836	4.06163	0.263338	0.0580596	0.0197438	0.437064	1.37794	1.57443	0.634573	1.03122	0.340061	0.851704	38.3605
404.45	4844.92	2647.86	98.433	0.525	1.49	0.671	0.854	0.546522	4.8945	119.155	402.12	61.494	41.272	0.879	1.09	0.918	0.978	0.152925	3.78094	0.29461	0.0829983	0.0232241	0.41929	1.67429	0.731544	1.36811	1.1452	0.279814	0.772487	37.4018
379.863	5873.18	3400.25	87.106	0.629	1.327	0.754	0.912	0.578945	4.46925	104.721	412.178	65.53	40.979	0.784	1.317	0.759	0.966	0.158985	4.00446	0.275681	0.0701797	0.0192721	0.47045	1.24642	0.992464	1.00663	1.05921	0.274611	0.896004	29.7883
410.722	4050.67	2030.06	86.399	0.691	1.286	0.778	0.957	0.501167	4.26319	128.114	349.258	51.954	42.61	0.887	1.121	0.892	0.981	0.148755	3.76455	0.311924	0.0862223	0.0255923	0.493177	1.28365	0.871695	1.14653	1.02508	0.296818	0.883036	37.9761
526.492	5326.83	1695.24	112.283	0.525	1.925	0.519	0.911	0.318246	4.89348	135.48	341.987	49.382	44.918	0.844	1.258	0.795	0.974	0.144397	3.85907	0.257326	0.0642008	0.0291297	0.400043	1.60762	0.653506	1.53179	1.06915	0.453728	0.788614	24.8573
332.977	6634.68	3131.72	79.318	0.665	1.199	0.834	0.953	0.472023	4.34675	102.232	385.943	59.455	39.825	0.81	1.562	0.64	0.971	0.154051	3.93879	0.307024	0.0581706	0.0189848	0.502093	1.21805	1.30275	0.767386	1.01889	0.326364	0.906145	37.936
901.975	4575.12	2766.86	146.754	0.526	1.142	0.876	0.896	0.604763	4.88644	179.38	461.882	82.175	51.413	0.853	1.194	0.837	0.977	0.177913	3.83872	0.198875	0.100955	0.0296997	0.350335	1.62167	1.04553	0.955479	1.0904	0.294187	0.785585	22.4574
486.973	5858.9	2474.19	110.652	0.5	1.854	0.539	0.886	0.422296	5.01426	135.082	487.053	88.281	45.026	0.837	1.442	0.693	0.979	0.181255	3.87404	0.277391	0.0831305	0.0356808	0.406915	1.674	0.777778	1.28571	1.10497	0.429214	0.772606	27.3967
492.946	8405.07	2984.54	118.9	0.438	2.682	0.373	0.877	0.355088	5.35528	98.35	557.26	81.703	38.595	0.83	1.473	0.679	0.976	0.146616	3.89174	0.199515	0.0663005	0.0273754	0.324601	1.89498	0.549217	1.82038	1.11288	0.412899	0.726711	27.7098
410.124	5528.72	3176.62	91.568	0.615	1.268	0.789	0.95	0.574567	4.52154	118.657	449.175	74.292	41.948	0.847	1.04	0.961	0.972	0.165397	3.85092	0.28932	0.0812439	0.0233871	0.458108	1.37724	0.820189	1.218	1.02316	0.287863	0.851684	32.6797
713.039	5327.15	2189.77	144.695	0.428	2.294	0.436	0.845	0.411058	5.41872	166.638	393.79	71.643	52.152	0.77	1.595	0.627	0.97	0.181932	4.04002	0.233701	0.0739214	0.0327172	0.360427	1.79907	0.695292	1.43807	1.14793	0.442594	0.745568	33.039
383.845	5995.9	2390.84	92.001	0.57	1.079	0.927	0.893	0.398746	4.69585	109.101	360.908	44.061	39.564	0.876	1.071	0.934	0.978	0.122084	3.78779	0.284232	0.0601925	0.0184291	0.430039	1.53684	0.992586	1.00755	1.09518	0.30617	0.806624	47.274
452.829	4991.63	2367.2	117.606	0.411	1.322	0.756	0.758	0.474235	5.52666	117.363	418.365	65.08	42.795	0.805	1.488	0.672	0.968	0.155558	3.95028	0.259177	0.0838133	0.0274923	0.363884	1.95864	1.12557	0.888889	1.27704	0.328019	0.714768	45.0801
404.849	3809.84	1522.65	100.556	0.503	2.077	0.481	0.878	0.399662	4.9976	151.607	317.869	51.378	47.104	0.859	1.13	0.885	0.978	0.161633	3.82559	0.374478	0.0834337	0.0337425	0.468435	1.70775	0.544054	1.83992	1.1139	0.404423	0.765485	38.0734
289.377	7251.2	3252.43	77.501	0.605	1.409	0.71	0.942	0.448536	4.55591	100.739	389.684	72.725	38.824	0.84	1.369	0.73	0.974	0.186626	3.86813	0.348124	0.0537406	0.0223602	0.500948	1.38843	0.971611	1.02817	1.03397	0.416077	0.849036	35.9383
241.794	6321.08	2792.72	80.949	0.464	1.847	0.541	0.813	0.441811	5.20581	92.278	412.237	74.808	37.964	0.805	1.601	0.625	0.975	0.181468	3.95205	0.381639	0.0652162	0.0267868	0.468987	1.73491	0.866811	1.15527	1.19926	0.410737	0.759161	32.7303
342.334	5656.28	2289.38	96.431	0.463	2.063	0.485	0.824	0.404749	5.21185	113.979	492.128	90.589	40.641	0.867	1.194	0.837	0.981	0.184076	3.80673	0.332947	0.0870056	0.0395693	0.421452	1.87257	0.578769	1.72577	1.19053	0.45479	0.730399	21.3535
886.546	2092.92	768.956	150.91	0.489	1.879	0.532	0.879	0.367408	5.06836	223.677	313.885	50.74	57.029	0.864	1.121	0.892	0.978	0.161652	3.81316	0.252302	0.149975	0.0659856	0.377901	1.76687	0.596594	1.67669	1.11263	0.439978	0.752346	19.0456
594.681	4567.82	2566.24	127.734	0.458	2.123	0.471	0.876	0.561807	5.23799	176.792	422.376	68.296	50.858	0.859	1.216	0.822	0.98	0.161695	3.82497	0.297289	0.0924677	0.0266133	0.398156	1.87555	0.572774	1.74522	1.11872	0.287812	0.730236	19.7087
681.882	2543.06	940.088	119.148	0.604	1.288	0.776	0.917	0.369668	4.56281	182.565	382.87	76.59	52.012	0.848	1.212	0.825	0.977	0.200042	3.84942	0.267737	0.150555	0.0814711	0.436533	1.40397	0.940994	1.06314	1.06543	0.541139	0.843651	20.5916
569.993	4778.46	2215.77	111.174	0.58	1.546	0.647	0.923	0.4637	4.6566	165.344	444.058	78.838	49.966	0.832	1.443	0.693	0.971	0.17754	3.8858	0.290081	0.0929292	0.0355804	0.44944	1.43448	0.933376	1.0711	1.052	0.382877	0.834472	30.199
187.443	8621.69	4758.84	61.866	0.615	1.408	0.71	0.935	0.551962	4.51874	57.836	551.759	132.105	29.314	0.846	1.356	0.738	0.971	0.239425	3.85457	0.308552	0.0639966	0.0277599	0.473831	1.37561	0.963068	1.03944	1.0385	0.433771	0.853019	32.8147
191.325	1828.71	425.971	68.762	0.508	2.539	0.394	0.937	0.232936	4.97122	36.931	250.981	31.763	31.163	0.478	3.534	0.283	0.882	0.126555	5.12795	0.193028	0.137245	0.0745661	0.453201	0.940945	1.39189	0.718274	0.941302	0.543306	1.03153	21.879
371.999	4961.06	1906.79	92.339	0.548	2.009	0.498	0.919	0.384352	4.78756	102.73	420.06	88.295	40.086	0.803	1.521	0.658	0.969	0.210196	3.95498	0.276157	0.0846715	0.0463055	0.434118	1.46533	0.757093	1.32129	1.05441	0.546884	0.826095	48.6355
583.034	4370.81	1946.1	128.869	0.441	2.146	0.466	0.82	0.445249	5.33705	157.181	462.64	74.894	48.334	0.845	1.325	0.754	0.978	0.161884	3.85525	0.269591	0.105848	0.0384842	0.375063	1.9161	0.617428	1.61803	1.19268	0.363581	0.722356	31.044
342.633	6772.88	3282.82	91.906	0.51	1.904	0.525	0.899	0.484701	4.96511	104.124	365.834	54.118	39.564	0.836	1.085	0.922	0.974	0.14793	3.87726	0.303894	0.0540146	0.0164852	0.430483	1.63922	0.569853	1.75619	1.08343	0.305199	0.7809	36.7983
363.338	6854.98	2964.68	86.705	0.607	1.195	0.837	0.923	0.432486	4.54872	136.476	501.267	94.538	48.073	0.742	1.564	0.639	0.948	0.188598	4.11503	0.375617	0.0731245	0.0318881	0.554443	1.22241	1.30879	0.763441	1.02709	0.436079	0.904658	21.5073
593.884	3859.55	1651.53	121.487	0.506	2.332	0.429	0.925	0.427908	4.98516	143.643	483.493	99.212	46.103	0.849	1.241	0.806	0.976	0.205198	3.84669	0.24187	0.125272	0.0600727	0.379489	1.67787	0.532161	1.87879	1.05514	0.479538	0.771628	24.201
801.435	2911.46	1649.67	131.705	0.581	1.787	0.56	0.94	0.566612	4.6523	217.107	403.799	76.225	56.691	0.849	1.33	0.752	0.983	0.18877	3.84749	0.270898	0.138693	0.0462062	0.430439	1.46127	0.744264	1.34286	1.04574	0.333155	0.827007	19.1875
382.152	6475.41	2977.42	102.092	0.461	1.973	0.507	0.855	0.459804	5.22244	72.27	379.526	51.524	34.254	0.774	1.077	0.929	0.945	0.135759	4.02932	0.189113	0.0586103	0.0173049	0.335521	1.67896	0.545869	1.83235	1.10526	0.295254	0.77154	43.8864
581.342	3034.45	1334.64	122.01	0.491	2.426	0.412	0.906	0.43983	5.06034	149.417	329.336	50.594	46.843	0.856	1.343	0.745	0.978	0.153624	3.83217	0.257021	0.108532	0.0379083	0.383928	1.74338	0.553586	1.80825	1.07947	0.349281	0.757295	34.5348
557.252	5450.57	2645.54	132.317	0.4	2.296	0.436	0.849	0.48537	5.60518	139.86	497.275	87.852	47.519	0.778	1.681	0.595	0.976	0.176667	4.0181	0.250982	0.0912336	0.0332076	0.35913	1.945	0.732143	1.36468	1.14959	0.363984	0.716854	27.5488
498.421	5863.04	2206.55	125.331	0.399	2.106	0.475	0.747	0.37635	5.61384	126.223	394.765	67.111	42.61	0.874	1.219	0.82	0.979	0.170002	3.79265	0.253246	0.0673311	0.0304144	0.33998	2.19048	0.578822	1.72632	1.31058	0.451714	0.675588	31.6502
528.682	2806.17	1032.51	105.942	0.592	1.436	0.697	0.954	0.367942	4.60756	161.163	307.408	47.085	48.181	0.872	1.13	0.885	0.98	0.153168	3.79527	0.304839	0.109547	0.0456026	0.454787	1.47297	0.786908	1.26973	1.02725	0.416283	0.823706	29.0682
996.244	3602.2	1242.57	142.477	0.617	1.395	0.717	0.954	0.344946	4.514	211.931	409.608	87.707	55.537	0.863	1.264	0.791	0.982	0.214124	3.81492	0.21273	0.11371	0.0705854	0.389796	1.3987	0.906093	1.10321	1.02935	0.620747	0.84513	22.4361
528.085	4749.5	2942.15	105.329	0.598	2.027	0.493	0.949	0.619465	4.58349	127.616	460.828	84.821	43.241	0.858	1.313	0.762	0.978	0.184062	3.82775	0.241658	0.0970266	0.0288296	0.410533	1.43478	0.647755	1.54564	1.03056	0.297131	0.835117	27.8168
536.845	7738.61	3197.45	111.391	0.544	1.225	0.816	0.86	0.413182	4.80757	154.493	535.506	124.798	48.889	0.812	1.431	0.699	0.964	0.233047	3.9333	0.28778	0.0691993	0.0390305	0.438895	1.49265	1.16816	0.856618	1.12093	0.56403	0.818147	33.7886
683.574	4636.75	2144.91	123.515	0.563	1.262	0.792	0.927	0.46259	4.72419	186.646	418.862	79.81	52.643	0.846	1.332	0.751	0.977	0.19054	3.85329	0.273044	0.0903352	0.0372089	0.426207	1.50266	1.05547	0.948232	1.05394	0.411898	0.815651	32.9307
477.516	6062.33	3318.31	95.539	0.657	1.336	0.749	0.958	0.547366	4.37207	191.524	396.72	77.069	53.274	0.848	1.176	0.85	0.969	0.194265	3.84949	0.401084	0.0654402	0.0232253	0.557615	1.29072	0.88024	1.13485	1.01148	0.35491	0.880475	32.2066
196.601	10355.8	5315.8	63.006	0.622	1.8	0.555	0.935	0.513318	4.49354	47.284	593.175	123.729	27.638	0.778	1.613	0.62	0.96	0.208588	4.01929	0.240507	0.0572797	0.0232757	0.438657	1.2508	0.896111	1.11712	1.02674	0.406352	0.894459	34.0022
929.549	3081.8	1041.21	143.956	0.564	1.4	0.715	0.917	0.337857	4.72165	175.796	334.309	57.405	51.012	0.849	1.264	0.791	0.976	0.171712	3.8474	0.18912	0.108478	0.055133	0.354358	1.50532	0.902857	1.10629	1.06434	0.50824	0.814844	35.3665
197.596	9479.52	3026.91	71.471	0.486	2.691	0.372	0.844	0.31931	5.08441	79.238	424.79	80.967	33.731	0.875	1.173	0.853	0.977	0.190605	3.78933	0.40101	0.0448113	0.0267491	0.471954	1.80041	0.435897	2.29301	1.15758	0.596926	0.745284	25.1875
518.33	4855.95	2145.12	108.128	0.557	1.256	0.796	0.881	0.441751	4.74936	156.683	419.643	77.311	47.659	0.867	1.127	0.887	0.976	0.18423	3.80745	0.302284	0.0864183	0.0360404	0.440765	1.55655	0.897293	1.11432	1.10783	0.417046	0.801676	18.1797
205.859	7490.33	3049.95	68.086	0.558	1.629	0.614	0.851	0.407185	4.7454	42.904	372.483	63.357	29.116	0.636	2.383	0.42	1.005	0.170094	4.44511	0.208414	0.0497285	0.0207731	0.427636	1.13978	1.46286	0.684039	1.18096	0.417731	0.93672	33.0253
216.211	4069.76	2153.88	81.81	0.406	2.386	0.419	0.907	0.529238	5.56375	183.561	446.285	77.501	54.689	0.771	1.661	0.602	0.963	0.173658	4.03654	0.84899	0.109659	0.0359821	0.668488	1.89901	0.696144	1.43675	1.06174	0.328128	0.725508	20.3877
419.183	4671.18	2282.74	99.816	0.529	1.782	0.561	0.913	0.488685	4.87527	124.232	379.64	67.889	45.058	0.769	1.034	0.967	0.952	0.178825	4.04255	0.296367	0.0812728	0.0297402	0.451411	1.45369	0.580247	1.72371	1.04272	0.36593	0.829195	48.2146
364.334	4384.8	2510.38	96.923	0.487	1.723	0.58	0.871	0.572519	5.07782	56.741	341.107	42.109	32.469	0.676	1.223	0.818	0.915	0.123448	4.31043	0.155739	0.077793	0.0167739	0.334998	1.38809	0.709808	1.41034	1.05052	0.215623	0.848874	40.9804
175.697	7206.98	3332.29	64.421	0.532	1.466	0.682	0.917	0.46237	4.8601	108.902	316.636	48.45	41.425	0.797	1.539	0.65	0.971	0.153015	3.96958	0.619828	0.0439346	0.0145395	0.643036	1.49812	1.0498	0.953079	1.05889	0.330936	0.816769	32.1649
250.056	6488.67	3621.35	78.547	0.509	1.694	0.59	0.903	0.558103	4.96719	99.545	366.71	66.205	39.302	0.81	1.513	0.661	0.976	0.180538	3.93917	0.398091	0.0565155	0.0182819	0.500363	1.59136	0.893152	1.12034	1.08084	0.323484	0.793038	26.6662
761.119	2281.42	1519.16	131.425	0.554	1.583	0.632	0.939	0.665886	4.76378	162.457	268.562	42.998	48.736	0.86	1.103	0.906	0.981	0.160105	3.82367	0.213445	0.117717	0.0283037	0.370827	1.55235	0.696778	1.43354	1.04473	0.240438	0.802655	37.8596
281.015	8786.86	3359.67	78.948	0.567	1.457	0.686	0.93	0.382352	4.70952	91.979	498.343	93.438	36.855	0.851	1.103	0.907	0.972	0.187497	3.84284	0.32731	0.0567146	0.0278116	0.466826	1.50088	0.757035	1.32216	1.04516	0.490379	0.815973	33.7631
718.415	4329.82	1439.36	133.49	0.507	1.403	0.713	0.827	0.33243	4.98036	186.248	408.081	89.239	52.783	0.84	1.142	0.876	0.972	0.21868	3.86766	0.259248	0.094249	0.0619991	0.395408	1.6568	0.81397	1.22861	1.17533	0.657822	0.776582	20.8785
568.998	6536.77	2703.21	163.282	0.268	3.685	0.271	0.804	0.41354	6.84515	167.335	371.062	67.738	50.967	0.81	1.58	0.633	0.974	0.182552	3.94	0.294087	0.0567653	0.0250583	0.312141	3.02239	0.428765	2.33579	1.21144	0.441437	0.575589	26.283
450.341	6128.47	3335.95	97.445	0.596	1.129	0.886	0.946	0.544336	4.59186	139.263	459.464	89.591	45.058	0.862	1.285	0.778	0.978	0.19499	3.81816	0.309239	0.0749721	0.0268563	0.462394	1.44631	1.13818	0.878104	1.03383	0.358217	0.831506	27.952
201.976	9617.15	4774.04	69.253	0.529	1.767	0.566	0.898	0.496409	4.87291	97.156	350.32	47.96	37.441	0.871	1.188	0.842	0.983	0.136903	3.7985	0.481027	0.0364266	0.010046	0.540641	1.6465	0.672326	1.48763	1.09465	0.275788	0.779514	31.9436
442.974	4414.44	2229.08	137.429	0.295	3.38	0.296	0.756	0.504951	6.52964	184.556	420.583	70.055	52.044	0.856	1.305	0.766	0.98	0.166566	3.83095	0.416629	0.0952744	0.0314278	0.378697	2.90169	0.386095	2.58784	1.2963	0.329866	0.586702	21.0167
338.353	6704.23	3442.32	81.382	0.642	1.431	0.699	0.913	0.513456	4.42429	149.815	473.082	91.084	48.474	0.801	1.547	0.647	0.979	0.192533	3.96033	0.442777	0.0705647	0.02646	0.595635	1.24766	1.08106	0.925608	1.07229	0.374975	0.895134	28.1467
213.723	8840.92	4921.27	69.438	0.557	2.004	0.499	0.925	0.556647	4.74976	89.59	375.79	63.47	36.332	0.853	1.391	0.719	0.98	0.168898	3.83848	0.419187	0.0425058	0.0128971	0.523229	1.53142	0.694112	1.44088	1.05946	0.303419	0.808143	24.7089
528.284	3730.46	1522.57	106.063	0.59	1.39	0.72	0.949	0.408144	4.61456	161.959	273.795	42.575	48.366	0.87	1.246	0.802	0.98	0.1555	3.80047	0.306576	0.0733945	0.0279627	0.456012	1.47458	0.896403	1.11389	1.03267	0.380991	0.823583	39.5591
272.952	9118.4	4323.22	81.873	0.512	1.853	0.54	0.846	0.474121	4.95562	89.491	400.414	76.837	36.931	0.825	1.355	0.738	0.969	0.191894	3.90392	0.327864	0.0439127	0.0177731	0.451077	1.61133	0.731247	1.36667	1.14539	0.404736	0.787778	26.2807
403.057	6695.34	2958.34	90.861	0.614	1.576	0.634	0.919	0.44185	4.52579	105.517	436.598	78.966	39.672	0.842	1.416	0.706	0.975	0.180867	3.86209	0.261792	0.0652093	0.0266927	0.436623	1.37134	0.898477	1.11356	1.06094	0.409339	0.853353	32.1429
439.59	6519.44	2910.09	93.015	0.638	1.361	0.735	0.944	0.446371	4.43638	127.218	338.547	63.534	45.581	0.769	1.7	0.588	0.952	0.187667	4.04119	0.289401	0.0519288	0.0218323	0.490039	1.20533	1.24908	0.8	1.00847	0.420428	0.910921	45.8816
516.239	5062.97	2758.35	125.115	0.414	2.821	0.355	0.867	0.544809	5.50661	163.95	425.056	84.511	49.15	0.853	1.444	0.693	0.984	0.198823	3.83856	0.317585	0.0839538	0.0306382	0.392839	2.06039	0.511875	1.95211	1.13495	0.364941	0.697082	22.8891
945.576	2990.61	954.282	150.049	0.528	2.126	0.47	0.936	0.319093	4.87961	188.14	387.592	72.063	52.72	0.851	1.196	0.836	0.978	0.185925	3.84357	0.198969	0.129603	0.0755154	0.351352	1.61174	0.562559	1.77872	1.04487	0.582667	0.78768	22.9141
416.894	6316.3	3125.55	107.573	0.453	1.98	0.505	0.883	0.49484	5.26854	124.431	432.768	89.638	43.426	0.829	1.344	0.744	0.973	0.207127	3.89301	0.298472	0.0685161	0.0286791	0.403689	1.83002	0.678788	1.47327	1.10193	0.418574	0.738916	28.1099
251.55	8919.14	3623.85	69.807	0.649	1.346	0.743	0.934	0.406301	4.40136	100.142	351.336	62.138	38.901	0.832	1.474	0.678	0.977	0.176862	3.88734	0.3981	0.0393913	0.0171469	0.557265	1.28197	1.0951	0.912517	1.04604	0.435298	0.883214	36.5673
249.36	8968.58	4744.86	73.377	0.582	1.671	0.598	0.936	0.529054	4.64672	83.717	454.03	115.887	35.255	0.846	1.252	0.799	0.971	0.255241	3.85313	0.335727	0.0506245	0.0244237	0.480464	1.45361	0.749252	1.33612	1.03739	0.482448	0.829215	25.9854
146.43	11008.4	5545.08	60.419	0.504	1.705	0.587	0.851	0.503712	4.99296	72.767	426.016	79.998	32.916	0.844	1.203	0.831	0.974	0.187782	3.85869	0.496941	0.038699	0.0144268	0.544796	1.6746	0.705572	1.41567	1.14454	0.372796	0.772825	22.5486
414.106	7367.35	2905.15	91.785	0.618	1.325	0.755	0.928	0.394328	4.51041	156.484	440.616	92.825	48.29	0.843	1.454	0.688	0.977	0.210671	3.86031	0.377884	0.0598066	0.0319519	0.526121	1.36408	1.09736	0.911258	1.0528	0.534253	0.855867	22.3944
302.317	4135.13	2060.06	116.312	0.281	2.604	0.384	0.694	0.498186	6.68949	148.421	313.901	48.654	49.858	0.75	1.972	0.507	0.979	0.154998	4.09249	0.490945	0.0759108	0.0236177	0.428657	2.66904	0.757296	1.32031	1.41066	0.311125	0.611778	24.3872
194.411	7981.85	3148.78	62.082	0.634	1.31	0.763	0.923	0.394493	4.45251	123.535	365.164	54.862	43.318	0.827	1.142	0.876	0.969	0.150239	3.89739	0.635432	0.0457493	0.0174233	0.697755	1.30442	0.871756	1.1481	1.04984	0.380842	0.875323	29.8713
849.316	5051.5	2360.59	144.415	0.512	1.527	0.655	0.894	0.467305	4.95539	256.129	342.228	66.095	61.522	0.85	1.217	0.822	0.977	0.193131	3.84416	0.301571	0.0677478	0.0279993	0.426008	1.66016	0.796988	1.25496	1.09284	0.413287	0.775753	27.4682
560.636	3719.88	2078.06	108.65	0.597	1.766	0.566	0.936	0.558637	4.5887	112.884	361.254	62.824	43.841	0.738	1.976	0.506	0.968	0.173905	4.12633	0.20135	0.0971143	0.030232	0.403507	1.23618	1.11891	0.893993	1.03419	0.311303	0.899239	29.2182
105.916	13716.8	7507.82	45.338	0.648	1.396	0.716	0.934	0.547343	4.40536	51.564	537.459	138.998	27.899	0.832	1.503	0.665	0.976	0.258621	3.88522	0.486839	0.0391824	0.0185138	0.615356	1.28395	1.07665	0.928771	1.04497	0.472502	0.881929	28.1796
542.818	3825.58	1386.28	114.776	0.518	1.173	0.852	0.835	0.362371	4.92634	142.747	288.325	48.663	45.919	0.851	1.158	0.864	0.982	0.168778	3.84334	0.262974	0.0753676	0.0351033	0.400075	1.64286	0.987212	1.01408	1.17605	0.465761	0.780162	31.905
170.122	5350.35	2046.73	77.749	0.354	3.124	0.32	0.868	0.382541	5.96094	187.542	399.92	59.817	53.937	0.81	1.443	0.693	0.968	0.149572	3.93856	1.1024	0.0747465	0.0292256	0.693732	2.28814	0.461908	2.16562	1.11521	0.390997	0.660728	21.1493
220.492	11338.9	4420.03	75.347	0.488	1.066	0.938	0.858	0.389813	5.07422	89.192	372.002	74.499	37.824	0.783	1.355	0.738	0.955	0.200265	4.00502	0.404514	0.0328077	0.0168549	0.501997	1.60451	1.27111	0.78678	1.11305	0.513747	0.789287	31.8312
202.972	10087.4	4684.26	68.883	0.538	1.552	0.644	0.882	0.464368	4.83497	119.056	360.083	59.912	41.642	0.863	1.066	0.938	0.976	0.166384	3.81642	0.586564	0.0356964	0.0127901	0.604532	1.60409	0.686856	1.45652	1.10658	0.358302	0.789336	37.44
180.972	8037.17	4296.75	61.005	0.611	1.73	0.578	0.945	0.53461	4.53482	73.663	435.724	89.132	32.316	0.886	1.148	0.871	0.979	0.204561	3.76524	0.407041	0.0542136	0.020744	0.529727	1.45008	0.663584	1.50692	1.03598	0.382635	0.830296	30.1788
384.641	4767.14	1946.96	89.815	0.599	1.636	0.611	0.95	0.408413	4.57953	99.346	328.654	52.719	38.748	0.832	1.54	0.649	0.979	0.160409	3.88753	0.258282	0.0689416	0.0270776	0.43142	1.38898	0.94132	1.06219	1.03053	0.392761	0.848893	29.9544
525.198	4778.97	2675.72	111.206	0.534	1.83	0.546	0.906	0.559895	4.85251	128.413	324.44	63.558	42.687	0.886	1.068	0.937	0.983	0.195901	3.76696	0.244504	0.0678891	0.0237536	0.383855	1.65918	0.583607	1.71612	1.08499	0.349888	0.776291	30.4676
414.704	4865.83	1978.64	94.245	0.587	1.367	0.732	0.911	0.406639	4.62796	124.132	332.613	48.627	42.502	0.864	1.153	0.867	0.978	0.146197	3.81476	0.299327	0.0683569	0.024576	0.450974	1.47189	0.843453	1.18443	1.07355	0.359525	0.824287	47.588
493.344	3651.05	1422.86	107.204	0.539	1.728	0.579	0.921	0.389714	4.82654	155.489	269.429	40.587	47.289	0.874	1.097	0.912	0.98	0.150641	3.79237	0.315174	0.073795	0.0285249	0.441112	1.62152	0.634838	1.57513	1.06406	0.386542	0.785732	40.9214
291.368	6876.69	3007.94	78.209	0.599	1.278	0.782	0.935	0.437411	4.5818	113.979	337.059	75.699	43.057	0.773	1.501	0.666	0.959	0.224587	4.03303	0.391186	0.0490147	0.0251664	0.550538	1.29048	1.17449	0.851662	1.02567	0.513446	0.880229	35.1072
238.907	9061.01	4523.63	82.026	0.446	1.651	0.606	0.823	0.499241	5.30685	105.816	361.896	60.454	40.086	0.827	1.282	0.78	0.973	0.167048	3.89688	0.442917	0.0399399	0.013364	0.488699	1.85426	0.776499	1.28713	1.18226	0.334604	0.734311	30.3695
523.307	4823.99	2663.89	104.558	0.602	1.199	0.834	0.924	0.552218	4.57066	140.06	477.723	106.854	44.765	0.878	1.143	0.875	0.979	0.223674	3.78252	0.267644	0.0990308	0.040112	0.428136	1.45847	0.953294	1.04916	1.05952	0.405046	0.827566	18.2325
98.45	10413.3	4635.1	47.524	0.548	1.788	0.559	0.927	0.445114	4.78966	19.113	431.724	67.862	18.236	0.722	1.688	0.592	1.003	0.157188	4.17124	0.194139	0.041459	0.0146409	0.383722	1.31752	0.944072	1.05903	1.08198	0.353142	0.870883	46.513
683.076	3460	1498.23	125.764	0.543	1.785	0.56	0.919	0.433016	4.81196	192.619	350.787	67.47	53.905	0.833	1.383	0.723	0.976	0.192339	3.884	0.281988	0.101383	0.045033	0.42862	1.53407	0.77479	1.29107	1.06202	0.444185	0.807156	19.5113
446.558	4725.6	2021.28	111.697	0.45	1.166	0.858	0.829	0.42773	5.2857	187.542	399.92	59.817	53.937	0.81	1.443	0.693	0.968	0.149572	3.93856	0.419972	0.0846284	0.0295936	0.482887	1.8	1.23756	0.807692	1.16767	0.349689	0.745135	21.1493
326.606	7352.2	3104.31	85.411	0.563	1.557	0.642	0.92	0.422229	4.72609	132.494	374.174	75.318	43.841	0.866	1.253	0.798	0.978	0.201291	3.80875	0.405669	0.0508928	0.0242624	0.513295	1.53819	0.804753	1.24299	1.06304	0.476736	0.805899	24.9715
193.117	9732.3	4219.17	72.268	0.465	1.675	0.597	0.853	0.433522	5.20039	100.839	511.145	94.714	38.378	0.86	1.268	0.789	0.982	0.185298	3.8218	0.522165	0.0525205	0.0224485	0.531051	1.84946	0.757015	1.32161	1.15123	0.427424	0.734907	22.5267
186.348	10472.4	5371.01	73.192	0.437	2.3	0.435	0.861	0.512873	5.36168	87.102	358.741	59.719	36.224	0.834	1.411	0.709	0.981	0.166468	3.88135	0.467416	0.0342559	0.0111188	0.494917	1.90847	0.613478	1.62989	1.13937	0.32458	0.723904	34.7396
141.453	14197.8	7145.55	52.878	0.636	1.211	0.826	0.932	0.503287	4.44599	51.564	547.707	140.017	28.53	0.796	1.657	0.604	0.968	0.255642	3.97309	0.364531	0.038577	0.019595	0.539544	1.25157	1.36829	0.731235	1.03863	0.507945	0.893634	31.2165
407.437	9975.35	4743.98	97.509	0.538	1.573	0.636	0.908	0.47557	4.83075	198.492	408.685	88.092	57.475	0.755	1.543	0.648	0.959	0.21555	4.07951	0.487172	0.0409695	0.0185692	0.589433	1.40335	0.980928	1.01887	1.05617	0.453246	0.844487	31.487
377.076	8058.08	3806.85	86.43	0.634	1.219	0.821	0.95	0.472426	4.45092	156.186	411.399	78.598	47.55	0.868	1.106	0.904	0.978	0.191051	3.80478	0.414203	0.0510542	0.0206465	0.550156	1.36909	0.907301	1.1011	1.02947	0.404403	0.854829	27.6924
502.602	5778.29	2606.63	109.141	0.53	1.19	0.841	0.881	0.451107	4.86828	166.339	434.995	95.612	49.412	0.856	1.2	0.833	0.977	0.2198	3.8312	0.330956	0.0752809	0.0366804	0.452735	1.61509	1.0084	0.990488	1.10897	0.487247	0.786973	24.5085
199.886	8193.11	4489.16	64.205	0.609	1.25	0.8	0.933	0.547919	4.54127	92.178	370.536	69.979	36.44	0.872	1.151	0.869	0.979	0.188859	3.79546	0.461153	0.0452253	0.0155884	0.567557	1.43186	0.9208	1.08625	1.0493	0.344684	0.835771	27.5418
437.798	6852.17	3185.26	103.851	0.51	1.282	0.78	0.898	0.464854	4.96334	157.778	386.852	69.992	47.888	0.865	1.083	0.924	0.976	0.180927	3.81244	0.36039	0.0564569	0.0219737	0.461122	1.69608	0.844774	1.18462	1.08686	0.389212	0.768121	23.4783
370.406	8463.26	3000.81	97.847	0.486	1.556	0.643	0.852	0.354568	5.08403	151.308	452.659	86.122	48.181	0.819	1.385	0.722	0.971	0.190258	3.91692	0.408492	0.0534852	0.0286996	0.492412	1.68519	0.890103	1.12286	1.13967	0.53659	0.770436	24.8512
112.386	12324.5	2570.2	56.696	0.439	1.816	0.551	0.805	0.208543	5.34806	91.681	365.482	64.46	39.672	0.732	2.037	0.491	0.972	0.17637	4.14328	0.815769	0.0296549	0.0250798	0.699732	1.66743	1.1217	0.891107	1.20745	0.845723	0.774726	39.6429
876.79	3149.47	1477.19	137.582	0.582	1.178	0.849	0.898	0.469027	4.64637	159.67	402.311	86.067	48.628	0.849	1.205	0.83	0.973	0.213932	3.84835	0.182107	0.127739	0.0582641	0.353447	1.45876	1.02292	0.977621	1.08352	0.456118	0.828249	25.3627
135.281	7796.57	4609.6	56.849	0.526	1.548	0.646	0.897	0.591235	4.8877	72.668	339.552	46.911	32.979	0.84	1.139	0.878	0.988	0.138156	3.86871	0.537163	0.0435515	0.0101768	0.580116	1.59696	0.735788	1.35913	1.10145	0.233673	0.791519	40.0804
182.466	6245.43	3574.22	60.635	0.624	1.226	0.816	0.94	0.572293	4.48882	44.994	391.801	86.088	25.33	0.881	1.09	0.918	0.976	0.219724	3.77623	0.246588	0.0627341	0.0240858	0.417746	1.41186	0.88907	1.125	1.0383	0.383936	0.841251	33.5148
597.269	4722.37	2487.58	109.02	0.631	1.219	0.82	0.938	0.526766	4.46089	173.905	412.927	65.445	51.381	0.828	1.406	0.711	0.973	0.15849	3.89625	0.291167	0.0874406	0.0263087	0.471299	1.3122	1.1534	0.867073	1.03731	0.300875	0.873424	26.6754
161.163	10558.6	4990.05	60.234	0.558	1.597	0.626	0.919	0.472606	4.7447	75.754	386.46	76.756	32.916	0.879	1.101	0.908	0.979	0.198613	3.78185	0.470046	0.0366015	0.0153818	0.546469	1.57527	0.689418	1.45048	1.06529	0.420251	0.797068	32.641
600.952	3447.17	1787.82	129.334	0.451	1.254	0.798	0.854	0.518633	5.27585	177.588	398.568	75.821	50.489	0.875	1.095	0.913	0.982	0.190234	3.7887	0.295511	0.115622	0.0424098	0.390377	1.94013	0.873206	1.14411	1.14988	0.366798	0.71812	29.0382
603.341	4283.14	2093.18	122.348	0.506	2.054	0.487	0.933	0.488702	4.98099	176.592	254.507	43.288	52.305	0.811	1.258	0.795	0.97	0.170086	3.93602	0.29269	0.0594207	0.0206805	0.42751	1.60277	0.612463	1.63244	1.03966	0.348036	0.790209	32.4518
420.278	6762.2	3321.91	114.681	0.402	1.755	0.57	0.791	0.491246	5.59401	122.44	346.228	60.262	42.241	0.862	1.177	0.85	0.979	0.174053	3.81744	0.291331	0.0512005	0.0181408	0.368335	2.14428	0.670655	1.49123	1.23767	0.354309	0.682416	42.4926
278.427	11030.4	4409.06	76.302	0.601	1.213	0.825	0.94	0.399718	4.57278	122.241	435.916	86.935	43.611	0.808	1.491	0.671	0.966	0.199431	3.94446	0.439041	0.0395194	0.0197174	0.571558	1.34443	1.22918	0.813333	1.02766	0.498928	0.862596	21.8433
188.04	8436.64	3630.28	68.392	0.505	1.677	0.596	0.865	0.4303	4.98747	91.681	365.482	64.46	39.672	0.732	2.037	0.491	0.972	0.17637	4.14328	0.487561	0.0433208	0.0177562	0.580068	1.4495	1.21467	0.823826	1.1237	0.409877	0.830738	39.6429
345.221	4435.63	2691.04	84.582	0.606	1.332	0.751	0.919	0.606687	4.55228	136.476	291.644	44.112	44.765	0.856	1.112	0.899	0.976	0.151253	3.83187	0.395329	0.0657503	0.0163922	0.52925	1.41254	0.834835	1.19707	1.06202	0.24931	0.841746	43.7184
367.42	7518.23	3035.08	93.321	0.53	2.021	0.495	0.927	0.403696	4.86853	115.771	341.409	56.82	41.055	0.863	1.27	0.787	0.981	0.166428	3.81563	0.315092	0.0454108	0.0187211	0.439933	1.6283	0.628402	1.5899	1.05825	0.412261	0.783733	23.7158
325.511	6929.75	3410.73	96.769	0.437	1.037	0.964	0.788	0.492186	5.36356	105.119	414.056	81.477	39.902	0.83	1.234	0.81	0.971	0.196778	3.89183	0.322935	0.0597505	0.0238885	0.412343	1.89931	1.18997	0.840249	1.23223	0.399803	0.725606	33.9527
264.69	9449.02	4614.86	72.516	0.633	1.661	0.602	0.939	0.488396	4.45723	135.082	457.231	97.535	44.688	0.85	1.119	0.894	0.984	0.213317	3.84496	0.51034	0.0483893	0.021135	0.61625	1.34281	0.673691	1.48505	1.04792	0.43677	0.862635	26.5401
328.597	6964.24	3746.3	81.319	0.624	1.398	0.715	0.951	0.537934	4.48601	129.508	383.181	66.913	43.841	0.847	1.399	0.715	0.984	0.174625	3.85241	0.394124	0.0550213	0.0178611	0.539124	1.35737	1.00072	1	1.0347	0.324622	0.85876	28.8509
395.79	6166.25	3188.48	92.339	0.583	1.523	0.657	0.907	0.517085	4.64144	111.391	340.705	48.481	41.348	0.819	1.4	0.714	0.967	0.142296	3.91768	0.28144	0.0552532	0.0152051	0.447785	1.4048	0.919238	1.08676	1.06615	0.275189	0.844067	35.3332
312.272	8049.24	4399.13	82.243	0.58	1.179	0.848	0.904	0.546528	4.65406	123.834	302.974	45.006	43.057	0.839	1.492	0.67	0.977	0.148547	3.86922	0.396558	0.0376401	0.0102306	0.523534	1.44655	1.26548	0.790094	1.08075	0.271802	0.831364	41.4866
292.96	7494.4	3708.14	76.487	0.629	1.382	0.723	0.926	0.494789	4.46872	132.992	435.398	96.681	45.428	0.81	1.44	0.695	0.976	0.222052	3.93923	0.45396	0.0580965	0.0260726	0.593931	1.28776	1.04197	0.961272	1.054	0.448782	0.88151	29.27
348.009	5028.46	3551.49	90.274	0.537	1.585	0.631	0.913	0.706279	4.83913	120.051	283.509	42.321	46.734	0.691	1.866	0.536	0.927	0.149276	4.2653	0.344965	0.0563809	0.0119164	0.517691	1.28678	1.17729	0.849445	1.01533	0.211355	0.881419	27.5647
429.934	6363.28	3492.59	96.553	0.58	1.519	0.658	0.931	0.548867	4.65656	138.268	431.901	91.823	45.81	0.828	1.432	0.698	0.974	0.212602	3.89583	0.321603	0.0678739	0.0262908	0.474454	1.42759	0.942725	1.06079	1.04619	0.387347	0.836632	24.9375
198.194	9703.21	3851.68	68.699	0.528	1.401	0.714	0.898	0.396949	4.87984	72.568	393.318	80.632	32.208	0.879	1.245	0.803	0.982	0.205005	3.78087	0.366146	0.0405348	0.0209343	0.468828	1.66477	0.888651	1.12465	1.09354	0.516451	0.774794	31.0635
313.367	6276.72	3309.65	80.395	0.609	1.135	0.881	0.947	0.52729	4.54153	94.568	322.527	52.802	37.594	0.841	1.095	0.914	0.978	0.163713	3.86586	0.30178	0.0513846	0.0159539	0.467616	1.38095	0.964758	1.03746	1.03273	0.310481	0.851224	49.4893
737.925	3048.74	1998.81	134.72	0.511	1.82	0.549	0.916	0.655619	4.95936	176.095	388.607	69.943	50.597	0.864	1.273	0.786	0.982	0.179984	3.81286	0.238635	0.127465	0.0349923	0.375572	1.6908	0.699451	1.43169	1.07205	0.274525	0.768821	34.3572
427.843	4644.58	2038.48	101.078	0.526	1.239	0.807	0.865	0.438895	4.88669	119.752	319.888	52.697	43.426	0.798	1.427	0.701	0.956	0.164736	3.96834	0.279897	0.0688734	0.0258511	0.429629	1.51711	1.15174	0.868649	1.1052	0.375342	0.812071	39.7096
178.683	8291.71	4540.84	62.267	0.579	1.401	0.714	0.92	0.547636	4.65818	87.699	386.043	66.692	35.669	0.866	1.332	0.751	0.982	0.172758	3.80885	0.490808	0.0465577	0.0146871	0.57284	1.49568	0.950749	1.05182	1.06739	0.315461	0.817669	37.1177
417.192	8349.15	4022.6	100.033	0.524	2.215	0.451	0.895	0.481798	4.89751	129.209	512.713	96.012	43.133	0.873	1.127	0.887	0.98	0.187263	3.79458	0.309711	0.061409	0.0238681	0.431188	1.66603	0.508804	1.96674	1.09497	0.388674	0.774797	23.7756
403.754	9432.88	5018.61	103.94	0.47	2.357	0.424	0.889	0.532034	5.17278	130.603	504.983	109.078	44.472	0.83	1.468	0.681	0.975	0.216003	3.89144	0.323472	0.0535344	0.0217347	0.427862	1.76596	0.622826	1.60613	1.09674	0.405995	0.752291	27.15
770.377	3514.62	1627.28	133.273	0.545	1.672	0.598	0.915	0.463004	4.80165	180.077	390.36	74.454	53.351	0.795	1.598	0.626	0.972	0.190732	3.9757	0.233752	0.111068	0.0457536	0.400314	1.45872	0.955742	1.04682	1.0623	0.411943	0.827986	27.2104
344.126	8682.91	4420.08	95.449	0.475	3.156	0.317	0.89	0.509055	5.14532	75.853	419.669	79.787	33.731	0.838	1.228	0.814	0.969	0.190119	3.87296	0.220422	0.0483328	0.018051	0.353393	1.76421	0.3891	2.56782	1.08876	0.373474	0.752714	41.5682
966.978	5542.3	1820.49	151.77	0.528	1.33	0.752	0.875	0.328472	4.88065	196.8	345.765	59.714	53.536	0.863	1.33	0.752	0.982	0.172701	3.81622	0.203521	0.0623866	0.032801	0.352744	1.63447	1	1	1.12229	0.525771	0.781908	34.486
235.523	11498	5716.23	73.377	0.55	1.35	0.741	0.89	0.497149	4.78127	118.757	471.377	96.403	41.533	0.865	1.213	0.824	0.979	0.204514	3.81122	0.504227	0.0409964	0.0168648	0.566022	1.57273	0.898519	1.11201	1.1	0.411372	0.797114	21.5201
373.691	8434.26	4300.8	92.276	0.552	1.469	0.681	0.908	0.50992	4.77345	135.779	325.784	51.058	45.026	0.842	1.307	0.765	0.975	0.156723	3.86409	0.363346	0.0386263	0.0118718	0.487949	1.52536	0.889721	1.12335	1.07379	0.307349	0.809496	41.9198
758.133	4279.56	2242.43	126.778	0.593	1.387	0.721	0.942	0.523986	4.60438	186.348	345.905	58.857	52.121	0.862	1.21	0.826	0.979	0.170154	3.81813	0.245799	0.0808272	0.026247	0.41112	1.45363	0.872386	1.14563	1.03928	0.324729	0.829238	26.329
393.102	6033.2	3186.5	95.291	0.544	1.325	0.754	0.903	0.528161	4.80617	136.775	418.618	83.387	44.841	0.855	1.238	0.808	0.981	0.199196	3.83417	0.347938	0.0693858	0.0261688	0.470569	1.57169	0.93434	1.07162	1.08638	0.37715	0.797761	22.6927
382.252	3373.57	2024.82	94.647	0.536	1.684	0.594	0.903	0.600201	4.84097	108.305	302.587	56.267	40.195	0.842	1.437	0.696	0.981	0.185953	3.86232	0.283334	0.0896933	0.0277886	0.424683	1.5709	0.853325	1.17172	1.08638	0.309818	0.79784	32.8097
268.671	8718.52	4550.48	90.274	0.414	3.12	0.32	0.912	0.521933	5.50747	87.102	315.534	49.992	39.902	0.687	2.206	0.453	0.944	0.158436	4.27544	0.324196	0.0361913	0.0109861	0.44201	1.65942	0.707051	1.41562	1.03509	0.303556	0.776298	37.5037
318.444	7862.78	4008.98	82.766	0.584	1.469	0.681	0.908	0.509868	4.63805	108.305	300.453	40.51	39.379	0.878	1.247	0.802	0.98	0.13483	3.78391	0.340107	0.0382121	0.0101048	0.475787	1.50342	0.848877	1.17768	1.0793	0.264441	0.81584	53.1824
270.861	8364.14	4840.5	73.778	0.625	1.638	0.61	0.944	0.578721	4.48284	96.857	338.554	60.578	38.41	0.825	1.499	0.667	0.975	0.178932	3.90282	0.357589	0.0404768	0.0125148	0.520616	1.32	0.91514	1.09344	1.03284	0.309185	0.870613	43.2882
335.665	7290.82	4564.15	95.106	0.466	1.401	0.714	0.838	0.626013	5.19105	103.029	484.095	90.771	39.194	0.843	1.181	0.847	0.975	0.187507	3.86136	0.30694	0.0663978	0.0198878	0.412109	1.80901	0.842969	1.18627	1.16348	0.299525	0.743849	25.5317
314.362	7563.4	4082.36	79.904	0.619	1.451	0.689	0.924	0.539753	4.50665	111.49	338.713	60.8	40.902	0.837	1.468	0.681	0.976	0.179503	3.87371	0.354655	0.0447832	0.0148933	0.511889	1.35218	1.01172	0.988389	1.05628	0.332565	0.859554	38.5449
251.351	8723.53	4159.28	69.285	0.658	1.308	0.765	0.954	0.476789	4.37018	96.26	320.559	52.514	38.27	0.826	1.561	0.64	0.977	0.16382	3.90064	0.38297	0.0367465	0.0126257	0.552356	1.25532	1.19343	0.836601	1.02411	0.343591	0.892558	53.7731
196.203	10689	5065.71	62.975	0.622	1.367	0.731	0.935	0.473918	4.49589	89.391	407.463	78.432	36.485	0.844	1.228	0.814	0.971	0.192489	3.85893	0.455605	0.0381199	0.0154829	0.579357	1.35691	0.898317	1.11354	1.0385	0.406164	0.858326	43.0881
249.758	10970	4920.46	70.145	0.638	1.36	0.735	0.938	0.448538	4.43851	84.314	405.957	75.042	34.362	0.897	1.218	0.821	0.989	0.184852	3.74221	0.337583	0.0370062	0.015251	0.489871	1.40596	0.895588	1.11701	1.05437	0.412121	0.843124	44.3178
474.032	7242.51	3748.56	96.585	0.639	1.191	0.84	0.948	0.517577	4.43615	158.873	392.28	82.125	48.258	0.857	1.161	0.862	0.98	0.209353	3.82864	0.335152	0.0541636	0.0219084	0.499643	1.34116	0.974811	1.02619	1.03376	0.404487	0.863055	19.8895
273.151	5943.96	3112.37	73.224	0.64	1.483	0.675	0.95	0.523619	4.43049	101.337	313.39	45.309	39.302	0.824	1.302	0.768	0.961	0.144577	3.90419	0.370993	0.0527241	0.0145577	0.536737	1.2875	0.87795	1.13778	1.01158	0.276111	0.881208	46.5887
379.166	6844.59	3532.7	85.443	0.653	1.139	0.878	0.941	0.516131	4.38795	159.57	338.415	50.181	50.151	0.797	1.51	0.662	0.973	0.148282	3.97012	0.420845	0.0494427	0.0142047	0.586953	1.22052	1.32572	0.753986	1.03401	0.287296	0.904778	31.0581
237.016	11749.8	6233.07	67.653	0.651	1.54	0.649	0.951	0.530484	4.39439	108.106	448.654	77.349	39.748	0.86	1.386	0.721	0.982	0.172402	3.82288	0.456113	0.038184	0.0124094	0.587528	1.32104	0.9	1.11094	1.0326	0.324991	0.869946	26.3087
682.28	4121.35	1981.07	133.088	0.484	2.045	0.489	0.917	0.480684	5.09516	165.244	374.648	71.377	53.644	0.722	1.805	0.554	0.943	0.190517	4.1731	0.242194	0.0909042	0.0360295	0.403072	1.49174	0.882641	1.13292	1.02835	0.396346	0.819032	31.4102
554.265	5398.8	2450.61	114.343	0.533	1.364	0.733	0.893	0.453917	4.85681	152.304	364.906	71.377	47.257	0.857	1.055	0.948	0.977	0.195604	3.82922	0.274786	0.0675902	0.0291263	0.413292	1.60788	0.77346	1.29332	1.09406	0.430924	0.788424	24.3256
346.615	7856.2	4369.48	89.968	0.538	1.938	0.516	0.895	0.556182	4.83242	118.757	383.489	47.955	42.088	0.842	1.216	0.822	0.969	0.125049	3.86215	0.342619	0.0488136	0.010975	0.467811	1.56506	0.627451	1.59302	1.08268	0.224835	0.799216	32.4807
475.824	7314.2	3974.54	108.682	0.506	2.571	0.389	0.949	0.5434	4.98235	116.965	336.739	52.14	42.426	0.817	1.482	0.675	0.976	0.154838	3.92287	0.245816	0.0460391	0.0131185	0.390368	1.61462	0.576429	1.73522	1.02845	0.284943	0.787353	48.6878
240.202	12303.2	4929.13	68.577	0.642	1.128	0.886	0.94	0.400637	4.42476	94.866	331.79	52.368	37.486	0.848	1.202	0.832	0.973	0.157835	3.8487	0.394943	0.0269677	0.0106242	0.546626	1.32087	1.0656	0.939052	1.03511	0.393959	0.869808	42.7363
188.339	7699.67	4424.05	66.729	0.532	1.738	0.575	0.929	0.574577	4.86233	81.428	333.488	52.132	36.071	0.786	1.489	0.671	0.958	0.156323	3.99734	0.432348	0.043312	0.0117838	0.54056	1.47744	0.856732	1.16696	1.03122	0.272067	0.822104	43.1043
279.82	9973.25	4888.24	77.042	0.592	1.141	0.876	0.918	0.490135	4.60562	115.97	349.954	55.542	41.533	0.845	1.023	0.977	0.97	0.158712	3.85674	0.414445	0.0350892	0.0113624	0.539096	1.42736	0.896582	1.1153	1.05664	0.323814	0.837399	30.3932
202.972	6699.55	2963.15	70.885	0.508	2.098	0.477	0.897	0.442291	4.97549	73.564	366.965	69.537	34.254	0.788	1.608	0.622	0.973	0.189492	3.99373	0.362434	0.0547746	0.0234672	0.483233	1.55118	0.766444	1.30398	1.08473	0.428433	0.80268	35.818
684.569	3402.76	1928.88	123.33	0.566	1.231	0.812	0.932	0.566857	4.71368	193.017	341.414	53.744	53.752	0.839	1.398	0.715	0.972	0.157416	3.86898	0.281954	0.100334	0.0278628	0.435839	1.48233	1.13566	0.880542	1.04292	0.2777	0.820799	28.6495
311.277	7094.71	3780.9	84.55	0.547	1.995	0.501	0.93	0.532918	4.79226	114.377	357.77	58.437	41.272	0.844	1.458	0.686	0.984	0.163337	3.8591	0.367444	0.0504277	0.0154558	0.488137	1.54296	0.730827	1.36926	1.05806	0.306495	0.805278	46.1751
256.726	7025.44	3802.28	73.81	0.592	1.317	0.76	0.876	0.541217	4.6066	88.296	324.353	46.657	36.147	0.849	1.415	0.707	0.981	0.143846	3.84682	0.343931	0.0461684	0.0122708	0.48973	1.43412	1.07441	0.930263	1.11986	0.265783	0.835067	53.7042
293.159	7170.82	3582.41	103.386	0.345	3.07	0.326	0.828	0.499581	6.03824	106.812	293.743	45.286	42.056	0.759	1.721	0.581	0.943	0.154169	4.06928	0.364348	0.0409637	0.0126412	0.406786	2.2	0.560586	1.78221	1.13889	0.308596	0.673919	42.0924
285.494	7216.14	3671.27	74.486	0.647	1.159	0.863	0.93	0.508758	4.40835	117.065	342.131	51.634	41.718	0.845	1.352	0.74	0.972	0.150919	3.85576	0.410044	0.0474119	0.0140643	0.560078	1.30603	1.16652	0.857474	1.04516	0.296642	0.874649	48.1053
523.805	6694.77	2876.37	105.202	0.595	1.341	0.746	0.931	0.429645	4.59663	151.308	292.461	46.967	47.028	0.86	1.187	0.843	0.977	0.160592	3.82319	0.288863	0.043685	0.0163285	0.447026	1.44538	0.88516	1.13003	1.04941	0.373779	0.831738	50.1565
203.967	10229.7	3658.48	78.61	0.415	2.575	0.388	0.869	0.357632	5.50425	89.093	361.802	57.035	38.302	0.763	1.867	0.536	0.972	0.157641	4.05788	0.436801	0.0353677	0.0155898	0.487241	1.83855	0.725049	1.38144	1.11853	0.440793	0.737228	34.449
277.431	11854.4	6550.92	79.349	0.554	1.718	0.582	0.863	0.552613	4.76391	121.743	399.319	69.463	44.612	0.769	1.793	0.558	0.976	0.173954	4.04324	0.438823	0.0336852	0.0106035	0.562225	1.38809	1.04366	0.958763	1.13094	0.314784	0.848723	29.9126
399.672	6597.76	3702.99	96.738	0.537	1.448	0.691	0.88	0.56125	4.83888	132.892	358.99	50.258	44.395	0.847	1.236	0.809	0.974	0.139998	3.8511	0.332503	0.0544109	0.0135723	0.45892	1.57728	0.853591	1.17077	1.10682	0.24944	0.795865	39.4861
246.871	8314.15	3580.9	77.316	0.519	1.458	0.686	0.875	0.4307	4.92078	101.834	366.529	57.336	38.964	0.843	1.391	0.719	0.972	0.15643	3.86115	0.412499	0.044085	0.0160116	0.503958	1.62428	0.954047	1.0481	1.11086	0.363199	0.784662	51.317
229.252	6096.07	2547.8	75.933	0.5	2.177	0.459	0.932	0.417942	5.01504	110.495	284.505	38.787	39.825	0.875	1.218	0.821	0.982	0.136332	3.78865	0.481981	0.0466703	0.0152237	0.524476	1.75	0.559486	1.78867	1.05365	0.326198	0.755458	33.9366
407.636	6722.8	2675.79	102.863	0.484	1.424	0.702	0.86	0.398017	5.09475	126.322	395.973	68.245	44.395	0.805	1.218	0.821	0.98	0.172348	3.94998	0.309889	0.0589	0.0255046	0.431593	1.66322	0.855337	1.16952	1.13953	0.433016	0.775303	30.6665
126.92	12584.6	4840.26	59.373	0.452	1.618	0.618	0.869	0.384617	5.27016	34.243	552.509	81.52	24.005	0.747	1.929	0.518	0.96	0.147545	4.10219	0.2698	0.0439036	0.0168421	0.404308	1.65265	1.19221	0.838188	1.10472	0.383615	0.77838	37.6696
254.835	8057.41	4300.3	75.225	0.566	1.752	0.571	0.909	0.533708	4.7123	105.119	319.763	50.002	44.382	0.671	2.443	0.409	0.957	0.156372	4.32879	0.412498	0.0396856	0.0116276	0.58999	1.18551	1.39441	0.716287	1.05281	0.292992	0.918615	45.6271
174.701	13082.8	4031.1	62.42	0.563	1.139	0.878	0.924	0.308122	4.72254	49.971	400.936	63.211	27.561	0.827	1.37	0.73	0.964	0.157659	3.89884	0.286037	0.030646	0.0156808	0.441541	1.46892	1.20281	0.831435	1.04329	0.511675	0.825581	39.8375
763.907	5245.72	2635.72	138.474	0.501	1.765	0.567	0.854	0.502451	5.01012	162.955	376.394	68.078	49.15	0.848	1.265	0.791	0.978	0.180869	3.85026	0.213318	0.0717525	0.025829	0.35494	1.69261	0.716714	1.39506	1.1452	0.359974	0.768496	23.1864
135.082	7842.98	3875.53	51.986	0.628	1.105	0.905	0.93	0.49414	4.47288	67.69	383.766	66.128	32.055	0.828	1.563	0.64	0.976	0.172313	3.89613	0.501103	0.0489311	0.0170629	0.616608	1.31847	1.41448	0.707182	1.04946	0.348713	0.871056	43.4929
363.338	5694.44	2880.58	87.566	0.595	1.15	0.87	0.929	0.505858	4.59388	127.019	343.611	57.805	43.471	0.845	1.329	0.752	0.977	0.168228	3.85714	0.349589	0.0603415	0.0200671	0.496437	1.42017	1.15565	0.864368	1.05167	0.33256	0.839625	28.1849
232.835	12317.3	4835.28	76.793	0.496	1.775	0.564	0.85	0.392562	5.03266	99.545	394.826	71.478	39.271	0.811	1.615	0.619	0.985	0.181037	3.93606	0.427535	0.0320547	0.0147826	0.511388	1.63508	0.909859	1.09752	1.15882	0.461168	0.782104	35.2562
234.328	11260.8	5534.49	69.992	0.601	1.34	0.746	0.923	0.491483	4.57232	68.686	368.543	64.234	31.947	0.846	1.393	0.718	0.972	0.174292	3.85475	0.293119	0.032728	0.0116061	0.456438	1.40765	1.03955	0.962466	1.05309	0.354624	0.843062	35.2261
218.003	9035.37	4708.12	71.592	0.534	1.643	0.609	0.914	0.521076	4.84879	103.228	380.001	55.389	41.317	0.76	1.894	0.528	0.973	0.14576	4.06659	0.473516	0.042057	0.0117646	0.577118	1.42322	1.15277	0.866995	1.06455	0.279729	0.838681	30.2959
170.52	11947.7	4891.1	56.696	0.667	1.413	0.708	0.941	0.409376	4.34175	51.863	370.877	56.704	28.715	0.79	1.678	0.596	0.963	0.152892	3.98731	0.304146	0.0310417	0.0115933	0.506473	1.18441	1.18754	0.841808	1.02338	0.373475	0.918365	39.8702
422.169	3769.44	2338.47	110.066	0.438	1.93	0.518	0.842	0.620375	5.35686	131.499	293.257	42.115	43.426	0.876	1.11	0.901	0.98	0.143611	3.78694	0.311484	0.0777985	0.0180097	0.394545	2	0.57513	1.73938	1.1639	0.231491	0.706934	48.7552
257.323	6265	2917.63	71.286	0.636	1.686	0.593	0.956	0.465702	4.44391	94.966	282.527	32.751	37.473	0.85	1.291	0.774	0.991	0.115922	3.84534	0.369054	0.0450961	0.0112252	0.525671	1.33648	0.765718	1.30523	1.03661	0.248918	0.865305	41.7945
437.798	7316.17	3346.08	120.901	0.376	1.38	0.725	0.701	0.457354	5.77821	125.327	318.677	63.907	44.995	0.778	1.773	0.564	0.973	0.200538	4.01922	0.286267	0.0435579	0.019099	0.372164	2.06915	1.28478	0.777931	1.38802	0.438475	0.695583	45.9906
180.475	7044.33	3429.16	65.499	0.529	1.057	0.946	0.87	0.486797	4.87558	61.917	343.505	48.21	30.13	0.857	1.128	0.887	0.97	0.140347	3.82908	0.343078	0.0487633	0.0140588	0.460007	1.62004	1.06717	0.937632	1.11494	0.288307	0.785359	37.7909
402.161	5295.55	2544.14	93.321	0.58	1.534	0.652	0.946	0.48043	4.6535	127.915	386.347	63.335	43.241	0.86	1.252	0.799	0.975	0.163933	3.82327	0.318069	0.072957	0.0248945	0.463358	1.48276	0.816167	1.22546	1.03066	0.341221	0.821591	30.1386
377.175	9788.47	4786.73	81.044	0.722	1.246	0.803	0.962	0.489017	4.17301	102.133	338.82	62.421	38.824	0.851	1.122	0.891	0.974	0.184231	3.84165	0.270784	0.0346142	0.0130404	0.479048	1.17867	0.900482	1.10959	1.01247	0.376736	0.920593	35.7771
308.887	7943.21	5982.39	77.564	0.645	1.406	0.711	0.922	0.753144	4.41327	119.553	351.575	55.536	42.534	0.83	1.426	0.701	0.975	0.157963	3.89006	0.387044	0.0442611	0.00928325	0.548373	1.28682	1.01422	0.985935	1.05748	0.209739	0.881446	42.8872
332.48	5515.31	2665.94	81.873	0.623	1.347	0.742	0.91	0.483371	4.49012	123.834	356.523	62.324	42.164	0.875	1.217	0.821	0.982	0.174811	3.78898	0.372455	0.0646425	0.0233779	0.514993	1.40449	0.903489	1.10647	1.07912	0.361649	0.843847	37.7483
293.358	4095.73	2046.47	89.044	0.465	2.337	0.428	0.897	0.49966	5.19883	135.978	255.821	27.998	44.643	0.857	1.231	0.812	0.981	0.109444	3.82842	0.463522	0.0624604	0.0136811	0.501359	1.84301	0.526744	1.8972	1.09365	0.219036	0.736399	52.3572
310.48	4076.76	2032.81	81.197	0.592	1.156	0.865	0.896	0.498634	4.60811	30.958	254.775	27.708	23.437	0.708	1.732	0.577	0.978	0.108755	4.21226	0.0997101	0.0624945	0.0136304	0.288644	1.19595	1.49827	0.667052	1.09152	0.218106	0.914097	33.0067
353.384	4375.74	2315.81	97.878	0.464	1.302	0.768	0.81	0.529238	5.20669	133.689	319.509	44.349	44.242	0.858	1.214	0.824	0.979	0.138804	3.82637	0.378311	0.0730182	0.0191506	0.452012	1.84914	0.932412	1.07292	1.20864	0.262271	0.734895	37.3773
421.074	7125.51	3026.33	96.986	0.563	1.705	0.587	0.912	0.424718	4.72639	135.281	444.284	86.392	44.905	0.843	1.381	0.724	0.982	0.194452	3.86079	0.321276	0.0623512	0.0285468	0.463005	1.49734	0.809971	1.23339	1.07675	0.457839	0.816858	44.5572
388.225	8693.95	4879.33	90.892	0.591	2.058	0.486	0.949	0.561233	4.613	136.476	314.03	48.382	45.428	0.831	1.264	0.791	0.968	0.154068	3.88862	0.351538	0.0361205	0.0099157	0.499802	1.40609	0.614189	1.62757	1.02002	0.274517	0.842969	34.0149
409.129	7008.09	3765.35	88.062	0.663	1.626	0.615	0.949	0.537286	4.3537	157.679	331.439	60.273	49.259	0.817	1.369	0.73	0.973	0.181852	3.92282	0.385402	0.0472938	0.0160073	0.559367	1.23228	0.841943	1.18699	1.02529	0.338465	0.901032	31.5767
306.299	5419.26	2530.05	74.365	0.696	1.185	0.844	0.961	0.466863	4.24909	140.657	349.55	54.877	45.396	0.858	1.153	0.867	0.977	0.156993	3.82769	0.459215	0.0645015	0.0216901	0.610448	1.23276	0.972996	1.02725	1.01665	0.336273	0.900826	31.3236
333.475	7098.13	3586.55	86.214	0.564	2.08	0.481	0.921	0.505281	4.72113	103.128	358.629	56.24	41.195	0.764	1.37	0.73	0.972	0.156819	4.05654	0.309253	0.0505244	0.0156808	0.477823	1.35461	0.658654	1.51767	1.05537	0.310361	0.859231	36.5325
73.962	4453.67	2047.27	41.061	0.551	2.558	0.391	0.905	0.459681	4.77447	29.963	230.239	25.1	23.361	0.69	2.098	0.477	0.944	0.109017	4.26775	0.405113	0.0516964	0.0122602	0.568934	1.25227	0.820172	1.21995	1.04309	0.237158	0.893868	48.8491
332.081	5431	2334.65	82.428	0.614	1.439	0.695	0.949	0.429875	4.52327	115.571	406.031	77.156	42.859	0.791	1.493	0.67	0.985	0.190025	3.98674	0.348021	0.0747617	0.0330482	0.519957	1.28827	1.03753	0.964029	1.03793	0.442047	0.881383	28.6836
188.836	8821.65	4819.3	64.976	0.562	1.727	0.579	0.895	0.546304	4.72836	63.012	466.213	64.887	31.978	0.774	1.46	0.685	0.978	0.139179	4.02847	0.333686	0.0528488	0.013464	0.492151	1.37722	0.845397	1.18307	1.09274	0.254765	0.851979	31.6885
235.622	4004.15	2009.92	70.024	0.604	1.317	0.759	0.911	0.50196	4.56183	93.572	310.874	40.247	38.212	0.805	1.534	0.652	0.976	0.129464	3.95027	0.397128	0.077638	0.0200242	0.545699	1.33278	1.16477	0.859025	1.07135	0.257917	0.86594	35.8694
228.256	11546.6	5308.1	66.608	0.647	1.458	0.686	0.955	0.459713	4.40875	107.807	401.856	80.156	41.502	0.787	1.596	0.627	0.968	0.199464	3.9971	0.472307	0.0348031	0.0151007	0.623078	1.21638	1.09465	0.913994	1.01361	0.433889	0.90663	25.8071
139.661	8241.94	4430.94	60.297	0.483	1.915	0.522	0.851	0.537609	5.10221	111.988	369.094	51.616	43.381	0.748	1.871	0.534	0.977	0.139845	4.09934	0.801856	0.0447824	0.011649	0.719455	1.54865	0.977023	1.02299	1.14806	0.260124	0.803444	35.3899
133.49	5755.7	2183.58	50.048	0.67	1.08	0.926	0.959	0.379378	4.33174	45.193	327.141	56.902	26.777	0.792	1.378	0.726	0.972	0.173937	3.98315	0.33855	0.0568378	0.026059	0.535026	1.18209	1.27593	0.784017	1.01356	0.458481	0.919526	30.921
103.427	9625.31	5755.95	45.739	0.621	1.993	0.502	0.949	0.598002	4.49748	51.166	350.023	54.899	27.67	0.84	1.33	0.752	0.979	0.156844	3.86828	0.494706	0.0363649	0.00953778	0.604954	1.35266	0.667336	1.49801	1.03161	0.26228	0.8601	49.2264
128.91	6489.12	3757.96	52.419	0.59	2.16	0.463	0.943	0.579117	4.61685	47.184	305.378	36.088	29.486	0.682	2.215	0.451	0.973	0.118175	4.29258	0.366023	0.04706	0.00960308	0.562506	1.15593	1.02546	0.974082	1.03181	0.204061	0.929765	27.0469
119.951	7508.88	3980.44	51.125	0.577	2.171	0.461	0.954	0.530098	4.66801	57.636	302.789	42.724	30.716	0.768	1.501	0.666	0.982	0.141102	4.04592	0.480496	0.0403241	0.0107335	0.600802	1.33102	0.691386	1.44469	1.02935	0.26618	0.866735	48.2742
96.459	6750.8	3120.72	58.175	0.358	4.695	0.213	0.839	0.462274	5.92332	24.886	294.112	36.998	28.963	0.373	4.755	0.21	0.949	0.125796	5.80585	0.257996	0.043567	0.0118556	0.49786	1.0419	1.01278	0.985915	1.13111	0.272124	0.980169	31.4878
140.06	6586.61	2323.03	73.103	0.329	4.458	0.224	0.795	0.35269	6.17701	17.819	262.799	33.859	17.975	0.693	2.121	0.472	0.981	0.12884	4.25821	0.127224	0.039899	0.0145753	0.245886	2.10638	0.475774	2.10714	1.23396	0.365306	0.689365	52.0008

## Sheet: CTRL_3
Area	Mean	StdDev	Perim.	Circ.	AR	Round	Solidity	CV	SI	Area	Mean	StdDev	Perim.	Circ.	AR	Round	Solidity	CV	SI	Area	Mean	StdDev	Perim.	Circ.	AR	Round	Solidity	CV	SI	k27/dapi
183.262	1713.68	453.412	80.12	0.359	4.224	0.237	0.932	0.264584	5.91841	48.08	439.478	105.571	32.335	0.578	2.315	0.432	0.95	0.240219	4.66327	0.262357	0.256453	0.232837	0.403582	1.61003	0.548059	1.82278	1.01931	0.907911	0.787927	19.7316
190.628	1923.98	611.335	67.685	0.523	2.587	0.387	0.957	0.317745	4.90229	21.601	380.419	69.696	29.365	0.315	4.038	0.248	0.839	0.183209	6.3182	0.113315	0.197725	0.114006	0.433848	0.602294	1.56088	0.640827	0.876698	0.57659	1.28883	16.1755
124.829	2421.17	599.935	55.925	0.502	1.535	0.651	0.951	0.247788	5.00551	13.936	518.993	211.484	19.453	0.463	3.022	0.331	0.918	0.407489	5.21096	0.111641	0.214357	0.352512	0.347841	0.922311	1.96873	0.508449	0.9653	1.64451	1.04104	27.7592
145.236	2160.52	848.959	56.696	0.568	1.787	0.56	0.925	0.392943	4.70452	62.813	429.534	86.296	39.168	0.515	1.59	0.629	0.872	0.200906	4.94204	0.432489	0.198811	0.101649	0.690842	0.90669	0.889759	1.12321	0.942703	0.511286	1.05049	13.7599
177.19	1263.01	430.6	68.239	0.478	2.32	0.431	0.887	0.340931	5.12641	55.347	333.662	50.995	37.46	0.496	2.829	0.354	0.932	0.152834	5.03525	0.31236	0.264179	0.118428	0.548953	1.03766	1.2194	0.821346	1.05073	0.448285	0.982218	18.466
155.29	1612.43	592.496	59.22	0.556	1.231	0.812	0.888	0.367456	4.75222	32.651	328.915	49.815	30.072	0.454	2.584	0.387	0.869	0.151453	5.26277	0.210258	0.203988	0.0840765	0.507801	0.816547	2.09911	0.476601	0.978604	0.412165	1.10743	21.3246
353.185	1388.6	345.524	106.713	0.39	2.577	0.388	0.839	0.248829	5.67827	114.576	358.3	71.603	49.787	0.581	2.14	0.467	0.945	0.199841	4.65124	0.324408	0.258029	0.20723	0.46655	1.48974	0.830423	1.20361	1.12634	0.803126	0.81913	26.5248
274.047	2055.88	538.246	73.287	0.641	1.113	0.899	0.946	0.261808	4.42705	79.138	361.189	76.275	39.168	0.648	1.245	0.803	0.946	0.211178	4.4029	0.288775	0.175686	0.14171	0.534447	1.01092	1.1186	0.893215	1	0.806613	0.994545	14.8491
257.224	1197.83	363.011	72.516	0.615	1.387	0.721	0.916	0.303058	4.52145	93.97	240.321	30.739	41.137	0.698	1.142	0.875	0.939	0.127908	4.24363	0.365324	0.200631	0.0846779	0.567282	1.13496	0.82336	1.21359	1.02511	0.422059	0.938555	35.5722
440.585	1406	309.335	106.19	0.491	1.81	0.553	0.906	0.220011	5.05905	54.551	330.803	51.837	36.382	0.518	2.443	0.409	0.939	0.156701	4.9259	0.123815	0.235279	0.167576	0.342612	1.05499	1.34972	0.739602	1.03642	0.712241	0.97368	26.4418
462.286	1680.31	668.024	118.377	0.415	1.952	0.512	0.897	0.39756	5.50569	150.313	324.764	57.895	57.512	0.571	1.426	0.701	0.87	0.178268	4.69094	0.325152	0.193276	0.086666	0.485838	1.3759	0.730533	1.36914	0.9699	0.448405	0.852017	21.721
167.136	921.163	255.401	56.511	0.658	1.486	0.673	0.942	0.277259	4.37117	24.289	197.336	15.642	20.977	0.694	1.085	0.922	0.946	0.0792658	4.25636	0.145325	0.214225	0.0612449	0.371202	1.05471	0.730148	1.36999	1.00425	0.285891	0.973735	11.0195
415.102	1478.83	472.192	90.523	0.637	1.483	0.674	0.951	0.319302	4.44305	147.227	387.226	68.666	51.571	0.696	1.232	0.812	0.947	0.177328	4.25022	0.354677	0.261847	0.14542	0.569701	1.09262	0.830748	1.20475	0.995794	0.555361	0.9566	24.6751
213.922	2079.01	808.757	64.976	0.637	1.101	0.909	0.917	0.38901	4.44248	79.337	361.222	74.333	37.797	0.698	1.174	0.852	0.934	0.205782	4.24345	0.370869	0.173747	0.0919102	0.581707	1.09576	1.0663	0.937294	1.01854	0.528989	0.9552	16.8133
619.865	1595.49	396.001	118.44	0.555	1.525	0.656	0.901	0.2482	4.75718	175	342.817	65.824	56.435	0.69	1.152	0.868	0.942	0.192009	4.26609	0.28232	0.214866	0.166222	0.476486	1.24324	0.75541	1.32317	1.0455	0.773607	0.896767	22.2926
305.304	2028.12	524.496	83.167	0.555	1.901	0.526	0.894	0.258611	4.75976	141.254	329.01	48.509	49.787	0.716	1.33	0.752	0.954	0.147439	4.18905	0.462667	0.162224	0.0924869	0.598639	1.29009	0.699632	1.42966	1.06711	0.570119	0.880098	17.4989
606.925	1317.67	423.947	107.42	0.661	1.267	0.789	0.944	0.32174	4.36031	170.918	366.192	76.061	56.773	0.666	1.205	0.83	0.932	0.207708	4.34258	0.281613	0.277909	0.179412	0.528514	1.00756	0.951066	1.05196	0.987288	0.645577	0.995933	24.2974
713.238	1292.46	306.527	123.673	0.586	1.636	0.611	0.922	0.237165	4.63082	194.909	334.596	55.747	60.82	0.662	1.278	0.783	0.942	0.16661	4.35643	0.273273	0.258883	0.181867	0.491781	1.12969	0.781174	1.28151	1.02169	0.702505	0.940747	17.3531
325.711	1661.15	429.16	85.596	0.559	1.2	0.833	0.883	0.258351	4.74283	109.4	313.775	58.911	47.154	0.618	1.417	0.706	0.907	0.187749	4.50827	0.335881	0.18889	0.13727	0.55089	1.10555	1.18083	0.847539	1.02718	0.726721	0.950545	22.0951
394.496	1344.37	341.854	89.662	0.617	1.207	0.828	0.921	0.254286	4.51427	207.75	309.947	61.067	62.975	0.658	1.039	0.963	0.936	0.197024	4.36916	0.526621	0.230552	0.178635	0.70236	1.06645	0.860812	1.16304	1.01629	0.774814	0.967856	12.7398
277.929	2288.88	699.311	77.564	0.581	1.803	0.555	0.937	0.305526	4.65257	111.49	400.777	83.663	44.477	0.708	1.1	0.909	0.95	0.208752	4.21228	0.401146	0.175098	0.119636	0.573423	1.21859	0.610094	1.63784	1.01387	0.683255	0.905366	19.6909
250.654	2781.64	849.098	71.223	0.621	1.604	0.624	0.946	0.305251	4.49866	83.618	590.773	195.912	40.583	0.638	1.331	0.752	0.908	0.33162	4.43807	0.333599	0.212383	0.23073	0.569802	1.02738	0.8298	1.20513	0.959831	1.08638	0.986532	27.089
518.031	1423.13	404.45	115.547	0.488	2.155	0.464	0.873	0.284198	5.07669	151.806	261.442	39.913	54.618	0.639	1.385	0.722	0.925	0.152665	4.43293	0.293044	0.183709	0.0986846	0.472691	1.30943	0.642691	1.55603	1.05956	0.537179	0.873194	24.9935
443.472	1237.41	427.635	94.494	0.624	1.942	0.515	0.958	0.345588	4.48716	145.236	274.3	46.747	51.833	0.679	1.304	0.767	0.94	0.170423	4.301	0.327498	0.221672	0.109315	0.548532	1.08814	0.671473	1.48932	0.981211	0.493139	0.958513	28.2253
208.944	1902.78	605.77	72.791	0.496	1.83	0.546	0.92	0.31836	5.03573	73.962	359.367	77.511	38.875	0.615	1.649	0.606	0.9	0.215688	4.52029	0.35398	0.188864	0.127955	0.534063	1.23992	0.901093	1.10989	0.978261	0.677496	0.897642	24.0112
224.075	3134.92	779.543	83.996	0.399	1.731	0.578	0.767	0.248665	5.61128	149.616	370.232	60.056	53.802	0.65	1.305	0.767	0.929	0.162212	4.39855	0.667705	0.118099	0.07704	0.640531	1.62907	0.753899	1.32699	1.21121	0.652332	0.783876	17.0536
148.919	1991.12	663.49	56.327	0.59	1.39	0.719	0.896	0.333224	4.61574	74.459	358.229	76.076	38.875	0.619	1.284	0.779	0.896	0.212367	4.50518	0.499997	0.179913	0.11466	0.690166	1.04915	0.923741	1.08345	1	0.63731	0.976046	17.744
235.423	3127.35	1493.04	70.885	0.589	1.772	0.564	0.936	0.477414	4.61987	112.585	332.713	101.35	50.864	0.547	2.004	0.499	0.897	0.304617	4.79369	0.478224	0.106388	0.0678816	0.717557	0.928693	1.13093	0.884752	0.958333	0.638056	1.03762	60.4717
275.54	1638.15	480.881	74.085	0.631	1.205	0.83	0.95	0.293552	4.46311	99.843	306.686	50.485	42.922	0.681	1.344	0.744	0.938	0.164615	4.29557	0.362354	0.187215	0.104984	0.579362	1.07924	1.11535	0.896386	0.987368	0.560769	0.962461	23.3426
493.842	1491.89	491.472	107.357	0.538	1.793	0.558	0.934	0.329428	4.83099	169.823	300.753	47.641	57.665	0.642	1.262	0.793	0.928	0.158406	4.42501	0.343881	0.201591	0.0969353	0.537133	1.19331	0.703848	1.42115	0.993576	0.480851	0.915962	18.7961
656.199	1246.44	347.247	115.114	0.622	1.25	0.8	0.946	0.27859	4.49377	186.447	318.581	56.834	59.22	0.668	1.345	0.744	0.932	0.178397	4.33701	0.284132	0.255592	0.16367	0.514447	1.07395	1.076	0.93	0.985201	0.640358	0.965118	20.3297
632.109	1314.37	442.341	123.98	0.517	1.732	0.577	0.848	0.336542	4.93123	196.501	272.997	41.197	63.975	0.603	1.369	0.73	0.912	0.150906	4.56381	0.310866	0.207702	0.093134	0.516011	1.16634	0.790416	1.26516	1.07547	0.448403	0.925491	20.0832
306.697	1657.61	686.528	89.72	0.479	1.763	0.567	0.822	0.414168	5.12312	141.553	380.677	74.023	54.172	0.606	1.397	0.716	0.934	0.194451	4.55319	0.46154	0.229655	0.107822	0.60379	1.26514	0.792399	1.26279	1.13625	0.469497	0.888752	18.2399
801.933	1605.11	433.802	128.933	0.606	1.121	0.892	0.937	0.270263	4.55297	189.931	337.412	55.73	59.482	0.675	1.33	0.752	0.935	0.165169	4.31606	0.236841	0.210211	0.128469	0.46134	1.11386	1.18644	0.843049	0.997866	0.611143	0.947966	21.5577
202.175	2211.07	944.935	62.943	0.641	1.453	0.688	0.947	0.427365	4.42674	102.133	469.318	91.301	43.999	0.663	1.077	0.929	0.924	0.19454	4.35371	0.505171	0.212258	0.0966215	0.699029	1.03432	0.741225	1.35029	0.975713	0.455207	0.983504	22.3301
289.377	1280.46	449.886	78.673	0.588	1.152	0.868	0.89	0.351347	4.62481	96.857	236.401	32.15	43.107	0.655	1.3	0.769	0.916	0.135998	4.38008	0.334709	0.184622	0.0714625	0.547926	1.11395	1.12847	0.885945	1.02921	0.387075	0.947084	26.8674
192.52	4392.1	2331.95	65.837	0.558	1.359	0.736	0.872	0.530942	4.74496	18.416	533.286	160.643	18.453	0.68	1.464	0.683	0.907	0.301232	4.30001	0.0956576	0.121419	0.0688877	0.280283	1.21864	1.07726	0.927989	1.04014	0.567354	0.906227	1.62391
645.249	1263.05	341.361	117.115	0.591	1.243	0.804	0.916	0.270267	4.61051	221.288	294.103	49.286	63.714	0.685	1.029	0.972	0.942	0.167581	4.28308	0.34295	0.232851	0.144381	0.544029	1.15905	0.827836	1.20896	1.02838	0.620056	0.928982	20.0275
392.704	1591.43	622.651	100.709	0.487	1.662	0.602	0.845	0.391254	5.08201	151.308	344.099	62.383	56.403	0.598	1.565	0.639	0.92	0.181294	4.58534	0.385298	0.216221	0.100189	0.560059	1.22793	0.941637	1.06146	1.08876	0.463366	0.902268	17.1771
493.643	1188.25	297.747	104.246	0.571	1.205	0.83	0.928	0.250576	4.69194	142.648	271.147	46.034	53.433	0.628	1.264	0.791	0.926	0.169775	4.4738	0.28897	0.22819	0.154608	0.512566	1.09982	1.04896	0.953012	0.997845	0.67754	0.953507	28.4085
861.261	1335.83	324.987	147.525	0.497	1.875	0.533	0.897	0.243285	5.02688	246.971	303.514	50.886	67.761	0.676	1.326	0.754	0.945	0.167656	4.31178	0.286755	0.22721	0.156579	0.459319	1.36016	0.7072	1.41463	1.05351	0.689135	0.857746	24.6067
390.415	1748.04	451.102	89.044	0.619	1.504	0.665	0.939	0.258061	4.50652	142.548	268.135	35.802	49.787	0.723	1.199	0.834	0.947	0.133522	4.16999	0.365119	0.153392	0.0793656	0.559128	1.16801	0.797207	1.25414	1.00852	0.517405	0.925324	22.8873
439.789	1708.59	449.737	97.54	0.581	1.72	0.581	0.894	0.263221	4.65115	92.378	338.317	65.699	42.215	0.651	1.354	0.739	0.902	0.194194	4.3922	0.210051	0.198009	0.146083	0.432797	1.12048	0.787209	1.27194	1.00895	0.737758	0.944326	35.4733
515.841	1804.95	588.505	105.942	0.578	1.285	0.778	0.929	0.32605	4.66456	161.263	297.982	52.491	54.618	0.679	1.211	0.826	0.939	0.176155	4.30099	0.312622	0.165091	0.0891938	0.515546	1.17474	0.942412	1.0617	1.01076	0.54027	0.922058	22.8503
245.975	2722.35	874.59	76.239	0.532	1.204	0.831	0.904	0.321263	4.86107	128.91	411.172	80.144	51.725	0.605	1.526	0.655	0.924	0.194916	4.55572	0.524078	0.151036	0.0916361	0.678459	1.13722	1.26744	0.788207	1.02212	0.606717	0.937185	20.5198
359.456	2838.23	894.531	86.705	0.601	1.114	0.897	0.932	0.315173	4.57321	63.709	683.07	246.277	38.875	0.53	2.101	0.476	0.862	0.360544	4.87046	0.177237	0.240668	0.275314	0.448359	0.881864	1.886	0.530658	0.924893	1.14396	1.065	22.2918
287.983	1075.68	360.113	76.64	0.616	1.652	0.605	0.947	0.334777	4.51619	118.359	200.129	22.491	50.494	0.583	2.094	0.478	0.93	0.112383	4.64129	0.410993	0.186049	0.0624554	0.658847	0.946429	1.26755	0.790083	0.982049	0.335693	1.0277	33.0933
385.437	1421.47	295.281	91.6	0.577	1.27	0.787	0.914	0.20773	4.66572	153.598	256.301	40.165	55.064	0.637	1.611	0.621	0.933	0.15671	4.44299	0.398504	0.180307	0.136023	0.601135	1.10399	1.2685	0.789072	1.02079	0.754395	0.952261	24.3198
508.276	1267.64	248.223	103.819	0.593	1.334	0.75	0.915	0.195814	4.60497	137.173	267.994	44.384	50.048	0.688	1.391	0.719	0.942	0.165616	4.27319	0.269879	0.211411	0.178807	0.48207	1.1602	1.04273	0.958667	1.02951	0.845779	0.927952	18.2863
211.433	1947.47	620.019	65.99	0.61	1.139	0.878	0.937	0.318372	4.53828	74.459	312.607	57.25	38.505	0.631	1.464	0.683	0.912	0.183137	4.4623	0.352164	0.16052	0.0923359	0.583497	1.03443	1.28534	0.777904	0.973319	0.575231	0.983256	26.1741
787.996	1190.09	298.764	130.105	0.585	1.414	0.707	0.914	0.251043	4.63481	227.758	309.191	55.584	66.13	0.654	1.212	0.825	0.938	0.179772	4.38189	0.289034	0.259804	0.186047	0.508282	1.11795	0.857143	1.1669	1.02626	0.716103	0.945431	22.606
246.871	1729.05	656.01	81.013	0.473	2.56	0.391	0.863	0.379404	5.15608	113.979	287.166	46.361	48.939	0.598	1.602	0.624	0.912	0.161443	4.58398	0.461695	0.166083	0.0706712	0.604088	1.26427	0.625781	1.59591	1.05678	0.425517	0.889043	18.6383
411.219	1257.95	264.104	96.247	0.558	1.379	0.725	0.911	0.209948	4.74625	177.289	361.617	77.562	58.035	0.661	1.09	0.917	0.933	0.214487	4.35862	0.43113	0.287465	0.29368	0.60298	1.18459	0.790428	1.26483	1.02415	1.02162	0.918329	15.5252
346.117	2395.51	850.585	85.659	0.593	1.16	0.862	0.895	0.355075	4.60428	121.445	427.909	72.925	50.647	0.595	1.732	0.577	0.919	0.170422	4.59583	0.350878	0.17863	0.0857351	0.591263	1.00337	1.4931	0.669374	1.02682	0.47996	0.998165	16.5597
648.833	1455.64	346.228	119.977	0.566	1.444	0.693	0.91	0.237852	4.71012	186.646	323.482	53.627	58.22	0.692	1.212	0.825	0.945	0.16578	4.2615	0.287664	0.222226	0.154889	0.48526	1.22261	0.839335	1.19048	1.03846	0.69699	0.904756	22.3769
651.222	1295.66	288.133	132.84	0.464	1.883	0.531	0.879	0.222384	5.20552	191.126	339.666	64.905	58.666	0.698	1.053	0.95	0.949	0.191085	4.24352	0.293488	0.262157	0.225261	0.441629	1.50431	0.559214	1.78908	1.07964	0.859258	0.815196	20.5487
275.142	1329.16	665.256	77.073	0.582	1.356	0.737	0.895	0.500507	4.64648	147.426	285.379	46.8	52.91	0.662	1.338	0.747	0.933	0.163992	4.35763	0.535818	0.214705	0.0703489	0.686492	1.13746	0.986726	1.01357	1.04246	0.327653	0.937836	20.0044
484.285	2681.54	1335.13	105.757	0.544	1.477	0.677	0.901	0.497894	4.80572	147.127	365.41	62.862	52.279	0.676	1.345	0.744	0.939	0.172031	4.31004	0.303803	0.136269	0.0470832	0.494331	1.24265	0.91063	1.09897	1.04218	0.345518	0.896855	32.1837
175.995	2894.56	1013.78	56.511	0.693	1.188	0.842	0.949	0.350237	4.25974	76.45	347.083	72.678	37.09	0.698	1.122	0.892	0.931	0.209397	4.24197	0.434387	0.119909	0.07169	0.656332	1.00722	0.944444	1.05938	0.981033	0.597872	0.99583	32.2333
435.907	1945.65	538.777	109.511	0.457	2.365	0.423	0.899	0.276913	5.24519	132.096	309.484	55.24	49.94	0.666	1.376	0.727	0.936	0.178491	4.34514	0.303037	0.159064	0.102529	0.456027	1.45733	0.581818	1.71868	1.04116	0.644573	0.828405	34.3648
319.837	1762.63	814.849	79.534	0.635	1.343	0.745	0.949	0.462292	4.44722	153.896	363.353	65.367	52.91	0.691	1.223	0.818	0.947	0.179899	4.26505	0.48117	0.206143	0.0802198	0.66525	1.08819	0.910648	1.09799	0.997893	0.389147	0.959038	15.5497
205.361	1785.07	757.437	62.943	0.651	1.153	0.867	0.949	0.424317	4.39226	79.337	300.292	52.34	39.244	0.647	1.421	0.704	0.906	0.174297	4.40591	0.386329	0.168224	0.0691015	0.623485	0.993856	1.23244	0.811995	0.954689	0.41077	1.00311	21.3676
535.053	1176.21	381.94	115.483	0.504	2.276	0.439	0.894	0.324721	4.99252	157.082	270.156	42.157	57.404	0.599	1.438	0.695	0.919	0.156047	4.58014	0.293582	0.229684	0.110376	0.497077	1.18849	0.63181	1.58314	1.02796	0.480556	0.917401	26.7635
522.809	1400.46	461.047	108.064	0.563	1.546	0.647	0.912	0.329212	4.72617	172.412	322.258	63.773	56.958	0.668	1.171	0.854	0.928	0.197894	4.33781	0.32978	0.230109	0.138322	0.527077	1.1865	0.757439	1.31994	1.01754	0.601115	0.917828	21.8631
345.321	1584.75	493.442	90.982	0.524	1.502	0.666	0.892	0.311369	4.89603	136.078	275.935	42.254	50.756	0.664	1.135	0.881	0.922	0.15313	4.35104	0.394062	0.174119	0.0856311	0.557869	1.26718	0.755659	1.32282	1.03363	0.491797	0.888688	24.978
490.158	1505.8	348.82	104.157	0.568	1.34	0.747	0.903	0.231651	4.70458	142.449	411.876	82.815	50.125	0.712	1.095	0.914	0.95	0.201068	4.19976	0.290619	0.273526	0.237415	0.481245	1.25352	0.817164	1.22356	1.05205	0.867977	0.892697	19.8573
261.006	1619.41	616.592	77.131	0.551	1.512	0.661	0.899	0.380751	4.77423	82.124	292.759	54.407	41.475	0.6	1.552	0.644	0.896	0.185842	4.57669	0.314644	0.180781	0.0882383	0.537722	1.08893	1.02646	0.974281	0.996663	0.488095	0.958623	22.8759
433.418	1850.7	848.479	109.237	0.456	1.716	0.583	0.838	0.458464	5.24706	149.715	378.472	58.963	53.649	0.654	1.552	0.644	0.94	0.155792	4.38459	0.345429	0.204502	0.0694926	0.491125	1.43421	0.904429	1.10463	1.12172	0.339814	0.835627	15.8756
330.19	1576.11	470.876	91.352	0.497	1.915	0.522	0.916	0.298758	5.02732	124.232	272.727	41.236	48.047	0.676	1.458	0.686	0.942	0.151199	4.31072	0.376244	0.173038	0.0875729	0.525955	1.36016	0.761358	1.31418	1.02838	0.506092	0.857459	29.9162
698.008	1548.61	401.536	122.533	0.584	1.558	0.642	0.93	0.259288	4.63792	262.898	293.872	53.102	71.701	0.643	1.32	0.757	0.94	0.180698	4.42213	0.37664	0.189765	0.132247	0.585157	1.10103	0.84724	1.17913	1.01075	0.6969	0.953474	16.0875
334.67	1703.16	471.195	83.875	0.598	1.452	0.689	0.91	0.27666	4.58484	89.093	347.963	69.294	40.768	0.674	1.356	0.738	0.932	0.199142	4.31914	0.266211	0.204305	0.14706	0.486057	1.12709	0.933884	1.07112	1.02418	0.719808	0.942049	36.1676
390.514	1745.03	506.32	98.369	0.507	1.875	0.533	0.91	0.290149	4.97783	117.662	278.997	44.66	46.262	0.691	1.389	0.72	0.942	0.160073	4.26487	0.3013	0.159881	0.0882051	0.47029	1.36292	0.7408	1.35084	1.03516	0.551693	0.856774	25.6149
129.508	4474.5	1489.76	50.016	0.651	1.152	0.868	0.927	0.332944	4.39502	24.388	880.984	315.162	21.423	0.668	1.549	0.646	0.914	0.357739	4.33803	0.188313	0.19689	0.211552	0.428323	1.02611	1.34462	0.74424	0.985976	1.07447	0.987033	13.6557
408.631	1340.9	254.692	96.431	0.552	1.472	0.679	0.923	0.189942	4.77036	124.63	303.8	67.552	50.016	0.626	1.366	0.732	0.919	0.222357	4.4802	0.304994	0.226565	0.26523	0.518671	1.13406	0.927989	1.07806	0.995666	1.17066	0.939175	18.3627
621.259	1369.97	316.222	111.729	0.625	1.404	0.712	0.934	0.230824	4.4826	171.516	323.219	53.501	55.88	0.69	1.179	0.848	0.946	0.165526	4.26682	0.276078	0.235931	0.169188	0.500139	1.104	0.839744	1.19101	1.01285	0.717108	0.951863	17.6489
590.798	1503.01	380.917	112.896	0.582	1.348	0.742	0.928	0.253436	4.64471	202.375	341.957	64.227	59.851	0.71	1.072	0.932	0.95	0.187822	4.2072	0.342545	0.227514	0.168612	0.530143	1.21993	0.795252	1.25606	1.02371	0.741103	0.905803	21.2633
337.457	1401.92	496.53	84.028	0.601	1.714	0.583	0.95	0.354178	4.5742	147.625	286.298	50.179	54.988	0.614	1.406	0.711	0.919	0.175268	4.52572	0.437463	0.204218	0.101059	0.654401	1.02163	0.820303	1.21955	0.967368	0.49486	0.989403	24.085
556.754	1501.64	416.68	114.776	0.531	1.443	0.693	0.896	0.277483	4.86429	177.986	342.391	67.91	59.558	0.631	1.338	0.747	0.928	0.19834	4.46424	0.319685	0.228011	0.162979	0.518906	1.18832	0.927235	1.07792	1.03571	0.714785	0.917757	21.9497
380.261	1983.54	618.247	88.706	0.607	1.185	0.844	0.921	0.311688	4.54896	132.594	276.89	40.829	51.648	0.625	1.687	0.593	0.933	0.147456	4.4853	0.348692	0.139594	0.0660399	0.582238	1.02965	1.42363	0.702607	1.01303	0.473087	0.986006	42.3599
321.231	2702.75	871.062	92.307	0.474	2.174	0.46	0.887	0.322287	5.15022	121.843	410.535	85.806	49.047	0.636	1.638	0.611	0.926	0.20901	4.44337	0.3793	0.151895	0.0985073	0.531346	1.34177	0.75345	1.32826	1.04397	0.648521	0.862753	21.0065
243.088	1648.17	556.486	91.32	0.366	2.012	0.497	0.727	0.337639	5.85712	145.435	375.686	68.669	52.464	0.664	1.143	0.875	0.943	0.182783	4.35038	0.598281	0.227941	0.123398	0.574507	1.81421	0.568091	1.76056	1.29711	0.541357	0.74275	13.9044
262.599	1807.13	450.647	74.486	0.595	1.571	0.637	0.901	0.249372	4.59651	106.513	305.696	55.356	44.892	0.664	1.502	0.666	0.935	0.181082	4.34978	0.405611	0.169161	0.122837	0.60269	1.11597	0.956079	1.04553	1.03774	0.726151	0.946323	19.7105
359.854	2359.14	773.5	93.015	0.523	1.565	0.639	0.898	0.327873	4.90332	116.567	379.873	78.459	47.154	0.659	1.486	0.673	0.931	0.20654	4.36748	0.323929	0.161022	0.101434	0.50695	1.26004	0.949521	1.05321	1.03675	0.629938	0.890719	27.1505
601.649	1250.78	319.021	109.173	0.634	1.069	0.936	0.941	0.255058	4.45086	177.588	352.497	62.106	56.958	0.688	1.29	0.775	0.945	0.176189	4.27413	0.295169	0.281822	0.194677	0.521722	1.08517	1.20674	0.827991	1.00425	0.690778	0.960294	20.7677
430.83	2053.69	862.529	103.08	0.51	1.577	0.634	0.871	0.41999	4.96617	145.435	383.289	78.32	54.88	0.607	1.539	0.65	0.924	0.204337	4.55071	0.337569	0.186634	0.0908027	0.532402	1.1902	0.975904	1.02524	1.06085	0.486527	0.916343	21.6249
120.25	3940.98	1548.32	47.645	0.666	1.076	0.929	0.943	0.392877	4.34485	29.366	707.397	261.072	25.101	0.586	1.602	0.624	0.875	0.36906	4.632	0.244208	0.179498	0.168616	0.526834	0.87988	1.48885	0.67169	0.92789	0.939377	1.06609	17.2563
354.877	1799.1	646.608	94.214	0.502	1.264	0.791	0.893	0.359407	5.00123	142.349	336.529	68.587	50.756	0.694	1.068	0.937	0.94	0.203807	4.25412	0.401122	0.187054	0.106072	0.538731	1.38247	0.844937	1.18458	1.05263	0.567066	0.850616	10.9788
364.533	2597.11	850.436	96.431	0.493	2.201	0.454	0.896	0.327454	5.05066	114.277	303.749	56.342	47.416	0.639	1.132	0.883	0.916	0.185489	4.43553	0.313489	0.116956	0.0662507	0.491709	1.29615	0.514312	1.94493	1.02232	0.566457	0.878208	46.8306
570.192	1283.3	379.205	122.01	0.481	1.486	0.673	0.792	0.295492	5.10958	182.067	285.348	48.032	57.958	0.681	1.383	0.723	0.945	0.168328	4.29534	0.319308	0.222355	0.126665	0.475027	1.4158	0.930686	1.07429	1.19318	0.569652	0.840646	18.768
367.121	1521.5	318.126	94.583	0.516	1.413	0.708	0.861	0.209087	4.93638	148.919	371.644	75.702	51.571	0.704	1.37	0.73	0.947	0.203695	4.22601	0.40564	0.244262	0.237962	0.545246	1.36434	0.969568	1.03107	1.09988	0.97421	0.856095	16.1785
685.366	1590.61	460.225	126.102	0.542	1.629	0.614	0.916	0.289339	4.81682	214.718	328.631	49.933	62.821	0.684	1.461	0.684	0.951	0.151942	4.28717	0.31329	0.206607	0.108497	0.498176	1.26199	0.896869	1.11401	1.03821	0.525137	0.890041	26.2411
430.133	1755.23	379.525	111.206	0.437	2.163	0.462	0.774	0.216225	5.362	97.653	298.684	57.915	43.292	0.655	1.375	0.727	0.924	0.193901	4.38092	0.22703	0.170168	0.152599	0.389296	1.49886	0.635691	1.57359	1.1938	0.896752	0.81703	26.2198
431.427	1832.29	498.813	94.832	0.603	1.432	0.698	0.897	0.272235	4.56564	183.859	350.834	68.286	58.851	0.667	1.277	0.783	0.936	0.194639	4.34022	0.426165	0.191473	0.136897	0.620582	1.10614	0.89176	1.12178	1.04348	0.714968	0.950627	21.9737
268.771	1262.16	348.319	89.197	0.425	2.483	0.403	0.858	0.275971	5.44075	156.186	247.234	37.316	55.696	0.633	1.395	0.717	0.928	0.150934	4.45659	0.581112	0.195882	0.107132	0.624416	1.48941	0.56182	1.77916	1.08159	0.54692	0.819113	31.2538
113.879	1619.49	508.093	51.125	0.547	2.038	0.491	0.928	0.313736	4.79084	98.052	397.155	73.84	41.246	0.724	1.148	0.871	0.957	0.185922	4.16537	0.861019	0.245234	0.145328	0.806768	1.32358	0.563297	1.77393	1.03125	0.592608	0.869445	43.929
307.593	1727.35	716.637	87.164	0.509	1.352	0.74	0.879	0.414878	4.96991	124.73	378.454	74.534	48.678	0.661	1.267	0.789	0.936	0.196943	4.3586	0.405503	0.219096	0.104005	0.558465	1.29862	0.93713	1.06622	1.06485	0.474702	0.876997	15.7146
632.707	1553.75	520.026	115.636	0.595	1.436	0.696	0.94	0.334691	4.59718	183.76	351.015	57.412	58.404	0.677	1.439	0.695	0.947	0.16356	4.30841	0.290435	0.225915	0.110402	0.505068	1.13782	1.00209	0.998563	1.00745	0.488689	0.937185	28.5795
349.004	2215.01	642.352	108.867	0.37	3.663	0.273	0.83	0.289999	5.82748	130.304	278.012	44.951	52.018	0.605	1.947	0.514	0.94	0.161687	4.55696	0.37336	0.125513	0.0699788	0.477812	1.63514	0.531532	1.88278	1.13253	0.557544	0.781977	43.4166
350.497	1614.29	383.775	90.274	0.54	1.591	0.628	0.914	0.237737	4.82193	116.169	295.187	50.731	48.232	0.628	1.302	0.768	0.909	0.171861	4.47497	0.331441	0.182859	0.132189	0.534285	1.16296	0.818353	1.22293	0.99453	0.722903	0.928046	33.396
192.918	1712.5	855.564	66.512	0.548	1.062	0.941	0.903	0.499598	4.78866	121.345	367.658	63.851	46.893	0.693	1.223	0.817	0.943	0.17367	4.25694	0.628998	0.21469	0.0746303	0.705031	1.2646	1.1516	0.868225	1.0443	0.347618	0.888963	29.5372
378.867	2042.3	883.598	94.494	0.533	2.511	0.398	0.886	0.43265	4.85468	137.571	318.096	52.474	54.695	0.578	1.519	0.658	0.905	0.164963	4.6632	0.363112	0.155754	0.0593867	0.57882	1.08443	0.604938	1.65327	1.02144	0.381285	0.960557	44.4294
386.035	1675.35	408.302	92.429	0.568	1.306	0.766	0.905	0.243712	4.7043	151.408	264.343	44.785	53.987	0.653	1.494	0.669	0.936	0.16942	4.38748	0.392213	0.157784	0.109686	0.584092	1.14965	1.14395	0.873368	1.03425	0.695164	0.932653	51.3269
270.861	2280.11	837.575	83.595	0.487	1.852	0.54	0.923	0.36734	5.07934	98.649	451.835	89.854	43.738	0.648	1.425	0.702	0.923	0.198865	4.40365	0.364205	0.198164	0.107279	0.523213	1.3306	0.769438	1.3	1	0.541364	0.866973	17.835
263.097	2785.1	860.789	68.392	0.707	1.144	0.874	0.956	0.309069	4.21645	91.482	361.249	73.683	44.968	0.569	1.156	0.865	0.883	0.203967	4.70149	0.347712	0.129708	0.0855994	0.657504	0.804809	1.01049	0.989703	0.92364	0.659941	1.11503	27.6937
384.044	1387.84	364.601	91.014	0.583	1.297	0.771	0.892	0.262712	4.64427	131.797	277.125	42.667	52.356	0.604	1.319	0.758	0.894	0.153963	4.56051	0.343182	0.199681	0.117024	0.575252	1.03602	1.01696	0.983139	1.00224	0.586053	0.981965	31.9167
269.567	1671.68	386.531	78.056	0.556	1.309	0.764	0.93	0.231223	4.75415	93.473	307.848	61.781	42.03	0.665	1.534	0.652	0.923	0.200687	4.34727	0.346752	0.184155	0.159835	0.53846	1.19604	1.17189	0.853403	0.992473	0.867934	0.914415	19.0568
492.448	1571.75	454.177	97.572	0.65	1.488	0.672	0.933	0.288963	4.39688	137.969	325.361	58.18	51.909	0.643	1.332	0.751	0.923	0.178817	4.41928	0.28017	0.207006	0.1281	0.532007	0.989231	0.895161	1.11756	0.989282	0.618822	1.00509	37.9174
417.59	1341.31	286.049	95.476	0.576	1.454	0.688	0.942	0.21326	4.67218	152.901	245.467	33.362	54.433	0.648	1.188	0.842	0.927	0.135912	4.40207	0.366151	0.183005	0.11663	0.570122	1.125	0.817056	1.22384	0.984076	0.637307	0.942189	32.3206
340.642	1558.76	563.225	87.075	0.565	1.786	0.56	0.912	0.36133	4.71785	127.915	406.206	86.093	51.278	0.611	1.361	0.735	0.911	0.211944	4.53388	0.375512	0.260596	0.152857	0.588895	1.08142	0.762038	1.3125	0.998904	0.586567	0.961006	28.2617
320.236	1549.17	370.982	84.92	0.558	1.341	0.746	0.899	0.239471	4.74542	131.1	271.718	42.91	49.047	0.685	1.279	0.782	0.932	0.157921	4.28362	0.409386	0.175396	0.115666	0.577567	1.2276	0.953766	1.04826	1.03671	0.659458	0.902685	22.6976
250.156	2091.11	565.738	79.133	0.502	1.467	0.682	0.891	0.270544	5.00325	112.685	328.724	61.368	46.262	0.662	1.476	0.677	0.929	0.186685	4.35804	0.450459	0.1572	0.108474	0.584611	1.31873	1.00613	0.992669	1.04265	0.690038	0.871042	26.9839
363.239	2068.89	956.151	95.138	0.504	1.872	0.534	0.896	0.462157	4.99181	136.376	407.304	79.323	51.463	0.647	1.455	0.687	0.933	0.194751	4.40683	0.375444	0.196871	0.0829607	0.54093	1.28373	0.777244	1.28652	1.04129	0.421397	0.882812	19.4125
418.088	1303.06	392.723	93.754	0.598	1.645	0.608	0.938	0.301386	4.58518	143.544	313.017	45.321	52.279	0.66	1.253	0.798	0.937	0.144788	4.3635	0.343334	0.240218	0.115402	0.557619	1.10368	0.761702	1.3125	0.998934	0.480406	0.951653	22.3675
350.497	1897.6	604.686	91.568	0.525	1.98	0.505	0.936	0.318658	4.89104	117.562	304.899	50.146	47.601	0.652	1.535	0.651	0.928	0.164468	4.39018	0.335415	0.160676	0.082929	0.519843	1.2419	0.775253	1.28911	0.991453	0.516125	0.897596	45.1275
412.215	1634.18	740.588	91.753	0.615	1.725	0.58	0.946	0.453187	4.51917	145.236	322.948	50.606	52.464	0.663	1.484	0.674	0.941	0.1567	4.35336	0.352331	0.197621	0.0683322	0.571796	1.07805	0.86029	1.16207	0.994715	0.345774	0.96331	26.7606
445.762	1431.92	353.231	101.939	0.539	2.033	0.492	0.934	0.246684	4.82824	141.254	268.971	40.607	51.387	0.672	1.18	0.847	0.942	0.150972	4.32367	0.316882	0.18784	0.114959	0.504096	1.24675	0.580423	1.72154	1.00857	0.612005	0.895497	32.7802
352.09	2157.62	670.837	84.181	0.624	1.255	0.797	0.926	0.310916	4.48629	157.48	319.442	58.873	53.987	0.679	1.035	0.966	0.929	0.184299	4.30206	0.447272	0.148053	0.0877605	0.64132	1.08814	0.824701	1.21205	1.00324	0.592764	0.958935	14.7313
342.832	1904.6	582.878	83.135	0.623	1.389	0.72	0.927	0.306037	4.48997	130.005	290.022	43.656	51.017	0.628	1.576	0.635	0.932	0.150527	4.4744	0.379209	0.152274	0.0748973	0.613665	1.00803	1.13463	0.881944	1.00539	0.491858	0.996533	29.049
364.931	1629.23	555.175	82.243	0.678	1.362	0.734	0.952	0.34076	4.3052	128.413	374.817	58.467	49.309	0.664	1.412	0.708	0.941	0.155988	4.35133	0.351883	0.230058	0.105313	0.599553	0.979351	1.03671	0.964578	0.988445	0.457766	1.01071	29.9737
241.496	2520.48	819.181	67.621	0.664	1.275	0.784	0.955	0.32501	4.35138	82.921	397.2	106.193	40.953	0.621	1.77	0.565	0.919	0.267354	4.49732	0.343364	0.157589	0.129633	0.605625	0.935241	1.38824	0.720663	0.962304	0.822601	1.03354	25.5848
661.674	1673.46	452.098	119.238	0.585	1.454	0.688	0.91	0.270158	4.63546	219.894	320.873	57.847	64.683	0.66	1.489	0.671	0.947	0.18028	4.36198	0.33233	0.191743	0.127952	0.54247	1.12821	1.02407	0.975291	1.04066	0.667313	0.941003	22.9419
404.65	1678.7	685.975	98.216	0.527	1.779	0.562	0.898	0.408633	4.8825	155.29	339.862	54.554	54.357	0.66	1.242	0.805	0.921	0.160518	4.36198	0.383764	0.202455	0.0795277	0.553443	1.25237	0.698145	1.43238	1.02561	0.392817	0.89339	19.9811
337.258	1372.23	435.808	100.001	0.424	2.898	0.345	0.854	0.31759	5.44532	146.43	321.171	56.498	55.064	0.607	1.812	0.552	0.928	0.175913	4.55043	0.434178	0.23405	0.12964	0.550634	1.4316	0.625259	1.6	1.08665	0.553898	0.83566	22.8247
454.92	1626.52	436.956	105.572	0.513	1.891	0.529	0.933	0.268644	4.94973	161.362	297.399	45.444	55.249	0.664	1.297	0.771	0.929	0.152805	4.34934	0.354704	0.182843	0.104001	0.52333	1.29435	0.68588	1.45747	0.995713	0.5688	0.878704	31.2791
550.781	1807.93	705.275	121.36	0.47	1.731	0.578	0.845	0.390101	5.17114	159.67	344.21	59.043	53.28	0.707	1.105	0.905	0.952	0.171532	4.2165	0.289897	0.190389	0.0837163	0.439024	1.50426	0.638359	1.56574	1.12663	0.439712	0.815392	25.6147
340.742	1795.93	511.547	91.785	0.508	1.93	0.518	0.911	0.284836	4.97232	140.856	279.384	40.594	53.618	0.616	1.054	0.949	0.905	0.145298	4.51776	0.41338	0.155565	0.0793554	0.58417	1.2126	0.546114	1.83205	0.993414	0.510112	0.908582	28.2439
151.507	1903.65	426.063	55.74	0.613	1.251	0.799	0.93	0.223813	4.52846	102.332	309.476	59.465	45.185	0.63	1.685	0.593	0.921	0.192147	4.46672	0.675428	0.16257	0.139569	0.810639	1.02773	1.34692	0.742178	0.990323	0.858516	0.986366	17.3791
245.876	1572.6	573.847	72.823	0.583	1.312	0.762	0.929	0.364904	4.6442	114.078	327.055	61.172	45.892	0.681	1.002	0.998	0.93	0.187039	4.29671	0.463966	0.207971	0.1066	0.630186	1.1681	0.76372	1.30971	1.00108	0.512571	0.925179	24.203
83.219	2571.95	529.904	40.844	0.627	1.858	0.538	0.945	0.206032	4.47731	102.332	309.476	59.465	45.185	0.63	1.685	0.593	0.921	0.192147	4.46672	1.22967	0.120327	0.112218	1.10628	1.00478	0.906889	1.10223	0.974603	0.932609	0.997635	17.3791
582.138	1603.55	386.277	115.483	0.549	1.348	0.742	0.886	0.240888	4.78636	226.962	311.493	48.735	66.314	0.649	1.584	0.631	0.937	0.156456	4.40178	0.389877	0.194252	0.126166	0.574232	1.18215	1.17507	0.850404	1.05756	0.649497	0.919652	18.7945
617.476	1338.56	509.964	111.945	0.619	1.536	0.651	0.941	0.380979	4.505	163.751	350.053	58.36	53.649	0.715	1.158	0.864	0.952	0.166718	4.19247	0.265194	0.261514	0.114439	0.479244	1.15509	0.753906	1.32719	1.01169	0.437603	0.930626	21.9373
232.039	2332.56	991.833	76.054	0.504	1.33	0.752	0.873	0.425212	4.99277	104.721	329.536	55.319	44.63	0.661	1.12	0.893	0.919	0.167869	4.36124	0.451308	0.141277	0.0557745	0.58682	1.31151	0.842105	1.1875	1.05269	0.394789	0.873511	33.2022
248.563	1442.98	403.963	76.762	0.53	1.846	0.542	0.92	0.279951	4.86887	91.581	286.804	43.614	44.337	0.585	1.742	0.574	0.921	0.152069	4.63301	0.368442	0.198759	0.107965	0.57759	1.10377	0.943662	1.05904	1.00109	0.543198	0.951559	26.8909
464.874	1932.18	570.297	99.447	0.591	1.617	0.618	0.932	0.295157	4.61237	120.35	289.661	53.972	48.493	0.643	1.251	0.799	0.918	0.186328	4.42034	0.258887	0.149914	0.0946384	0.487627	1.08799	0.773655	1.29288	0.984979	0.631285	0.958367	25.256
442.277	2010.77	620.677	95.571	0.608	1.9	0.526	0.953	0.308676	4.54443	170.918	379.755	80.275	58.296	0.632	1.4	0.715	0.935	0.211386	4.45908	0.38645	0.18886	0.129335	0.609976	1.03947	0.736842	1.35932	0.981112	0.684817	0.981219	24.0236
387.727	1347.67	421.961	96.03	0.528	1.361	0.735	0.889	0.313103	4.8769	142.946	309.815	43.993	57.295	0.547	1.813	0.552	0.896	0.141998	4.79215	0.368677	0.229889	0.104258	0.596636	1.03598	1.33211	0.75102	1.00787	0.453517	0.982623	30.2305
361.945	1879.01	787.982	93.754	0.517	1.961	0.51	0.911	0.41936	4.92798	138.467	273.748	38.435	50.756	0.675	1.322	0.756	0.936	0.140403	4.31335	0.382564	0.145687	0.0487765	0.541374	1.30561	0.674146	1.48235	1.02744	0.334803	0.875277	35.8522
491.552	1884.05	553.545	109.052	0.519	1.535	0.652	0.884	0.293806	4.91868	152.403	289.622	45.118	51.571	0.72	1.081	0.925	0.95	0.155782	4.17743	0.310045	0.153723	0.0815074	0.472903	1.38728	0.704235	1.41871	1.07466	0.530223	0.849298	51.5239
416.694	1616.6	673.722	91.077	0.631	1.387	0.721	0.943	0.416753	4.4617	161.462	348.009	59.386	56.511	0.635	1.719	0.582	0.941	0.170645	4.44731	0.387483	0.215272	0.0881461	0.620475	1.00634	1.23937	0.807212	0.997879	0.409463	0.996776	19.2476
333.077	1404.44	428.423	80.458	0.647	1.367	0.731	0.934	0.30505	4.40856	103.825	279.888	49.227	44.108	0.671	1.32	0.757	0.928	0.175881	4.32879	0.311715	0.199288	0.114903	0.548211	1.03709	0.965618	1.03557	0.993576	0.576565	0.981905	29.1125
320.534	1503.97	610.132	85.29	0.554	1.19	0.84	0.894	0.40568	4.76388	98.649	340.481	67.721	43.923	0.643	1.615	0.619	0.921	0.198898	4.42227	0.307765	0.226387	0.110994	0.514984	1.16065	1.35714	0.736905	1.0302	0.490284	0.928292	43.5118
357.565	1182.89	326.081	85.876	0.609	1.475	0.678	0.926	0.275664	4.54145	123.635	279.385	42.851	47.001	0.703	1.382	0.724	0.956	0.153376	4.22704	0.345769	0.236188	0.131412	0.547312	1.15435	0.936949	1.06785	1.0324	0.556388	0.930769	18.6328
228.157	1869.16	587.276	74.856	0.512	1.325	0.755	0.858	0.314193	4.95575	112.685	341.517	61.778	50.724	0.55	1.714	0.583	0.894	0.180893	4.77838	0.493892	0.182712	0.105194	0.677621	1.07422	1.29358	0.772185	1.04196	0.575738	0.964208	26.4381
441.979	1422.2	476.691	99.293	0.563	1.51	0.662	0.909	0.335178	4.723	141.951	257.032	33.3	51.387	0.676	1.355	0.738	0.94	0.129556	4.31305	0.321171	0.180728	0.0698566	0.517529	1.20071	0.897351	1.1148	1.0341	0.386529	0.913201	42.7145
461.49	1879.15	549.112	106.19	0.514	1.898	0.527	0.882	0.292213	4.94314	161.163	404.813	83.511	52.649	0.731	1.191	0.84	0.958	0.206295	4.14722	0.349223	0.215424	0.152084	0.4958	1.42218	0.627503	1.59393	1.08617	0.705975	0.838987	25.0006
462.983	1489.14	561.001	99.51	0.588	1.711	0.584	0.946	0.376728	4.62471	118.856	308.841	54.306	49.341	0.614	2.151	0.465	0.933	0.175838	4.52582	0.256718	0.207395	0.096802	0.49584	1.04422	1.25716	0.796233	0.986258	0.466751	0.978618	41.4199
436.305	2222.61	679.943	125.796	0.346	3.224	0.31	0.774	0.30592	6.02243	153.797	425.177	75.683	52.203	0.709	1.204	0.831	0.95	0.178004	4.20941	0.352499	0.191296	0.111308	0.414981	2.04913	0.373449	2.68065	1.22739	0.581862	0.698956	24.9053
191.425	1350.28	327.673	71.624	0.469	2.633	0.38	0.914	0.24267	5.17677	203.768	265.767	41.996	62.267	0.66	1.391	0.719	0.939	0.158018	4.36204	1.06448	0.196823	0.128164	0.869359	1.40725	0.528295	1.89211	1.02735	0.651164	0.842618	20.6141
337.059	2676.8	674.237	87.597	0.552	1.351	0.74	0.882	0.251881	4.77129	161.362	368.99	68.262	57.142	0.621	1.701	0.588	0.924	0.184997	4.49837	0.478735	0.137847	0.101243	0.652328	1.125	1.25907	0.794595	1.04762	0.73446	0.942798	19.3822
443.472	2081.6	973.387	109.696	0.463	2.255	0.444	0.919	0.467615	5.20904	154.493	370.209	72.468	53.987	0.666	1.359	0.736	0.935	0.195749	4.34345	0.348371	0.177849	0.0744493	0.492151	1.43844	0.602661	1.65766	1.01741	0.418611	0.833829	20.7854
170.819	3628.93	1137.91	58.328	0.631	1.678	0.596	0.941	0.313566	4.46282	83.518	380.968	89.66	42.999	0.568	1.435	0.697	0.891	0.235348	4.70509	0.488927	0.104981	0.0787939	0.737193	0.900158	0.855185	1.16946	0.946865	0.750554	1.05429	31.8995
453.227	1402.96	454.383	99.325	0.577	2.037	0.491	0.963	0.323874	4.66553	135.182	294.87	42.91	50.864	0.657	1.784	0.561	0.941	0.145522	4.37473	0.298266	0.210177	0.0944358	0.512097	1.13865	0.875798	1.14257	0.977155	0.449316	0.937671	41.5224
308.788	1889.99	529.086	76.487	0.663	1.298	0.771	0.949	0.27994	4.35269	162.855	368.833	70.198	56.327	0.645	1.361	0.735	0.924	0.190325	4.41383	0.527401	0.19515	0.132678	0.736426	0.972851	1.04854	0.953307	0.973656	0.679875	1.01405	30.6751
440.685	1248.79	492.742	107.51	0.479	1.942	0.515	0.916	0.394575	5.12135	140.856	260.828	38.114	50.386	0.697	1.159	0.863	0.943	0.146127	4.24544	0.31963	0.208864	0.0773508	0.468663	1.45511	0.596807	1.67573	1.02948	0.37034	0.828967	31.4055
269.567	2733.72	970.508	78.795	0.546	1.922	0.52	0.888	0.355014	4.79916	92.577	351.141	66.147	42.552	0.642	1.331	0.751	0.922	0.188377	4.42251	0.343429	0.128448	0.0681571	0.540034	1.17582	0.692508	1.44423	1.03829	0.530619	0.921517	35.0271
343.23	1812.08	900.33	84.92	0.598	1.686	0.593	0.933	0.49685	4.58371	105.418	335.602	59.658	45.523	0.639	1.187	0.843	0.916	0.177764	4.43377	0.307135	0.185203	0.0662624	0.536069	1.06856	0.704033	1.42159	0.981779	0.357782	0.967289	40.1852
321.43	1779.42	712.198	78.61	0.654	1.129	0.886	0.954	0.400242	4.38465	107.409	312.175	54.524	46.415	0.627	1.199	0.834	0.918	0.174658	4.47856	0.33416	0.175437	0.0765574	0.590447	0.958716	1.062	0.941309	0.962264	0.436382	1.02142	35.5645
371.103	1617.6	608.998	83.384	0.671	1.59	0.629	0.942	0.376482	4.32848	115.372	309.633	53.064	47.862	0.633	1.301	0.769	0.913	0.171377	4.45595	0.310889	0.191415	0.0871333	0.573995	0.943368	0.818239	1.22258	0.969214	0.455207	1.02945	37.0942
260.807	2193.76	644.382	92.276	0.385	2.263	0.442	0.835	0.293735	5.71385	123.037	306.753	57.352	48.047	0.67	1.254	0.797	0.929	0.186965	4.3316	0.471755	0.13983	0.0890031	0.520688	1.74026	0.554132	1.80317	1.11257	0.636509	0.758087	56.4213
333.973	1868.37	598.319	89.292	0.526	1.651	0.606	0.909	0.320235	4.88604	122.042	284.042	43.146	47.154	0.69	1.194	0.837	0.941	0.1519	4.26839	0.365425	0.152026	0.072112	0.528088	1.31179	0.723198	1.38119	1.0352	0.474339	0.873589	29.4028
417.292	1037.75	278.04	108.867	0.442	2.569	0.389	0.87	0.267925	5.32937	203.768	265.767	41.996	62.267	0.66	1.391	0.719	0.939	0.158018	4.36204	0.48831	0.256099	0.151043	0.571955	1.49321	0.541456	1.84833	1.07931	0.589785	0.818491	20.6141
391.908	1611.84	661.66	106.681	0.433	2.138	0.468	0.813	0.4105	5.38884	140.159	273.387	42.52	54.172	0.6	1.347	0.742	0.912	0.15553	4.57577	0.357632	0.169612	0.0642626	0.507794	1.38568	0.630028	1.58547	1.12177	0.378881	0.849121	45.8301
221.089	2999.67	1081.07	78.61	0.45	2.25	0.444	0.878	0.360395	5.28682	80.631	393.295	90.51	39.875	0.637	1.583	0.632	0.914	0.230133	4.44068	0.364699	0.131113	0.0837228	0.507251	1.41556	0.703556	1.42342	1.041	0.638556	0.839954	35.013
278.029	937.058	275.617	77.042	0.589	1.449	0.69	0.921	0.29413	4.62043	146.629	288.13	50.358	52.987	0.656	1.233	0.811	0.927	0.174775	4.37582	0.527387	0.307484	0.18271	0.687768	1.11375	0.850932	1.17536	1.00651	0.594211	0.947059	17.6625
505.488	1702.03	528.054	107.388	0.551	1.622	0.616	0.91	0.31025	4.7764	167.534	378.988	73.514	56.327	0.664	1.302	0.768	0.929	0.193974	4.35176	0.33143	0.222668	0.139217	0.524519	1.20508	0.802713	1.24675	1.02088	0.625221	0.911097	27.3155
292.562	1623.55	704.391	83.505	0.527	1.469	0.681	0.873	0.433858	4.88206	128.313	315.668	53.456	48.601	0.683	1.071	0.934	0.944	0.169342	4.29052	0.438584	0.19443	0.0758897	0.582013	1.29602	0.729067	1.37151	1.08133	0.390318	0.878833	47.6717
376.976	1545.65	539.139	94.8	0.527	1.594	0.627	0.853	0.348811	4.8826	132.395	285.602	46.628	49.047	0.692	1.227	0.815	0.933	0.163262	4.26262	0.351203	0.184778	0.086486	0.517373	1.31309	0.769762	1.29984	1.09379	0.468054	0.873022	44.1148
559.939	1149.56	284.19	107.573	0.608	1.12	0.892	0.929	0.247217	4.54604	148.322	368.262	70.547	51.387	0.706	1.272	0.786	0.947	0.191567	4.2194	0.26489	0.320351	0.248239	0.477694	1.16118	1.13571	0.881166	1.01938	0.774897	0.928149	18.8556
321.43	1080.62	261.343	93.754	0.46	2.698	0.371	0.893	0.241845	5.22934	133.589	234.052	31.422	51.54	0.632	1.303	0.768	0.919	0.134252	4.45922	0.415608	0.21659	0.120233	0.549737	1.37391	0.48295	2.07008	1.02912	0.555116	0.852732	26.9572
495.136	1676.57	486.212	118.931	0.44	2.335	0.428	0.787	0.290003	5.34482	144.141	278.47	50.513	50.679	0.705	1.198	0.835	0.943	0.181395	4.22118	0.291114	0.166095	0.103891	0.426121	1.60227	0.513062	1.95093	1.19822	0.625492	0.789771	39.3405
181.868	3347.55	1179.89	57.034	0.703	1.253	0.798	0.948	0.352463	4.22918	51.266	532.907	168.71	32.042	0.627	1.566	0.638	0.898	0.316584	4.47512	0.281886	0.159193	0.142988	0.561805	0.891892	1.2498	0.799499	0.947257	0.898205	1.05815	27.8664
545.605	1829.4	588.244	124.133	0.445	2.561	0.39	0.836	0.32155	5.31432	176.891	377.421	73.392	57.404	0.675	1.54	0.65	0.948	0.194457	4.31608	0.324211	0.206309	0.124765	0.462439	1.51685	0.601328	1.66667	1.13397	0.604747	0.812159	21.4148
469.553	2356.74	744.66	121.271	0.401	3.166	0.316	0.852	0.31597	5.59648	169.724	380.724	90.851	59.297	0.607	1.769	0.565	0.927	0.238627	4.55157	0.361459	0.161547	0.122003	0.488963	1.51372	0.558749	1.78797	1.08803	0.75522	0.813292	31.2979
331.086	2043.57	617.349	89.905	0.515	1.926	0.519	0.882	0.302094	4.94098	110.893	294.513	52.483	45.892	0.662	1.51	0.662	0.937	0.178203	4.35798	0.334937	0.144117	0.0850135	0.51045	1.28544	0.784008	1.27553	1.06236	0.589892	0.882006	21.9862
368.714	1930.9	630.603	94.462	0.519	2.037	0.491	0.936	0.326586	4.9194	156.484	379.814	64.609	55.88	0.63	1.42	0.704	0.925	0.170107	4.46706	0.424405	0.196703	0.102456	0.591561	1.21387	0.697104	1.43381	0.988248	0.520865	0.908049	25.783
548.89	1041.22	241.363	104.775	0.628	1.791	0.558	0.946	0.231807	4.47214	161.76	283.426	42.223	55.88	0.651	1.066	0.938	0.925	0.148974	4.3936	0.294704	0.272205	0.174936	0.533333	1.03662	0.595198	1.681	0.977801	0.642662	0.98244	17.6263
509.072	1824.76	675.891	115.024	0.484	2.864	0.349	0.913	0.370399	5.09799	148.62	388.814	74.362	51.756	0.697	1.522	0.657	0.951	0.191253	4.24543	0.291943	0.213076	0.110021	0.449958	1.44008	0.531425	1.88252	1.04162	0.516344	0.832766	22.6467
299.829	1868.57	754.992	79.439	0.597	1.084	0.922	0.935	0.404048	4.58772	160.864	330.498	57.441	55.772	0.65	1.298	0.77	0.93	0.173801	4.39731	0.536519	0.176872	0.0760816	0.702073	1.08878	1.19742	0.835141	0.994652	0.43015	0.958495	21.9305
474.928	1511.05	457.2	108.957	0.503	1.52	0.658	0.894	0.302571	4.99967	140.955	320.347	53.387	53.802	0.612	1.485	0.673	0.915	0.166654	4.53167	0.296792	0.212003	0.116769	0.493791	1.2167	0.976974	1.0228	1.02349	0.550791	0.906394	26.6952
300.128	1808.97	784.252	81.134	0.573	1.067	0.937	0.918	0.433536	4.68327	103.825	305.052	50.135	47.046	0.589	1.168	0.856	0.913	0.164349	4.61713	0.345936	0.168633	0.0639272	0.579856	1.02792	1.09466	0.913554	0.994553	0.37909	0.985876	39.0977
656.1	1361.04	487.676	129.213	0.494	2.295	0.436	0.909	0.358312	5.04454	166.041	259.587	44.418	56.25	0.659	1.476	0.677	0.933	0.17111	4.36531	0.253073	0.190727	0.091081	0.435328	1.33401	0.643137	1.55275	1.0264	0.477545	0.865354	39.463
385.437	1721.74	776.438	97.815	0.506	1.566	0.639	0.882	0.450962	4.98229	130.404	297.881	50.855	49.047	0.681	1.141	0.877	0.936	0.170723	4.29504	0.338328	0.173012	0.0654978	0.501426	1.34585	0.728608	1.37246	1.06122	0.378574	0.862061	44.2935
561.433	1673.48	784.319	113.297	0.55	1.46	0.685	0.928	0.468676	4.78156	232.138	299.063	54.276	71.331	0.573	1.528	0.654	0.916	0.181487	4.68172	0.413474	0.178707	0.0692014	0.629593	1.04182	1.04658	0.954745	0.987069	0.387233	0.97912	37.4159
361.348	1873.75	596.624	96.4	0.489	1.853	0.54	0.896	0.318412	5.07124	157.48	372.147	75.279	56.773	0.614	1.604	0.624	0.923	0.202283	4.52407	0.435813	0.198611	0.126175	0.588932	1.25562	0.865623	1.15556	1.03013	0.635287	0.892103	19.1513
334.968	1679.93	505.714	97.815	0.44	1.361	0.735	0.868	0.301033	5.34446	93.771	341.618	63.111	42.291	0.659	1.128	0.886	0.92	0.184741	4.36731	0.27994	0.203353	0.124796	0.432357	1.49773	0.828802	1.20544	1.05991	0.613692	0.817165	35.6605
397.582	1107.77	360.583	90.491	0.61	1.193	0.839	0.92	0.325503	4.53829	111.49	230.574	32.193	46.077	0.66	1.536	0.651	0.925	0.139621	4.36381	0.28042	0.208142	0.0892804	0.509189	1.08197	1.28751	0.775924	1.00543	0.428939	0.961555	20.3877
362.243	2304.79	686.765	101.11	0.445	1.841	0.543	0.863	0.297973	5.31244	129.607	302.248	59.562	50.125	0.648	1.401	0.714	0.919	0.197063	4.40291	0.35779	0.131139	0.0867284	0.495747	1.45618	0.760999	1.31492	1.06489	0.661347	0.828793	31.7723
574.772	2090.86	900.202	127.116	0.447	2.749	0.364	0.887	0.430541	5.30215	167.335	370.477	74.086	55.064	0.694	1.197	0.835	0.945	0.199975	4.25671	0.291133	0.177189	0.0822993	0.433179	1.55257	0.435431	2.29396	1.06539	0.464473	0.802827	26.6113
251.749	1178.49	330.777	76.487	0.541	2.069	0.483	0.924	0.280677	4.82063	42.506	230.719	35.098	32.411	0.508	2.426	0.412	0.909	0.152124	4.97127	0.168843	0.195774	0.106108	0.423745	0.939002	1.17255	0.853002	0.983766	0.54199	1.03125	25.4049
203.868	2984.93	1533.15	64.944	0.607	1.103	0.906	0.925	0.513629	4.54846	56.243	515.727	155.847	35.273	0.568	1.977	0.506	0.894	0.302189	4.70336	0.275879	0.172777	0.101652	0.543129	0.93575	1.79238	0.558499	0.966486	0.588341	1.03406	27.2372
256.925	1951.15	549.766	77.501	0.538	1.303	0.768	0.912	0.281765	4.83509	128.811	419.76	70.912	48.863	0.678	1.136	0.88	0.937	0.168935	4.3053	0.501356	0.215134	0.128986	0.630482	1.26022	0.871834	1.14583	1.02741	0.599559	0.890429	19.3293
200.981	1507.19	269.694	92.028	0.298	3.019	0.331	0.785	0.178938	6.49146	182.565	348.804	77.487	57.142	0.703	1.193	0.838	0.948	0.222151	4.22909	0.908369	0.231427	0.287315	0.62092	2.35906	0.395164	2.53172	1.20764	1.24149	0.651485	19.0464
339.448	1135.7	348.05	83.288	0.615	1.282	0.78	0.933	0.306463	4.5206	113.581	257.403	37.414	45.892	0.678	1.188	0.842	0.93	0.145352	4.3061	0.334605	0.226647	0.107496	0.551004	1.10244	0.926677	1.07949	0.996785	0.474289	0.952551	26.0827
467.761	1565.72	564.201	92.339	0.689	1.178	0.849	0.958	0.360346	4.26946	149.815	286.398	43.321	55.358	0.614	1.394	0.717	0.903	0.151262	4.52275	0.320281	0.182918	0.0767829	0.599508	0.891147	1.18336	0.844523	0.942589	0.419767	1.05933	47.7576
268.771	2010.89	688.125	80.178	0.525	1.059	0.945	0.92	0.342199	4.89062	118.359	293.212	44.878	48.57	0.63	1.28	0.781	0.926	0.153056	4.46444	0.440371	0.145812	0.0652178	0.605777	1.2	1.20869	0.826455	1.00652	0.447274	0.912858	40.5534
491.552	1286.35	274.338	129.793	0.367	3.102	0.322	0.81	0.213269	5.85419	182.565	348.804	77.487	57.142	0.703	1.193	0.838	0.948	0.222151	4.22909	0.371405	0.271158	0.282451	0.440255	1.91553	0.384591	2.60248	1.17037	1.04165	0.722404	19.0464
261.206	1725.29	755.554	81.319	0.496	2.019	0.495	0.863	0.437928	5.03153	135.48	314.198	62.445	52.54	0.617	1.347	0.743	0.916	0.198744	4.51391	0.518671	0.182113	0.082648	0.646097	1.24395	0.667162	1.50101	1.06141	0.453829	0.897123	29.5616
587.215	1172.76	281.657	114.158	0.566	1.228	0.814	0.915	0.240166	4.71094	152.901	350.524	65.447	53.095	0.682	1.361	0.735	0.942	0.186712	4.29387	0.260383	0.298888	0.232364	0.465101	1.20495	1.10831	0.902948	1.02951	0.777428	0.911466	18.1446
517.334	1675.28	669.767	127.581	0.399	2.97	0.337	0.853	0.399794	5.60919	130.304	296.219	48.184	48.047	0.709	1.112	0.899	0.944	0.162663	4.20908	0.251876	0.176818	0.0719414	0.3766	1.77694	0.374411	2.66766	1.10668	0.406868	0.75039	40.3016
404.55	1287.01	366.695	90.523	0.62	1.203	0.831	0.928	0.28492	4.50063	121.843	287.128	54.379	47.154	0.689	1.228	0.814	0.934	0.189389	4.27187	0.301182	0.223097	0.148295	0.520906	1.11129	1.02078	0.979543	1.00647	0.664711	0.949173	24.7431
329.991	1254.48	430.445	95.877	0.451	2.177	0.459	0.883	0.343125	5.27793	123.037	301.779	58.434	50.386	0.609	1.151	0.869	0.909	0.193632	4.54247	0.37285	0.24056	0.135753	0.525527	1.35033	0.528709	1.89325	1.02945	0.564318	0.860654	35.2652
617.775	1863.07	699.627	123.024	0.513	1.834	0.545	0.928	0.375524	4.94965	202.275	334.224	56.192	61.744	0.667	1.5	0.667	0.947	0.168127	4.34134	0.327425	0.179394	0.0803171	0.501886	1.30019	0.817884	1.22385	1.02047	0.447712	0.8771	20.1571
330.787	1921.12	740.358	102.187	0.398	2.659	0.376	0.863	0.385379	5.61851	101.635	308.735	52.952	42.215	0.717	1.169	0.856	0.941	0.171513	4.18741	0.307252	0.160706	0.0715222	0.413115	1.80151	0.439639	2.2766	1.09038	0.44505	0.745287	23.7706
288.68	2094.78	954.514	104.495	0.332	2.506	0.399	0.751	0.455663	6.15017	128.313	444.518	90.713	50.832	0.624	1.65	0.606	0.932	0.20407	4.48747	0.444482	0.212203	0.0950358	0.486454	1.87952	0.65842	1.5188	1.24101	0.447854	0.72965	22.793
507.479	2126.54	597.721	121.176	0.434	1.612	0.62	0.829	0.281077	5.37907	94.966	359.712	76.752	43.999	0.616	1.622	0.617	0.909	0.213371	4.51501	0.187133	0.169154	0.128408	0.3631	1.41935	1.0062	0.995161	1.0965	0.759117	0.839366	36.2249
169.624	2403.26	544.6	65.868	0.491	2.254	0.444	0.912	0.226609	5.05744	77.446	400.907	85.237	38.69	0.65	1.391	0.719	0.916	0.21261	4.39642	0.456575	0.166818	0.156513	0.587387	1.32383	0.617125	1.61937	1.00439	0.938226	0.869297	39.1408
594.681	1455.41	457.768	110.435	0.613	1.22	0.82	0.928	0.314528	4.52861	221.188	305.986	51.62	63.975	0.679	1.34	0.746	0.948	0.168701	4.30159	0.371944	0.21024	0.112765	0.5793	1.10767	1.09836	0.909756	1.02155	0.536361	0.949871	21.9016
343.529	1418.46	376.375	82.702	0.631	1.275	0.785	0.946	0.26534	4.46205	101.237	314.489	60.483	43.999	0.657	1.185	0.844	0.928	0.192322	4.37294	0.294697	0.221711	0.160699	0.532019	1.0412	0.929412	1.07516	0.980973	0.724811	0.980029	26.7295
255.531	1402.04	552.223	70.483	0.646	1.26	0.793	0.942	0.393871	4.40923	97.156	246.985	30.842	43.923	0.633	1.682	0.594	0.907	0.124874	4.45612	0.380212	0.176161	0.0558506	0.623172	0.979876	1.33492	0.749054	0.962845	0.317043	1.01064	26.5234
640.172	2003.18	805.975	126.657	0.501	2.235	0.447	0.918	0.402347	5.00588	106.612	342.505	61.023	45.892	0.636	1.331	0.751	0.915	0.178167	4.44461	0.166536	0.17098	0.0757133	0.362333	1.26946	0.595526	1.68009	0.996732	0.442818	0.887878	39.972
346.814	1248.37	352.143	87.291	0.572	1.838	0.544	0.905	0.282081	4.68728	151.607	245.736	36.523	52.91	0.681	1.389	0.72	0.94	0.148627	4.29713	0.437142	0.196845	0.103716	0.606134	1.19056	0.755713	1.32353	1.03867	0.526894	0.916763	30.6671
781.626	959.976	245.007	134.535	0.543	1.598	0.626	0.905	0.255222	4.81211	174.203	273.535	37.797	55.619	0.708	1.336	0.749	0.956	0.13818	4.21401	0.222873	0.284939	0.154269	0.413417	1.30387	0.836045	1.19649	1.05635	0.54141	0.875709	20.4389
148.123	4145.2	1707.74	53.433	0.652	1.575	0.635	0.941	0.411981	4.39034	41.012	605.175	181.26	27.178	0.698	1.187	0.842	0.92	0.299517	4.24387	0.276878	0.145994	0.10614	0.508637	1.07055	0.753651	1.32598	0.977683	0.727016	0.966638	44.0566
363.637	1654.01	667.402	90.982	0.552	1.58	0.633	0.935	0.403504	4.77113	134.684	292.522	52.849	49.755	0.684	1.137	0.879	0.944	0.180667	4.28725	0.37038	0.176856	0.0791862	0.546866	1.23913	0.71962	1.38863	1.00963	0.447744	0.898581	44.4442
254.436	1229.38	418.371	76.64	0.544	2.164	0.462	0.924	0.340312	4.8047	205.958	349.009	75.934	62.528	0.662	1.157	0.864	0.938	0.21757	4.35698	0.809469	0.283891	0.181499	0.815866	1.21691	0.534658	1.87013	1.01515	0.639327	0.906816	18.6196
148.322	4159.43	1853.6	52.203	0.684	1.135	0.881	0.944	0.445637	4.2864	35.239	756.316	295.369	25.655	0.673	1.18	0.848	0.909	0.390536	4.32176	0.237584	0.181832	0.159349	0.491447	0.983918	1.03965	0.962543	0.962924	0.876356	1.00825	41.5204
94.866	2132.42	746.33	48.939	0.498	1.367	0.731	0.887	0.349993	5.02458	130.304	428.581	78.674	49.494	0.668	1.545	0.647	0.934	0.183569	4.33584	1.37356	0.200984	0.105414	1.01134	1.34137	1.13021	0.885089	1.05299	0.524493	0.862927	25.6821
424.459	2374.66	972.801	111.914	0.426	2.402	0.416	0.849	0.409659	5.43208	135.978	417.079	82.937	50.125	0.68	1.381	0.724	0.941	0.198852	4.29853	0.320356	0.175637	0.0852559	0.447889	1.59624	0.574938	1.74038	1.10836	0.485409	0.791323	21.1928
410.921	2205.57	759.134	108.497	0.439	2.117	0.472	0.873	0.344189	5.35228	158.276	329.072	61.978	57.404	0.604	1.525	0.656	0.931	0.188342	4.56283	0.385174	0.1492	0.081643	0.529084	1.37585	0.720359	1.38983	1.06644	0.547204	0.852503	23.0425
427.445	2322.94	920.238	105.788	0.48	1.296	0.772	0.802	0.396153	5.11677	135.68	429.31	94.683	51.648	0.639	1.276	0.784	0.927	0.220547	4.434	0.317421	0.184813	0.10289	0.488222	1.33125	0.984568	1.01554	1.15586	0.556722	0.866561	22.0096
223.777	2323.33	983.647	102.34	0.268	1.883	0.531	0.593	0.423379	6.84129	130.304	428.581	78.674	49.494	0.668	1.545	0.647	0.934	0.183569	4.33584	0.582294	0.184469	0.0799819	0.483623	2.49254	0.820499	1.21846	1.57504	0.43358	0.633776	25.6821
736.432	1969.05	815.107	147.124	0.428	2.615	0.382	0.845	0.41396	5.42147	117.662	290.883	49.063	48.493	0.629	1.302	0.768	0.921	0.168669	4.47055	0.159773	0.147728	0.0601921	0.329606	1.46963	0.497897	2.01047	1.08994	0.407453	0.824601	30.0068
588.111	1737.15	703.732	122.871	0.49	2.351	0.425	0.913	0.405108	5.06664	160.367	382.125	72.017	55.88	0.645	1.496	0.669	0.933	0.188465	4.41264	0.272682	0.219973	0.102336	0.454786	1.31633	0.636325	1.57412	1.02191	0.465221	0.870922	24.2402
301.72	1623.69	449.821	83.811	0.54	1.029	0.972	0.906	0.277036	4.82502	103.925	321.761	66.693	45.708	0.625	1.231	0.812	0.921	0.207275	4.48366	0.344442	0.198167	0.148266	0.54537	1.15741	1.19631	0.835391	1.01656	0.748187	0.929251	27.1606
405.446	2662.61	1311.99	98.707	0.523	1.782	0.561	0.915	0.492746	4.90209	135.879	426.201	68.032	50.832	0.661	1.131	0.884	0.924	0.159624	4.36075	0.335135	0.160069	0.0518541	0.514979	1.26386	0.63468	1.57576	1.00984	0.323948	0.889569	27.3785
243.586	1157.99	402.369	80.242	0.475	2.312	0.433	0.872	0.347473	5.14133	85.907	236.707	27.966	40.506	0.658	1.406	0.711	0.924	0.118146	4.37024	0.352676	0.204412	0.0695034	0.504798	1.38526	0.608131	1.64203	1.05963	0.340015	0.850021	35.0966
198.492	2834.3	1054.47	71.286	0.491	2.535	0.395	0.86	0.372038	5.05979	138.566	397.923	77.751	52.91	0.622	1.447	0.691	0.915	0.195392	4.49479	0.698094	0.140395	0.0737348	0.742221	1.2668	0.570809	1.74937	1.06395	0.525194	0.888335	23.5359
426.052	1396.79	445.812	114.253	0.41	2.985	0.335	0.886	0.31917	5.53524	198.691	356.295	69.035	60.928	0.673	1.103	0.907	0.932	0.193758	4.32243	0.466354	0.255082	0.154852	0.533273	1.64146	0.369514	2.70746	1.05192	0.607068	0.780893	18.7343
441.382	1326.86	311.261	97.139	0.588	1.079	0.927	0.9	0.234585	4.62366	117.662	295.859	50.063	49.57	0.602	1.353	0.739	0.907	0.169212	4.56984	0.266576	0.222977	0.160839	0.5103	1.02381	1.25394	0.797195	1.00778	0.721326	0.988358	30.2182
182.864	3600.66	1672.42	58.634	0.668	1.138	0.879	0.944	0.464476	4.33596	40.813	604.283	201.845	28.625	0.626	1.522	0.657	0.895	0.334024	4.4807	0.223188	0.167826	0.12069	0.488198	0.937126	1.33743	0.74744	0.948093	0.719141	1.03338	35.3669
334.47	2257.55	661.242	97.292	0.444	2.367	0.423	0.873	0.292902	5.31984	114.974	292.119	54.192	47.601	0.638	1.479	0.676	0.923	0.185513	4.43932	0.34375	0.129396	0.0819549	0.489259	1.43694	0.624842	1.59811	1.05727	0.633364	0.834483	33.326
570.591	2268.94	823.45	168.98	0.251	3.995	0.25	0.638	0.362923	7.07413	166.937	368.33	80.988	55.88	0.672	1.174	0.852	0.933	0.219879	4.32494	0.292569	0.162336	0.0983521	0.33069	2.67729	0.293867	3.408	1.46238	0.605856	0.611374	19.248
338.95	2868.13	1133.86	90.428	0.521	1.871	0.534	0.913	0.39533	4.91174	138.965	384.836	82.223	52.54	0.633	1.284	0.779	0.924	0.213657	4.45695	0.409987	0.134176	0.0725161	0.581015	1.21497	0.686264	1.4588	1.01205	0.540453	0.907407	27.176
195.805	2287.59	730.588	66.021	0.564	1.471	0.68	0.932	0.31937	4.71813	77.346	367.297	71.362	38.69	0.649	1.323	0.756	0.922	0.19429	4.39926	0.395015	0.16056	0.0976775	0.586026	1.15071	0.899388	1.11176	0.98927	0.608354	0.932416	28.6135
647.439	1314.56	346.191	114.559	0.62	1.175	0.851	0.936	0.26335	4.50225	192.52	333.358	73.051	58.589	0.705	1.269	0.788	0.952	0.219137	4.22258	0.297356	0.253588	0.211014	0.511431	1.1371	1.08	0.925969	1.01709	0.832111	0.937882	19.7655
819.751	1136.5	429.734	131.457	0.596	1.157	0.865	0.932	0.378121	4.59137	179.579	248.731	37.705	58.851	0.652	1.322	0.756	0.933	0.151589	4.39163	0.219065	0.218857	0.0877403	0.447683	1.09396	1.14261	0.873988	1.00107	0.400902	0.956496	28.9565
347.113	1846.32	553.513	92.154	0.514	2.632	0.38	0.937	0.299793	4.94628	109.499	329.695	61.864	48.786	0.578	2.042	0.49	0.912	0.18764	4.66219	0.315456	0.178569	0.111766	0.529396	1.12451	0.775836	1.28947	0.973319	0.6259	0.942565	30.0965
468.955	1805.25	765.285	97.847	0.616	1.33	0.752	0.947	0.423923	4.51837	136.376	422.239	79.505	50.016	0.685	1.094	0.914	0.939	0.188294	4.28292	0.290808	0.233896	0.103889	0.511165	1.11201	0.822556	1.21543	0.991552	0.44417	0.94789	22.9008
366.922	1149.07	227.963	86.552	0.616	1.565	0.639	0.949	0.198389	4.51846	117.662	365.251	72.546	46.077	0.696	1.226	0.815	0.937	0.19862	4.24782	0.320673	0.317867	0.318236	0.532362	1.12987	0.783387	1.27543	0.987355	1.00116	0.940104	19.9231
572.084	2148.57	637.445	115.853	0.536	1.983	0.504	0.913	0.296683	4.8437	167.633	378.681	84.406	56.588	0.658	1.198	0.835	0.932	0.222895	4.37064	0.293022	0.176248	0.132413	0.488447	1.22761	0.604135	1.65675	1.02081	0.75129	0.902334	15.9627
150.313	3709.66	1556.29	50.756	0.733	1.076	0.929	0.956	0.419525	4.13989	38.922	622.335	215.119	27.625	0.641	1.639	0.61	0.907	0.345664	4.42797	0.25894	0.167761	0.138225	0.544271	0.874488	1.52323	0.65662	0.948745	0.823942	1.06959	35.7582
414.504	1998.9	779.51	103.819	0.483	2.334	0.428	0.907	0.389969	5.09932	145.534	434.309	99.135	52.203	0.671	1.323	0.756	0.934	0.228259	4.32726	0.351104	0.217274	0.127176	0.502827	1.38923	0.566838	1.76636	1.02977	0.585326	0.848596	21.7402
470.548	2207.91	1059.3	115.483	0.443	1.516	0.66	0.822	0.479772	5.32373	161.76	377.963	64.077	56.142	0.645	1.422	0.703	0.931	0.169532	4.4142	0.343769	0.171185	0.0604902	0.486149	1.45598	0.937995	1.06515	1.1326	0.35336	0.829156	20.6674
302.616	1653.45	345.243	90.491	0.464	1.441	0.694	0.81	0.208802	5.20187	118.657	303.798	50.487	48.232	0.641	1.735	0.576	0.923	0.166186	4.42781	0.392104	0.183736	0.146236	0.533003	1.38147	1.20402	0.829971	1.13951	0.795903	0.851195	23.6474
413.011	1758.02	474.601	111.021	0.421	2.616	0.382	0.824	0.269963	5.46291	130.603	381.412	72.923	52.018	0.607	1.217	0.821	0.912	0.191192	4.55174	0.316222	0.216955	0.153651	0.468542	1.44181	0.465214	2.14921	1.1068	0.708217	0.833207	18.7198
348.506	2355.74	842.396	90.274	0.537	1.505	0.664	0.884	0.357593	4.83568	138.268	437.805	79.5	51.833	0.647	1.462	0.684	0.932	0.181588	4.40804	0.396745	0.185846	0.0943737	0.574174	1.20484	0.971429	1.03012	1.0543	0.507806	0.911566	28.7212
158.973	1221.97	322.593	59.59	0.563	2.139	0.467	0.952	0.263994	4.7262	88.595	305.272	49.789	43.954	0.576	2.37	0.422	0.954	0.163097	4.66975	0.557296	0.24982	0.15434	0.737607	1.02309	1.10799	0.90364	1.0021	0.617805	0.988057	43.1231
218.6	3450.33	1021.76	67.774	0.598	1.178	0.849	0.925	0.296135	4.58393	69.781	436.225	100.001	35.012	0.715	1.174	0.852	0.935	0.229242	4.1913	0.319218	0.12643	0.0978708	0.516599	1.19565	0.996604	1.00353	1.01081	0.774111	0.914345	26.1285
356.271	1924.36	784.599	100.772	0.441	2.446	0.409	0.839	0.407719	5.33887	122.042	268.57	30.546	54.65	0.513	2.752	0.363	0.874	0.113736	4.94693	0.342554	0.139563	0.038932	0.542313	1.16327	1.1251	0.887531	1.04172	0.278956	0.926586	48.7711
446.458	2008.64	795.499	108.064	0.48	1.188	0.842	0.872	0.396038	5.11435	133.091	411.635	79.033	52.018	0.618	1.254	0.798	0.928	0.191998	4.50899	0.298104	0.204932	0.0993502	0.481363	1.2875	1.05556	0.947743	1.06422	0.484797	0.881634	28.6856
256.726	2560.56	769.03	72.485	0.614	1.309	0.764	0.911	0.300337	4.5239	100.938	309.27	44.895	42.922	0.689	1.051	0.951	0.937	0.145164	4.27221	0.393174	0.120782	0.0583787	0.59215	1.12215	0.802903	1.24476	1.02854	0.483339	0.944364	28.7032
483.389	1866.13	534.511	133.521	0.341	2.552	0.392	0.782	0.286428	6.07297	152.801	403.37	89.089	54.172	0.654	1.383	0.723	0.927	0.220862	4.3824	0.316104	0.216154	0.166674	0.405719	1.91789	0.541928	1.84439	1.18542	0.77109	0.721623	17.1234
335.864	2575.92	894.625	82.613	0.618	1.435	0.697	0.891	0.347303	4.50782	116.567	335.452	64.234	47.785	0.641	1.428	0.7	0.917	0.191485	4.42592	0.347066	0.130226	0.0717999	0.57842	1.03722	0.995122	1.0043	1.02918	0.551348	0.981832	33.7935
504.792	1467.22	560.024	104.928	0.576	1.578	0.634	0.891	0.381692	4.6702	143.643	387.618	73.164	53.095	0.64	1.332	0.751	0.923	0.188753	4.43008	0.284559	0.264186	0.130644	0.506014	1.11111	0.844106	1.18454	1.03591	0.494517	0.948585	25.4387
380.361	2617.59	1316.35	83.69	0.682	1.471	0.68	0.953	0.502886	4.29117	121.146	460.385	95.487	47.154	0.685	1.274	0.785	0.938	0.207407	4.28414	0.318503	0.175881	0.0725393	0.563436	1.0044	0.866077	1.15441	0.98426	0.412433	0.998363	25.4468
336.262	1435.68	319.596	83.072	0.612	1.378	0.726	0.942	0.222609	4.53018	90.387	354.45	61.711	40.691	0.686	1.573	0.636	0.933	0.174104	4.28002	0.268799	0.246886	0.193091	0.489828	1.12092	1.14151	0.876033	0.990446	0.782105	0.944778	22.5003
250.654	2396.03	982.733	89.414	0.394	2.942	0.34	0.876	0.410151	5.64766	73.663	352.403	63.011	36.089	0.711	1.166	0.858	0.936	0.178804	4.20485	0.293883	0.147078	0.0641181	0.403617	1.80457	0.396329	2.52353	1.06849	0.435946	0.74453	41.0806
560.138	2044.61	1027.45	114.776	0.534	2.257	0.443	0.918	0.502519	4.84957	167.136	375.678	66.752	60.081	0.582	1.47	0.68	0.912	0.177684	4.64732	0.298384	0.183741	0.0649684	0.523463	1.08989	0.651307	1.53499	0.993464	0.353587	0.958294	25.3674
423.762	1406.34	407.484	113.883	0.411	2.079	0.481	0.776	0.289749	5.5322	127.616	317.028	62.776	51.278	0.61	1.323	0.756	0.923	0.198014	4.53919	0.30115	0.225428	0.154058	0.450269	1.48418	0.636364	1.57173	1.18943	0.683399	0.820504	36.3327
533.162	1016.27	301.412	104.928	0.609	1.468	0.681	0.948	0.296588	4.54425	139.661	294.22	60.581	53.879	0.605	1.583	0.632	0.929	0.205904	4.55913	0.261949	0.289511	0.200991	0.513485	0.993432	1.07834	0.928047	0.979958	0.694242	1.00328	35.1686
218.401	2123.17	627.052	78.393	0.447	1.432	0.699	0.826	0.295338	5.30457	76.152	381.694	75.762	37.166	0.693	1.284	0.779	0.935	0.198489	4.25898	0.34868	0.179776	0.120823	0.474098	1.55034	0.896648	1.11445	1.13196	0.672074	0.802888	22.2109
325.412	2141.86	825.935	82.702	0.598	1.243	0.805	0.928	0.385616	4.58458	125.825	347.618	82.302	49.57	0.643	1.367	0.732	0.923	0.23676	4.41912	0.386664	0.162297	0.0996471	0.599381	1.07525	1.09976	0.909317	0.994612	0.613978	0.963909	22.933
303.412	2440.59	967.684	82.734	0.557	1.677	0.596	0.91	0.396496	4.74972	117.463	519.878	115.369	46.077	0.695	1.154	0.867	0.937	0.221916	4.25142	0.38714	0.213013	0.119222	0.556929	1.24776	0.688134	1.4547	1.02967	0.559692	0.895089	40.7352
221.587	2690.29	1061.56	68.514	0.593	1.398	0.715	0.933	0.394589	4.60264	73.763	404.988	97.103	37.428	0.662	1.363	0.733	0.925	0.239768	4.3579	0.332885	0.150537	0.091472	0.546283	1.11636	0.974964	1.02517	0.991426	0.607639	0.946826	30.0878
233.532	2532.13	1088.97	67.838	0.638	1.318	0.759	0.919	0.43006	4.43915	103.327	330.645	52.803	46.893	0.59	1.517	0.659	0.895	0.159697	4.61319	0.442453	0.13058	0.048489	0.69125	0.924765	1.15099	0.868248	0.973885	0.371336	1.03921	40.886
420.079	1813.88	766.589	105.54	0.474	1.371	0.729	0.862	0.422625	5.14934	117.065	351.724	55.612	50.016	0.588	1.319	0.758	0.906	0.158113	4.6227	0.278674	0.193907	0.0725447	0.473906	1.24051	0.962071	1.03978	1.05104	0.374121	0.897726	45.9177
376.379	2209.62	606.431	101.295	0.461	2.333	0.429	0.869	0.27445	5.22126	119.155	363.825	65.071	47.154	0.673	1.454	0.688	0.943	0.178852	4.31979	0.316582	0.164655	0.107302	0.465512	1.45987	0.623232	1.60373	1.08516	0.651677	0.827346	29.6364
221.587	2008.78	700.604	71.038	0.552	1.723	0.58	0.933	0.348771	4.7722	102.83	310.741	59.017	43.292	0.689	1.269	0.788	0.931	0.189923	4.26921	0.464062	0.154691	0.0842373	0.60942	1.24819	0.736506	1.35862	0.997856	0.544551	0.894601	23.0588
386.134	2430.14	848.836	93.2	0.559	1.278	0.782	0.855	0.349295	4.74293	126.621	342.633	66.971	46.632	0.732	1.165	0.858	0.952	0.19546	4.14411	0.32792	0.140993	0.0788975	0.500343	1.30948	0.911581	1.09719	1.11345	0.559585	0.873744	33.2575
357.565	2357.31	820.979	106.158	0.399	2.463	0.406	0.835	0.34827	5.61404	144.439	409.905	86.013	53.28	0.639	1.751	0.571	0.94	0.209836	4.43325	0.403952	0.173887	0.104769	0.501893	1.6015	0.710922	1.4064	1.12575	0.602511	0.789672	20.593
214.32	2558.65	1010.94	66.761	0.604	1.82	0.55	0.942	0.395108	4.56028	76.649	394.805	83.469	37.797	0.674	1.22	0.82	0.922	0.211418	4.31722	0.357638	0.154302	0.0825655	0.566154	1.11589	0.67033	1.49091	0.978769	0.535089	0.9467	32.084
994.353	1612.09	561.916	152.42	0.538	1.654	0.605	0.896	0.348565	4.83361	109.4	297.154	43.399	46.6	0.633	1.624	0.616	0.932	0.146049	4.4553	0.110021	0.184329	0.077234	0.305734	1.17658	0.981862	1.01818	1.04018	0.419001	0.921734	42.4057
481.697	1832.2	775.402	100.434	0.6	2.015	0.496	0.94	0.423207	4.57608	135.58	434.593	84.859	49.494	0.696	1.341	0.746	0.945	0.195261	4.25064	0.281463	0.237197	0.109439	0.492801	1.16	0.665509	1.50403	1.00532	0.461383	0.928883	28.3772
243.088	2349.07	1205.84	74.238	0.554	1.414	0.707	0.911	0.513327	4.76151	106.612	294.962	40.845	50.278	0.53	2.058	0.486	0.886	0.138475	4.86939	0.438574	0.125565	0.0338727	0.677254	0.956679	1.45545	0.687412	0.972558	0.269761	1.02266	40.1176
454.422	992.858	297.121	98.401	0.59	1.111	0.9	0.928	0.299258	4.61604	132.793	258.582	37.606	49.494	0.681	1.234	0.811	0.942	0.145432	4.29502	0.292224	0.260442	0.126568	0.502983	1.15424	1.11071	0.901111	1.01509	0.485974	0.930454	25.4484
173.307	2782.73	1115.79	63.867	0.534	2.023	0.494	0.891	0.400968	4.85142	68.487	436.799	88.293	36.351	0.651	1.294	0.773	0.908	0.202136	4.39251	0.395177	0.156968	0.0791308	0.569167	1.2191	0.639644	1.56478	1.01908	0.504121	0.905407	39.2785
369.212	1448.26	383.819	96.648	0.497	1.832	0.546	0.834	0.265021	5.02985	119.553	287.769	46.973	47.339	0.67	1.428	0.7	0.937	0.163232	4.32951	0.323806	0.1987	0.122383	0.489808	1.34809	0.779476	1.28205	1.1235	0.61592	0.860764	41.4995
393.102	2050.44	851.798	102.678	0.469	1.658	0.603	0.812	0.415422	5.17875	150.313	396.599	76.389	52.279	0.691	1.207	0.828	0.946	0.19261	4.26412	0.382377	0.193421	0.0896797	0.509155	1.47335	0.727986	1.37313	1.16502	0.463649	0.823387	31.9702
312.272	1803.14	826.486	84.334	0.552	1.738	0.575	0.925	0.45836	4.77239	104.323	288.011	47.602	44.815	0.653	1.449	0.69	0.93	0.165278	4.38766	0.334077	0.159728	0.0575957	0.531399	1.18297	0.833717	1.2	1.00541	0.360586	0.919385	32.6467
707.564	1140.34	320.268	135.707	0.483	2.528	0.396	0.86	0.280853	5.10175	196.004	356.837	64.518	62.898	0.623	1.487	0.673	0.937	0.180805	4.49267	0.277012	0.312922	0.20145	0.463484	1.28986	0.588212	1.69949	1.08953	0.643771	0.880613	18.2872
249.459	2463.33	1059.54	77.38	0.524	1.895	0.528	0.89	0.430125	4.89924	85.21	397.633	71.064	39.875	0.673	1.233	0.811	0.926	0.178718	4.31972	0.341579	0.161421	0.0670706	0.515314	1.28435	0.65066	1.53598	1.04045	0.415502	0.881711	40.0503
297.241	1955.82	884.277	84.397	0.524	2.18	0.459	0.931	0.452126	4.89522	116.467	316.015	73	47.524	0.648	1.532	0.653	0.927	0.231002	4.40364	0.391827	0.161577	0.0825533	0.563101	1.23664	0.702752	1.42266	0.995704	0.510923	0.899578	38.6107
403.455	1771.07	778.023	95.016	0.562	1.959	0.511	0.945	0.439295	4.73041	155.788	374.959	64.449	54.542	0.658	1.374	0.728	0.939	0.171883	4.36983	0.386135	0.211713	0.0828369	0.57403	1.17082	0.701378	1.42466	0.993651	0.39127	0.923772	24.6201
435.807	1717.54	764.046	97.356	0.578	1.838	0.544	0.903	0.44485	4.66354	159.769	392.715	76.922	56.25	0.635	1.686	0.593	0.93	0.195872	4.45017	0.366605	0.22865	0.100677	0.577776	1.09862	0.917301	1.09007	1.0299	0.440311	0.954247	25.6411
420.378	2176.65	1011.81	97.54	0.555	1.751	0.571	0.922	0.46485	4.75732	126.521	452.446	81.251	49.047	0.661	1.281	0.781	0.929	0.179582	4.36045	0.30097	0.207864	0.0803024	0.50284	1.19099	0.731582	1.36778	1.00759	0.386322	0.916576	29.8087
189.633	1634.18	393.27	63.746	0.586	1.413	0.708	0.92	0.240653	4.62909	54.351	347.615	70.171	35.382	0.546	2.289	0.437	0.932	0.201864	4.79931	0.286612	0.212716	0.17843	0.555047	0.931741	1.61996	0.617232	1.01304	0.838817	1.03677	17.8782
234.527	974.859	265.743	71.809	0.572	2.075	0.482	0.949	0.272596	4.68902	92.278	227.761	32.311	40.876	0.694	1.766	0.566	0.969	0.141864	4.25519	0.393464	0.233635	0.121587	0.569232	1.21329	0.851084	1.17427	1.02107	0.520416	0.90748	26.4855
159.968	3427.91	1022.69	59.775	0.563	2.307	0.434	0.925	0.298341	4.7261	61.22	448.016	87.474	34.196	0.658	1.544	0.648	0.919	0.195247	4.37048	0.382702	0.130696	0.0855336	0.572079	1.16874	0.669267	1.49309	0.993514	0.654444	0.924753	39.0279
259.414	2399.67	877.553	70.578	0.654	1.365	0.733	0.928	0.365697	4.382	103.626	333.014	65.305	46.708	0.597	1.215	0.823	0.906	0.196103	4.58835	0.399462	0.138775	0.0744172	0.661793	0.912844	0.89011	1.12278	0.976293	0.536244	1.04709	30.4742
449.146	1589.63	566.243	114.992	0.427	2.2	0.455	0.847	0.35621	5.42593	146.629	284.42	45.25	54.618	0.618	1.61	0.621	0.918	0.159096	4.51051	0.326462	0.178922	0.0799127	0.474972	1.44731	0.731818	1.36484	1.08383	0.446635	0.831289	45.2521
292.861	2388.08	957.343	87.043	0.486	1.217	0.822	0.84	0.400884	5.08631	98.549	365.9	87.978	43.738	0.647	1.363	0.734	0.915	0.240443	4.40588	0.336504	0.15322	0.0918981	0.502487	1.33128	1.11997	0.892944	1.08929	0.599781	0.866223	33.6334
211.035	3073.18	1266.7	63.714	0.653	1.214	0.824	0.933	0.412179	4.38589	78.342	422.305	85.136	39.69	0.625	1.204	0.83	0.909	0.201598	4.48419	0.371228	0.137416	0.0672108	0.62294	0.957121	0.991763	1.00728	0.974277	0.489104	1.02241	42.2139
435.807	2138.28	847.345	91.077	0.66	1.291	0.774	0.938	0.396274	4.36276	166.24	395.278	78.931	54.727	0.698	1.159	0.863	0.94	0.199685	4.24457	0.381453	0.184858	0.093151	0.600887	1.05758	0.897754	1.11499	1.00213	0.503906	0.972909	23.9794
337.755	2244.6	911.322	91.938	0.502	2.329	0.429	0.907	0.406006	5.00258	107.508	321.564	65.244	44.369	0.686	1.326	0.754	0.935	0.202896	4.27917	0.318302	0.143261	0.0715927	0.482597	1.36653	0.569343	1.75758	1.03087	0.499736	0.855392	39.7468
460.892	1410.2	485.701	98.401	0.598	1.62	0.617	0.942	0.344419	4.58353	133.888	275.815	39.916	51.278	0.64	1.358	0.737	0.926	0.14472	4.4316	0.290498	0.195585	0.0821822	0.521113	1.07023	0.838272	1.19449	0.983015	0.420186	0.966853	31.5256
369.61	1428.54	395.689	87.814	0.602	1.299	0.77	0.918	0.276988	4.56764	127.616	246.25	36.944	51.648	0.601	1.389	0.72	0.901	0.150026	4.57194	0.345272	0.172379	0.0933663	0.588152	0.998339	1.06928	0.935065	0.981481	0.541635	1.00094	33.6042
464.177	1618.21	721.487	95.909	0.634	1.362	0.734	0.937	0.445854	4.45161	154.792	367.442	64.405	53.987	0.667	1.336	0.748	0.936	0.175279	4.33925	0.333476	0.227067	0.089267	0.562898	1.05205	0.98091	1.01907	0.998933	0.393132	0.974759	28.4267
411.717	1651.75	720.832	97.847	0.54	1.203	0.832	0.852	0.436406	4.82223	142.05	420.076	89.676	51.387	0.676	1.224	0.817	0.932	0.213476	4.31154	0.345019	0.254322	0.124406	0.525177	1.25185	1.01746	0.981971	1.0939	0.489168	0.894097	32.8696
163.453	1961.81	575.189	69.374	0.427	2.012	0.497	0.825	0.293193	5.42626	89.889	348.31	64.45	44.261	0.577	1.782	0.561	0.896	0.185036	4.6684	0.549938	0.177545	0.11205	0.638006	1.35129	0.885686	1.12877	1.08606	0.631108	0.860335	38.1345
201.877	3065.74	1385.08	80.395	0.393	2.911	0.344	0.855	0.451794	5.6583	83.02	394.717	85.49	39.059	0.684	1.454	0.688	0.937	0.216586	4.28677	0.411241	0.128751	0.0617219	0.485839	1.74046	0.499485	2	1.09591	0.47939	0.757607	32.5269
273.947	3059.22	803.282	79.349	0.547	1.998	0.501	0.936	0.262577	4.79411	93.174	380.139	84.022	40.506	0.714	1.068	0.937	0.944	0.22103	4.19635	0.340117	0.12426	0.104598	0.510479	1.3053	0.534535	1.87026	1.00855	0.841769	0.875314	37.625
331.982	1705.64	1061.29	78.087	0.684	1.327	0.754	0.954	0.622227	4.2857	107.807	303.265	49.103	46.415	0.629	1.154	0.867	0.916	0.161914	4.47028	0.324737	0.177802	0.0462671	0.594401	0.919591	0.869631	1.14987	0.960168	0.260218	1.04307	41.7965
579.848	1285.47	404.451	126.134	0.458	1.839	0.544	0.88	0.314632	5.23812	204.166	268.675	38.597	62.267	0.662	1.286	0.778	0.942	0.143657	4.35779	0.352103	0.209009	0.0954306	0.493658	1.44541	0.699293	1.43015	1.07045	0.456587	0.831938	21.5793
257.821	2301.25	888.807	89.414	0.405	2.803	0.357	0.862	0.386228	5.5686	133.689	428.601	85.218	54.542	0.565	2.05	0.488	0.904	0.198828	4.71719	0.518534	0.186247	0.0958791	0.609994	1.39506	0.731359	1.36695	1.04872	0.514795	0.847104	22.2471
503	1417.92	480.519	116.624	0.465	2.574	0.389	0.901	0.33889	5.20001	170.022	391.619	88.061	56.25	0.675	1.594	0.627	0.951	0.224864	4.3139	0.338016	0.276192	0.183262	0.482319	1.45161	0.61927	1.61183	1.05549	0.663531	0.829595	19.1919
282.807	1748.51	873.54	79.011	0.569	1.673	0.598	0.893	0.49959	4.69832	97.454	335.949	55.229	41.137	0.724	1.103	0.907	0.947	0.164397	4.16709	0.344595	0.192134	0.0632244	0.520649	1.27241	0.659295	1.51672	1.06047	0.329064	0.886932	38.2117
184.755	2505.67	864.033	61.158	0.621	1.559	0.641	0.951	0.344831	4.49941	63.31	446.307	114.521	35.535	0.63	1.557	0.642	0.912	0.256597	4.46601	0.34267	0.178119	0.132542	0.581036	1.01449	0.998717	1.00156	0.958991	0.744123	0.992579	31.7393
334.869	1708.73	787.893	76.519	0.719	1.249	0.8	0.956	0.461098	4.1815	101.436	327.79	56.855	43.477	0.674	1.281	0.781	0.928	0.173449	4.31682	0.302912	0.191832	0.0721608	0.568186	0.937413	1.02562	0.97625	0.970711	0.376166	1.03236	46.6687
283.603	2128.16	625.641	82.581	0.523	1.843	0.542	0.876	0.293982	4.90371	75.754	394.043	96.666	37.166	0.689	1.431	0.699	0.935	0.245318	4.27015	0.267113	0.185157	0.154507	0.450055	1.3174	0.776451	1.28967	1.06735	0.834467	0.8708	35.2053
348.904	1509.89	683.483	92.645	0.511	1.624	0.616	0.892	0.452671	4.95986	121.345	276.719	42.625	50.386	0.601	1.458	0.686	0.909	0.154037	4.57403	0.347789	0.183271	0.0623644	0.543861	1.17613	0.897783	1.11364	1.01906	0.340285	0.92221	40.248
172.611	1418.95	453.168	64.237	0.526	1.139	0.878	0.908	0.319369	4.88935	133.888	285.411	39.117	51.017	0.646	1.31	0.763	0.922	0.137055	4.40904	0.775663	0.201143	0.086319	0.7942	1.22814	1.15013	0.869021	1.01542	0.429143	0.901764	37.6718
509.172	1398.15	549.059	110.129	0.528	2.411	0.415	0.918	0.392704	4.88056	151.607	280.054	40.5	56.065	0.606	1.733	0.577	0.921	0.144615	4.55336	0.297752	0.200303	0.0737626	0.509085	1.14773	0.718789	1.39036	1.00327	0.368254	0.932959	41.0508
446.857	1260.08	514.62	100.772	0.553	2.007	0.498	0.919	0.408404	4.76711	172.013	344.703	70.011	56.327	0.681	1.111	0.9	0.943	0.203105	4.29473	0.38494	0.273558	0.136044	0.558955	1.23146	0.553563	1.80723	1.02612	0.497314	0.900908	25.878
252.147	1971.66	709.571	78.795	0.51	1.784	0.561	0.906	0.359885	4.96217	85.609	372.524	74.831	41.475	0.625	1.279	0.782	0.902	0.200876	4.48257	0.33952	0.188939	0.105459	0.526366	1.22549	0.716928	1.39394	0.995585	0.558167	0.903348	43.0032
292.463	2545.38	1158.1	82.581	0.539	1.582	0.632	0.879	0.454982	4.82886	93.074	348.473	65.218	41.137	0.691	1.325	0.755	0.936	0.187154	4.26401	0.318242	0.136904	0.0563147	0.498141	1.282	0.837547	1.19462	1.06485	0.411343	0.883027	41.6782
355.375	1851.08	769.411	89.229	0.561	1.93	0.518	0.943	0.415655	4.73328	138.566	461.519	109.91	53.802	0.602	1.461	0.685	0.9	0.238148	4.57057	0.389915	0.249324	0.14285	0.602965	1.07308	0.756995	1.32239	0.954401	0.572948	0.965623	26.3446
167.036	1725.18	505.051	65.25	0.493	1.584	0.631	0.854	0.292752	5.04865	133.888	285.411	39.117	51.017	0.646	1.31	0.763	0.922	0.137055	4.40904	0.801552	0.165438	0.0774516	0.78187	1.31034	0.82702	1.20919	1.07963	0.468161	0.87331	37.6718
607.522	1527.46	576.003	116.962	0.558	1.401	0.714	0.892	0.377098	4.7453	152.503	262.683	39.54	53.802	0.662	1.299	0.77	0.929	0.150524	4.35672	0.251025	0.171973	0.0686455	0.459996	1.18638	0.927195	1.07843	1.04148	0.399164	0.918112	48.2372
416.794	1472.1	533.587	95.998	0.568	1.018	0.983	0.903	0.362466	4.7022	106.015	309.368	47.14	45.708	0.638	1.101	0.909	0.913	0.152375	4.43924	0.254358	0.210154	0.0883455	0.476135	1.12324	1.08153	0.92472	1.01107	0.420385	0.944076	55.7422
235.025	1898.99	784.65	72.115	0.568	1.649	0.607	0.925	0.413194	4.70401	97.056	332.399	56.089	44.892	0.605	1.396	0.716	0.907	0.16874	4.55678	0.41296	0.17504	0.0714828	0.622506	1.06514	0.846574	1.17957	0.980541	0.40838	0.9687	36.8076
538.935	1600.89	554.828	118.409	0.483	2.069	0.483	0.882	0.346574	5.10054	138.666	403.326	79.048	52.094	0.642	1.039	0.963	0.932	0.19599	4.42387	0.257296	0.251938	0.142473	0.43995	1.32919	0.502175	1.99379	1.05669	0.565508	0.867334	27.3994
553.17	1230.97	370.712	126.995	0.431	1.894	0.528	0.796	0.301153	5.39955	164.149	274.167	44.164	55.173	0.678	1.157	0.864	0.933	0.161084	4.30633	0.296742	0.222723	0.119133	0.43445	1.57309	0.610876	1.63636	1.17211	0.534892	0.797536	24.0401
534.954	2323.76	661.271	124.069	0.437	1.928	0.519	0.853	0.284569	5.3642	166.24	395.81	77.065	57.85	0.624	1.592	0.628	0.934	0.194702	4.48679	0.310756	0.170332	0.116541	0.466273	1.42792	0.825726	1.21002	1.09496	0.684199	0.836432	36.8111
805.317	1521.43	588.373	138.907	0.524	1.545	0.647	0.87	0.386723	4.89486	234.926	319.367	62.693	65.237	0.694	1.192	0.839	0.948	0.196304	4.25626	0.291719	0.209912	0.106553	0.469645	1.32443	0.771521	1.29675	1.08966	0.507608	0.869536	28.821
241.197	1214.41	379.984	74.887	0.54	1.676	0.597	0.936	0.312895	4.82193	45.094	225.071	24.373	31.78	0.561	2.195	0.456	0.921	0.10829	4.73254	0.186959	0.185333	0.0641422	0.424373	1.03889	1.30967	0.763819	0.983974	0.346091	0.981463	18.1236
475.724	1349.52	492.751	94.156	0.674	1.297	0.771	0.959	0.365131	4.31688	165.145	283.629	48.997	55.249	0.68	1.432	0.698	0.94	0.17275	4.29924	0.347145	0.21017	0.0994356	0.586782	1.0089	1.10409	0.905318	0.980188	0.473119	0.995913	21.9581
843.244	1735.25	669.523	138.474	0.553	1.547	0.647	0.914	0.385838	4.76861	171.317	412.313	89.678	56.065	0.685	1.232	0.812	0.938	0.2175	4.28343	0.203164	0.237611	0.133943	0.404877	1.2387	0.79638	1.25502	1.02626	0.563708	0.898256	34.3536
266.183	1854.54	866.497	71.809	0.649	1.441	0.694	0.933	0.467231	4.40138	92.975	330.85	58.852	43.107	0.629	1.548	0.646	0.909	0.177881	4.47059	0.34929	0.1784	0.0679195	0.600301	0.969183	1.07425	0.930836	0.974277	0.380714	1.01572	39.655
488.765	2205.36	643.63	106.834	0.538	1.502	0.666	0.9	0.291848	4.83236	150.412	390.176	65.323	55.511	0.613	1.693	0.591	0.93	0.167419	4.52624	0.307739	0.176922	0.101492	0.519601	1.13941	1.12716	0.887387	1.03333	0.573652	0.936652	31.8243
464.675	1748.21	726.811	110.282	0.48	2.393	0.418	0.877	0.415745	5.11599	153.299	406.076	86.607	55.849	0.618	1.241	0.806	0.926	0.213278	4.51072	0.329906	0.23228	0.11916	0.50642	1.2875	0.518596	1.92823	1.05587	0.513002	0.88169	21.3673
722.496	1358	546.38	141.062	0.456	2.193	0.456	0.874	0.402342	5.24798	194.013	390.064	93.084	60.667	0.662	1.526	0.655	0.939	0.238638	4.35549	0.268532	0.287234	0.170365	0.430073	1.45175	0.69585	1.4364	1.07437	0.593122	0.829936	19.5685
306.1	1440.78	393.817	89.229	0.483	1.342	0.745	0.898	0.273336	5.10005	114.676	312.051	51.666	46.6	0.664	1.071	0.934	0.922	0.165569	4.35161	0.374636	0.216585	0.131193	0.522252	1.37474	0.798063	1.25369	1.02673	0.605735	0.853248	44.9929
285.992	1530.47	582.694	76.118	0.62	1.602	0.624	0.94	0.38073	4.50101	82.821	372.916	82.525	39.059	0.682	1.501	0.666	0.93	0.221296	4.29191	0.289592	0.243662	0.141627	0.513137	1.1	0.936954	1.06731	0.989362	0.581243	0.953543	32.2131
422.269	1968.06	662.372	119.454	0.372	1.606	0.623	0.776	0.336561	5.81308	126.322	282.364	45.639	49.047	0.66	1.383	0.723	0.925	0.161632	4.36388	0.299151	0.143473	0.0689024	0.410593	1.77419	0.861146	1.16051	1.19201	0.480245	0.750701	46.6093
139.263	4273.39	1884.47	50.756	0.679	1.45	0.69	0.962	0.440979	4.301	39.917	581.075	162.809	28.256	0.628	1.339	0.747	0.896	0.280186	4.47231	0.28663	0.135975	0.0863949	0.556703	0.92489	0.923448	1.08261	0.931393	0.635373	1.03983	42.0334
356.171	2048.14	798.252	87.412	0.586	1.281	0.781	0.915	0.389744	4.63171	112.486	310.139	47.54	46.97	0.641	1.52	0.658	0.924	0.153286	4.42865	0.31582	0.151424	0.0595551	0.53734	1.09386	1.18657	0.84251	1.00984	0.393299	0.956158	33.8775
562.926	1694.6	608.386	121.054	0.483	2.268	0.441	0.911	0.359015	5.10215	175.398	355.019	63.454	58.404	0.646	1.553	0.644	0.942	0.178734	4.40992	0.311583	0.2095	0.104299	0.482462	1.33747	0.684744	1.46032	1.03403	0.497846	0.864324	26.6566
378.768	2060.17	1031.26	108.217	0.406	2.357	0.424	0.802	0.500572	5.56044	142.15	438.092	79.448	51.017	0.686	1.331	0.751	0.939	0.18135	4.27899	0.375296	0.212649	0.0770396	0.471432	1.68966	0.564701	1.77123	1.17082	0.362286	0.769543	26.9251
398.478	1969.4	719.464	105.91	0.446	2.435	0.411	0.912	0.365322	5.3056	147.525	400.86	84.327	53.987	0.636	1.629	0.614	0.939	0.210365	4.44484	0.370221	0.203544	0.117208	0.509744	1.42601	0.668994	1.49392	1.02961	0.575835	0.837764	27.1356
422.169	1782.2	511.848	119.76	0.37	2.8	0.357	0.749	0.2872	5.82866	137.969	305.437	47.494	49.94	0.695	1.014	0.986	0.932	0.155495	4.25165	0.32681	0.171382	0.0927893	0.417001	1.87838	0.362143	2.7619	1.24433	0.541418	0.729439	45.8936
578.455	1271.27	423.953	108.835	0.614	1.301	0.768	0.961	0.333487	4.52516	199.289	260.135	39.246	59.851	0.699	1.087	0.92	0.942	0.150868	4.23965	0.344519	0.204626	0.0925716	0.549924	1.13844	0.835511	1.19792	0.980229	0.452395	0.936906	19.4618
411.618	1962.75	625.08	99.447	0.523	2.066	0.484	0.913	0.318472	4.90167	69.681	778.53	382.951	38.766	0.583	1.608	0.622	0.887	0.49189	4.64402	0.169286	0.396653	0.612643	0.389816	1.11472	0.778316	1.28512	0.971522	1.54453	0.947435	40.9046
385.139	1643.3	687.796	102.404	0.462	2.141	0.467	0.867	0.418546	5.21805	130.005	377.615	65.359	50.309	0.645	1.677	0.596	0.936	0.173084	4.41231	0.337553	0.229791	0.0950267	0.49128	1.3961	0.783279	1.27623	1.07958	0.413536	0.845585	17.2899
318.543	2061.18	714.976	91.045	0.483	2.005	0.499	0.839	0.346877	5.1012	120.648	338.576	55.963	49.385	0.622	1.271	0.787	0.917	0.165289	4.49609	0.378749	0.164263	0.0782726	0.542424	1.28778	0.633915	1.57715	1.09297	0.476507	0.881379	52.2831
979.023	1230.78	372.48	151.216	0.538	1.142	0.876	0.901	0.302638	4.83283	230.148	325.446	67.682	67.207	0.64	1.089	0.918	0.939	0.207967	4.43007	0.235079	0.264423	0.181706	0.444444	1.18959	0.95359	1.04795	1.04218	0.68718	0.916663	32.2372
265.585	1583.74	666.104	82.919	0.485	1.848	0.541	0.836	0.42059	5.08806	85.31	239.516	32.531	38.983	0.705	1.266	0.79	0.94	0.13582	4.22061	0.321215	0.151235	0.0488377	0.470134	1.45361	0.685065	1.46026	1.1244	0.322927	0.829513	34.5805
285.594	2357.26	1024.13	84.582	0.502	1.488	0.672	0.809	0.434459	5.00499	104.622	509.901	96.432	43.923	0.681	1.311	0.763	0.93	0.189119	4.29418	0.366331	0.216311	0.0941596	0.519295	1.35657	0.881048	1.13542	1.14957	0.435298	0.85798	33.4015
435.608	1747.06	682.26	111.206	0.443	1.184	0.844	0.744	0.390519	5.3282	144.539	400.686	73.018	50.494	0.712	1.335	0.749	0.952	0.182232	4.19998	0.33181	0.229349	0.107024	0.454058	1.60722	1.12753	0.887441	1.27957	0.466642	0.788255	24.2089
557.749	1654.23	616.497	108.128	0.599	1.55	0.645	0.937	0.372679	4.57845	156.484	365.892	63.074	54.988	0.65	1.194	0.837	0.931	0.172384	4.39575	0.280563	0.221186	0.10231	0.508545	1.08514	0.770323	1.29767	0.993597	0.462554	0.960095	28.9816
179.778	3122.77	1296.26	58.296	0.665	1.433	0.698	0.954	0.4151	4.34781	68.288	447.685	100.669	36.274	0.652	1.143	0.875	0.92	0.224866	4.38958	0.379846	0.143362	0.0776611	0.622238	0.980451	0.797627	1.25358	0.964361	0.541715	1.00961	36.7286
502.004	1161.4	331.567	117.638	0.456	1.976	0.506	0.831	0.285489	5.25042	218.401	329.684	63.729	64.16	0.667	1.15	0.869	0.936	0.193303	4.34147	0.435058	0.283867	0.192205	0.545402	1.46272	0.581984	1.71739	1.12635	0.677096	0.826881	30.3726
367.022	1400.75	572.766	96.801	0.492	1.742	0.574	0.892	0.4089	5.05282	100.341	280.173	44.539	42.215	0.708	1.424	0.702	0.953	0.15897	4.21432	0.273392	0.200017	0.0777612	0.436101	1.43902	0.817451	1.223	1.06839	0.388774	0.834053	29.433
359.357	1376.88	549.209	79.872	0.708	1.272	0.786	0.963	0.398878	4.21339	131.1	365.864	70.672	51.833	0.613	1.201	0.833	0.893	0.193165	4.52694	0.364818	0.265719	0.12868	0.648951	0.865819	0.944182	1.0598	0.92731	0.48427	1.07442	38.0927
353.284	1309.74	347.445	86.89	0.588	1.461	0.685	0.944	0.265278	4.62283	77.346	380.793	86.466	39.059	0.637	1.658	0.603	0.918	0.227068	4.44122	0.218934	0.290739	0.248862	0.449522	1.08333	1.13484	0.880292	0.972458	0.855965	0.960715	32.198
616.58	1119.51	463.465	130.686	0.454	1.807	0.554	0.896	0.413988	5.26301	220.492	315.04	54.606	64.683	0.662	1.308	0.764	0.942	0.17333	4.35606	0.357605	0.281408	0.117821	0.49495	1.45815	0.723852	1.37906	1.05134	0.418685	0.827674	21.3678
393.301	2814.85	748.087	87.075	0.652	1.333	0.75	0.931	0.265765	4.39067	64.107	953.972	434.387	35.904	0.625	1.755	0.57	0.905	0.455346	4.48425	0.162997	0.338907	0.580664	0.412334	0.958589	1.31658	0.76	0.972073	1.71334	1.02131	35.7583
410.921	1863.61	639.004	94.985	0.572	1.648	0.607	0.913	0.342884	4.68571	157.281	421.088	86.782	55.434	0.643	1.54	0.649	0.931	0.20609	4.42016	0.382752	0.225952	0.135808	0.583608	1.12413	0.934466	1.06919	1.01972	0.601048	0.943327	23.5875
297.639	2201.2	952.581	80.918	0.571	1.137	0.879	0.909	0.432756	4.6903	109.798	311.393	52.396	45.892	0.655	1.163	0.86	0.915	0.168263	4.37965	0.368897	0.141465	0.0550042	0.567142	1.14711	1.02287	0.978385	1.0066	0.388818	0.933769	33.6275
237.315	1438.73	563.613	72.453	0.568	1.804	0.554	0.936	0.391745	4.7032	91.979	274.895	49.1	43.183	0.62	1.439	0.695	0.908	0.178614	4.50265	0.387582	0.191068	0.0871165	0.596014	1.09155	0.797672	1.25451	0.970085	0.455944	0.957359	24.0636
304.01	1935.71	576.312	102.742	0.362	2.508	0.399	0.812	0.297727	5.89256	93.97	302.006	49.674	43.368	0.628	1.294	0.773	0.908	0.16448	4.47378	0.309102	0.156018	0.0861929	0.422106	1.73481	0.515949	1.93734	1.11823	0.552453	0.759225	47.0246
290.173	1822.88	514.615	80.516	0.562	1.192	0.839	0.912	0.282308	4.72665	133.987	332.541	50.898	51.909	0.625	1.453	0.688	0.929	0.153058	4.48447	0.461749	0.182426	0.098905	0.644704	1.1121	1.21896	0.820024	1.01864	0.542166	0.948763	34.9321
315.059	1561.87	607.796	80.949	0.604	1.002	0.998	0.93	0.389146	4.56053	135.381	294.682	46.633	49.678	0.689	1.076	0.929	0.944	0.158249	4.26958	0.4297	0.188672	0.0767248	0.613695	1.14073	1.07385	0.930862	1.01505	0.406656	0.936202	52.6933
462.983	1802.87	871.327	91.97	0.688	1.388	0.72	0.964	0.4833	4.27429	175.796	335.77	62.542	57.142	0.677	1.404	0.712	0.946	0.186264	4.30974	0.379703	0.186242	0.0717779	0.621311	0.984012	1.01153	0.988889	0.981328	0.385401	1.00829	15.2281
346.217	2198.82	895.489	90.612	0.53	1.272	0.786	0.898	0.40726	4.8698	123.933	439.382	93.621	48.493	0.662	1.061	0.942	0.94	0.213074	4.35598	0.357963	0.199827	0.104547	0.535172	1.24906	0.834119	1.19847	1.04677	0.52319	0.894487	25.2196
293.657	1613.19	501.424	81.688	0.553	2.009	0.498	0.939	0.310828	4.76692	204.465	349.286	76.233	61.005	0.69	1.158	0.864	0.943	0.218254	4.26634	0.696272	0.216519	0.152033	0.746805	1.24774	0.576406	1.73494	1.00426	0.702168	0.894989	29.6559
379.067	1218.34	376.706	89.414	0.596	1.229	0.814	0.921	0.309196	4.59248	118.956	250.428	37.889	45.554	0.72	1.108	0.902	0.943	0.151297	4.1767	0.313813	0.205548	0.10058	0.509473	1.20805	0.901546	1.10811	1.02389	0.489324	0.909465	31.8664
423.065	1796.37	682.888	96.463	0.571	1.546	0.647	0.877	0.380148	4.68983	130.404	343.167	60.718	51.017	0.63	1.363	0.734	0.923	0.176934	4.46755	0.308236	0.191033	0.0889136	0.528876	1.10333	0.88163	1.13447	1.05245	0.465435	0.952604	38.7449
256.826	2722.36	1172.29	81.44	0.487	1.885	0.531	0.869	0.430617	5.08181	94.568	342.184	68.313	43.183	0.637	1.046	0.956	0.907	0.199638	4.44059	0.368218	0.125694	0.0582729	0.530243	1.30801	0.554907	1.80038	1.04373	0.463609	0.873821	53.7485
343.927	1129.7	430.485	88.49	0.552	1.747	0.573	0.927	0.38106	4.77157	113.979	249.641	33.595	46.077	0.675	1.172	0.853	0.928	0.134573	4.3159	0.331405	0.220979	0.0780399	0.520703	1.22283	0.670864	1.48866	1.00108	0.353155	0.904504	27.4447
558.247	1124.37	325.355	119.454	0.492	2.025	0.494	0.93	0.289366	5.05577	141.652	267.354	35.082	50.832	0.689	1.215	0.823	0.942	0.131219	4.27096	0.253744	0.237781	0.107827	0.425536	1.40041	0.6	1.66599	1.0129	0.453472	0.84477	61.1892
328.597	1490.94	593.815	87.444	0.54	1.636	0.611	0.867	0.398282	4.8239	136.078	295.987	52.399	51.833	0.636	1.527	0.655	0.93	0.177031	4.44337	0.414118	0.198524	0.0882413	0.592757	1.17778	0.933374	1.07201	1.07266	0.444488	0.921116	54.3657
273.848	1698.31	620.781	75.563	0.603	1.212	0.825	0.912	0.365528	4.56619	115.571	396.165	96.378	47.785	0.636	1.562	0.64	0.931	0.243277	4.44495	0.422026	0.23327	0.155253	0.632386	1.05473	1.28878	0.775758	1.02083	0.66555	0.973448	30.1771
332.878	1890.96	645.052	92.091	0.493	2.285	0.438	0.905	0.341124	5.04748	98.948	327.59	65.899	42.399	0.692	1.348	0.742	0.935	0.201163	4.26238	0.29725	0.17324	0.102161	0.460403	1.40365	0.589934	1.69406	1.03315	0.589706	0.844457	41.2506
320.833	1825.18	565.88	90	0.498	1.605	0.623	0.803	0.31004	5.02462	109.599	275.551	45.425	44.554	0.694	1.378	0.726	0.943	0.164852	4.25582	0.341608	0.150972	0.0802732	0.495044	1.39357	0.858567	1.16533	1.17435	0.531711	0.846994	32.4661
297.141	2221.48	653.78	83.473	0.536	1.316	0.76	0.854	0.294299	4.84245	122.44	293.208	43.723	48.678	0.649	1.249	0.801	0.921	0.149119	4.39917	0.41206	0.131988	0.0668772	0.583159	1.21082	0.949088	1.05395	1.07845	0.506694	0.908461	45.0721
495.235	2319.21	757.159	100.402	0.617	1.404	0.712	0.935	0.326473	4.51166	194.809	362.49	76.783	60.82	0.662	1.347	0.743	0.942	0.211821	4.35755	0.393367	0.156299	0.101409	0.605765	1.07293	0.959402	1.04354	1.00749	0.648816	0.96584	23.2301
370.207	3120.49	1425.16	90.428	0.569	1.146	0.872	0.914	0.456712	4.69981	134.186	374.947	63.651	49.94	0.676	1.201	0.833	0.938	0.16976	4.31117	0.362462	0.120157	0.0446622	0.552263	1.18805	1.04799	0.955275	1.02626	0.3717	0.917306	41.4766
405.048	1365.49	578.673	93.015	0.588	1.627	0.615	0.922	0.423784	4.62168	158.177	391.407	86.699	53.987	0.682	1.202	0.832	0.939	0.221506	4.29257	0.390514	0.286642	0.149824	0.580412	1.15986	0.738783	1.35285	1.01844	0.522686	0.928791	17.7406
118.06	2024.81	366.396	52.356	0.541	1.15	0.87	0.87	0.180953	4.81854	204.465	349.286	76.233	61.005	0.69	1.158	0.864	0.943	0.218254	4.26634	1.73187	0.172503	0.208062	1.1652	1.27542	1.00696	0.993103	1.08391	1.20613	0.885403	29.6559
366.524	1920.51	825.39	87.629	0.6	1.517	0.659	0.923	0.429776	4.57717	146.331	375.569	66.034	53.802	0.635	1.329	0.753	0.925	0.175824	4.44765	0.39924	0.195557	0.0800034	0.613975	1.05833	0.876071	1.14264	1.00217	0.409106	0.971703	31.7849
596.373	1113.61	287.222	120.5	0.516	1.607	0.622	0.917	0.257919	4.93433	189.633	332.477	57.664	57.958	0.709	1.32	0.758	0.951	0.173438	4.20878	0.317977	0.298557	0.200765	0.480979	1.37403	0.821406	1.21865	1.03708	0.672449	0.852959	24.6801
418.387	1475.54	413.348	95.354	0.578	1.79	0.559	0.94	0.280133	4.66176	154.195	281.325	45.597	55.88	0.621	1.614	0.62	0.932	0.162079	4.50009	0.368546	0.190658	0.110311	0.586027	1.07439	0.901676	1.10912	0.991489	0.578581	0.96532	18.7209
358.063	1674.78	479.46	86.673	0.599	1.236	0.809	0.923	0.286283	4.58041	129.408	302.845	51.96	49.57	0.662	1.308	0.764	0.924	0.171573	4.35751	0.361411	0.180827	0.108372	0.57192	1.10518	1.05825	0.944376	1.00108	0.599312	0.951337	50.58
972.453	1334.25	358.935	137.524	0.646	1.237	0.808	0.949	0.269015	4.41006	230.546	331.239	68.144	64.791	0.69	1.285	0.778	0.941	0.205725	4.26713	0.237077	0.248258	0.189851	0.471125	1.06811	1.0388	0.962871	0.99157	0.764731	0.967591	31.8566
382.551	1293.14	379.075	103.819	0.446	2.805	0.356	0.929	0.293144	5.30802	105.02	272.845	46.364	43.477	0.698	1.357	0.737	0.942	0.169928	4.24252	0.274525	0.210994	0.122308	0.418777	1.56502	0.483779	2.07022	1.01399	0.579675	0.799266	32.4158
286.988	1601.81	622.607	82.702	0.527	1.361	0.735	0.914	0.38869	4.88185	103.825	326.08	54.041	43.368	0.694	1.212	0.825	0.941	0.165729	4.25616	0.361775	0.20357	0.0867979	0.524389	1.31689	0.890522	1.12245	1.02954	0.426379	0.871835	40.0419
337.656	3047.79	1104.2	87.412	0.555	1.398	0.715	0.927	0.362296	4.75701	137.969	391.177	80.123	49.94	0.695	1.186	0.843	0.942	0.204825	4.25165	0.408608	0.128348	0.0725619	0.571317	1.25225	0.848355	1.17902	1.01618	0.565354	0.893766	22.0291
874.501	860.55	186.317	151.343	0.48	2.485	0.402	0.931	0.216509	5.11779	251.052	280.792	47.482	70.101	0.642	1.538	0.65	0.939	0.1691	4.42428	0.28708	0.326294	0.254845	0.463193	1.3375	0.618913	1.61692	1.00859	0.78103	0.86449	31.451
516.637	1612.48	519.591	110.314	0.534	1.905	0.525	0.908	0.32223	4.85331	136.277	322.47	54.029	51.54	0.645	1.252	0.799	0.926	0.167547	4.41502	0.263777	0.199983	0.103984	0.467212	1.20787	0.657218	1.5219	1.01982	0.519962	0.909694	55.8071
434.812	2118.19	996.553	116.191	0.405	2.399	0.417	0.806	0.470474	5.57214	135.779	418.585	89.177	49.232	0.704	1.103	0.906	0.939	0.213044	4.22504	0.312271	0.197615	0.0894855	0.423716	1.73827	0.459775	2.17266	1.16501	0.452828	0.758245	32.5125
449.843	1457.55	524.646	103.386	0.529	2.027	0.493	0.947	0.35995	4.87451	131.001	287.28	42.762	49.232	0.679	1.407	0.711	0.929	0.148851	4.3014	0.291215	0.197098	0.0815064	0.476196	1.28355	0.694129	1.44219	0.980993	0.413533	0.882427	44.0305
401.564	2035.66	481.532	114.285	0.386	2.176	0.46	0.791	0.236548	5.70311	183.063	334.874	68.201	59.297	0.654	1.559	0.642	0.937	0.203662	4.38261	0.455875	0.164504	0.141633	0.518852	1.6943	0.716452	1.39565	1.18458	0.860973	0.768459	20.2659
173.706	2134.09	781.56	59.22	0.622	1.112	0.899	0.908	0.366227	4.49325	82.821	344.397	64.975	39.244	0.676	1.197	0.835	0.928	0.188663	4.31224	0.476788	0.161379	0.083135	0.662682	1.08682	1.07644	0.92881	1.02203	0.515153	0.959714	39.202
496.828	1427.11	443.023	104.188	0.575	1.534	0.652	0.91	0.310434	4.67428	182.466	310.429	58.507	59.666	0.644	1.622	0.616	0.934	0.188471	4.41709	0.367262	0.217523	0.132063	0.572676	1.12	1.05737	0.944785	1.02637	0.607122	0.944977	17.9757
361.845	2115.81	656.324	100.001	0.455	1.99	0.503	0.869	0.3102	5.25706	131.598	457.405	101.065	49.94	0.663	1.445	0.692	0.933	0.220953	4.35335	0.363686	0.216184	0.153986	0.499395	1.45714	0.726131	1.37575	1.07365	0.712292	0.828096	23.9723
320.236	1654.03	641.834	79.904	0.63	1.376	0.727	0.932	0.388043	4.46512	129.707	293.177	43.027	47.709	0.716	1.155	0.866	0.944	0.146761	4.18908	0.405036	0.17725	0.0670376	0.597079	1.13651	0.83939	1.1912	1.01288	0.378209	0.938178	54.998
438.594	1322.13	490.66	112.373	0.436	1.828	0.547	0.845	0.371113	5.36575	117.961	366.511	71.221	47.154	0.667	1.453	0.688	0.933	0.194322	4.3416	0.268953	0.277212	0.145153	0.41962	1.52982	0.794858	1.25777	1.10414	0.523619	0.809131	41.2005
743.002	990.403	256.062	139.742	0.478	2.832	0.353	0.886	0.258543	5.12663	212.727	295.978	52.748	63.006	0.673	1.327	0.754	0.94	0.178216	4.31987	0.286307	0.298846	0.205997	0.450874	1.40795	0.468573	2.13598	1.06095	0.689308	0.842633	32.2404
[truncated: 294 more rows]

## Sheet: CTRL_4
Area	Mean	StdDev	Perim.	Circ.	AR	Round	Solidity	CV	SI	Area	Mean	StdDev	Perim.	Circ.	AR	Round	Solidity	CV	SI	Area	Mean	StdDev	Perim.	Circ.	AR	Round	Solidity	CV	SI	k27/dapi
[truncated: 652 more rows]

[truncated: 13 more sheets: CTRL_5, CTRL_6, CTRL_7, CTRL_8, KASH_1, KASH_2, KASH_3, KASH_4, KASH_5, KASH_6, KASH_7, KASH_8, KASH_9]
